# Supplementary material for: Crystal structure of (E)-4-(acet­oxy­imino)-N-allyl-3-isopropyl-2,6-di­phenyl­piperi­dine-1-carbo­thio­amide
Source: Acta Crystallogr E Crystallogr Commun. 2015 Jul 4;71(Pt 8):o542–3. doi: 10.1107/S2056989015012499 (PMC4571387; doi:10.1107/S2056989015012499)
Supplement: Supplementary file 1 [file e-71-0o542-sup1.cif]

##############################################################################
#                                                                            #
# This CIF contains the data in a paper accepted for publication in          #
# Acta Crystallographica Section E. It conforms to the requirements of       #
# Notes for Authors for Acta Crystallographica Section E, and has been       #
# peer reviewed under the auspices of the IUCr Commission on Journals.       #
#                                                                            #
# Full details of the Crystallographic Information File format               #
# are given in the paper "The Crystallographic Information File (CIF):       #
# a New Standard Archive File for Crystallography" by S. R. Hall, F. H.      #
# Allen and I. D. Brown [Acta Cryst. (1991), A47, 655-685].                  #
#                                                                            #
# The current version of the core CIF dictionary is obtainable from          #
# ftp://ftp.iucr.org/pub/cif_core.dic.                                       #
#                                                                            #
# Software is freely available for graphical display of the structure(s)     #
# in this CIF. For information consult the CIF software page                 #
# http://www.iucr.org/resources/cif/software.                                #
#                                                                            #
# This file may be used for bona fide research purposes within the           #
# scientific community so long as proper attribution is given to the journal # 
# article from which it was obtained.                                        #
#                                                                            #
##############################################################################
data_global
_audit_creation_method     SHELXL-97
_journal_date_recd_electronic     2015-06-15
_journal_date_accepted     2015-06-29
_journal_name_full     'Acta Crystallographica, Section E'
_journal_year     2015
_journal_volume     71
_journal_issue      8
_journal_page_first     o1
_journal_page_last     o
_journal_paper_category     HO
_journal_paper_doi     10.1107/S2056989015012499
_journal_coeditor_code     SU5159
_publ_contact_author_name     'P.Sakthivel'
_publ_contact_author_address
;
Department of physics
 Urumu Dhanalakshmi College
 Tiruchirappalli
 Tamilnadu 620 019
 India
;
_publ_contact_author_email     sakthi2udc@gmail.com
_publ_contact_author_fax     '+91 0431 2531669'
_publ_contact_author_phone     '+91 0431 2514319'
_publ_section_title
;\
Crystal structure of
(<i>E</i>)-4-(acetoxyimino)-<i>N</i>-allyl-3-isopropyl-2,6-\
diphenylpiperidine-1-carbothioamide
;
loop_
    _publ_author_name
    _publ_author_address
    'T. Mohandas'
;
Department of Physics
Shri Angalamman College of Engineering and Technology
Siruganoor
Tiruchirappalli
 India
;
    'K. Gokula Krishnan'
;
Department of Chemistry
Annamalai University
Annamalainagar
Chidambaram
India
;
    'S. Balamurugan'
;
Department of Physics
Rover College of Engineering and Technology
Perambalur
India
;
    'William T. A. Harrison'
;
Department of Chemistry
University of Aberdeen
Aberdeen AB24 3UE
 Scotland
;
    'V. Thanikachalam'
;
Department of Chemistry
Annamalai University
Annamalainagar
Chidambaram
India
;
    'P. Sakthivel'
;
Department of physics
Urumu Dhanalakshmi College
Tiruchirappalli
India
;
data_I
_audit_creation_method     SHELXL-97
_database_code_depnum_ccdc_archive     'CCDC 1024973'
_chemical_name_systematic
;\
(<i>E</i>)-4-(Acetoxyimino)-<i>N</i>-allyl-3-isopropyl-\
2,6-diphenylpiperidine-1-carbothioamide
;
_chemical_name_common     ?
_chemical_formula_moiety     'C26 H31 N3 O2 S'
_chemical_formula_sum     'C26 H31 N3 O2 S'
_chemical_formula_iupac     'C26 H31 N3 O2 S'
_chemical_formula_weight     449.60
_chemical_melting_point     ?
_symmetry_cell_setting     triclinic
_symmetry_space_group_name_H-M     'P -1'
_symmetry_space_group_name_Hall     '-P 1'
loop_
    _symmetry_equiv_pos_as_xyz
    'x, y, z'
    '-x, -y, -z'
_cell_length_a     12.0434(6)
_cell_length_b     14.0479(7)
_cell_length_c     15.2740(7)
_cell_angle_alpha     82.161(2)
_cell_angle_beta     72.463(2)
_cell_angle_gamma     80.094(2)
_cell_volume     2417.4(2)
_cell_formula_units_Z     4
_cell_measurement_reflns_used     6065
_cell_measurement_theta_min     1.5
_cell_measurement_theta_max     27.8
_cell_measurement_temperature     293(2)
_exptl_crystal_description     'block'
_exptl_crystal_colour     'colourless'
_exptl_crystal_size_max     0.28
_exptl_crystal_size_mid     0.25
_exptl_crystal_size_min     0.24
_exptl_crystal_density_diffrn     1.235
_exptl_crystal_density_meas     ?
_exptl_crystal_density_method     'not measured'
_exptl_crystal_F_000     960
_exptl_absorpt_coefficient_mu     0.161
_exptl_absorpt_correction_type     multi-scan
_exptl_absorpt_process_details
;
(SADABS; Bruker, 2008)
;
_exptl_absorpt_correction_T_min     0.956
_exptl_absorpt_correction_T_max     0.962
_exptl_special_details     ?
_diffrn_ambient_temperature     293(2)
_diffrn_radiation_type     MoK\a
_diffrn_radiation_wavelength     0.71073
_diffrn_radiation_source     'fine-focus sealed tube'
_diffrn_radiation_monochromator     graphite
_diffrn_measurement_device_type     'Bruker Kappa APEXII CCD'
_diffrn_measurement_method     '\w & \f scans'
_diffrn_detector_area_resol_mean     ?
_diffrn_reflns_number     74637
_diffrn_reflns_av_R_equivalents     0.0496
_diffrn_reflns_av_sigmaI/netI     0.0485
_diffrn_reflns_theta_min     1.477
_diffrn_reflns_theta_max     27.756
_diffrn_reflns_theta_full     25.242
_diffrn_measured_fraction_theta_max     0.992
_diffrn_measured_fraction_theta_full     0.999
_diffrn_reflns_limit_h_min     -15
_diffrn_reflns_limit_h_max     15
_diffrn_reflns_limit_k_min     -18
_diffrn_reflns_limit_k_max     18
_diffrn_reflns_limit_l_min     -19
_diffrn_reflns_limit_l_max     19
_diffrn_standards_number     ?
_diffrn_standards_interval_count     ?
_diffrn_standards_interval_time     ?
_diffrn_standards_decay_%     ?
_refine_special_details
;
Refinement of <i>F</i>^2^ against ALL reflections. The weighted <i>R</i>-factor
<i>wR</i> and goodness of fit <i>S</i> are based on <i>F</i>^2^, conventional
<i>R</i>-factors <i>R</i> are based on <i>F</i>, with <i>F</i> set to zero for
negative <i>F</i>^2^. The threshold expression of <i>F</i>^2^ >
\s(<i>F</i>^2^) is used only for calculating <i>R</i>-factors(gt) <i>etc</i>.
and is not relevant to the choice of reflections for refinement.
<i>R</i>-factors based on <i>F</i>^2^ are statistically about twice as large
as those based on <i>F</i>, and <i>R</i>- factors based on ALL data will be
even larger.
;
_reflns_number_total     11303
_reflns_number_gt     6065
_reflns_threshold_expression     I>2\s(I)
_refine_ls_structure_factor_coef     Fsqd
_refine_ls_matrix_type     full
_refine_ls_R_factor_all     0.1129
_refine_ls_R_factor_gt     0.0487
_refine_ls_wR_factor_gt     0.1137
_refine_ls_wR_factor_ref     0.1462
_refine_ls_goodness_of_fit_ref     1.009
_refine_ls_restrained_S_all     1.022
_refine_ls_number_reflns     11303
_refine_ls_number_parameters     627
_refine_ls_number_restraints     93
_refine_ls_hydrogen_treatment     constr
_refine_ls_weighting_scheme     calc
_refine_ls_weighting_details
              'w=1/[\s^2^(Fo^2^)+(0.0578P)^2^+0.7614P] where P=(Fo^2^+2Fc^2^)/3'
_atom_sites_solution_hydrogens     mixed
_atom_sites_solution_primary     direct
_atom_sites_solution_secondary     difmap
_refine_ls_shift/su_max     0.001
_refine_ls_shift/su_mean     0.000
_refine_diff_density_max     0.192
_refine_diff_density_min     -0.243
_refine_ls_extinction_method     none
_refine_ls_extinction_coef     .
loop_
    _atom_type_symbol
    _atom_type_description
    _atom_type_scat_dispersion_real
    _atom_type_scat_dispersion_imag
    _atom_type_scat_source
    'C' 'C' 0.0033 0.0016
                         'International Tables Vol C Tables 4.2.6.8 and 6.1.1.4'
    'H' 'H' 0.0000 0.0000
                         'International Tables Vol C Tables 4.2.6.8 and 6.1.1.4'
    'N' 'N' 0.0061 0.0033
                         'International Tables Vol C Tables 4.2.6.8 and 6.1.1.4'
    'O' 'O' 0.0106 0.0060
                         'International Tables Vol C Tables 4.2.6.8 and 6.1.1.4'
    'S' 'S' 0.1246 0.1234
                         'International Tables Vol C Tables 4.2.6.8 and 6.1.1.4'
_computing_data_collection
;
APEX2 (Bruker, 2008)
;
_computing_cell_refinement
;
SAINT (Bruker, 2008)
;
_computing_data_reduction
;
SAINT (Bruker, 2008)
;
_computing_structure_solution
;
SHELXS97 (Sheldrick, 2008)
;
_computing_structure_refinement
;
SHELXL97 (Sheldrick, 2008)
;
_computing_molecular_graphics
;
ORTEP-3 for Windows (Farrugia, 2012) and Mercury (Macrae <i>et al.</i>,
2008)
;
_computing_publication_material
;
SHELXL97 (Sheldrick, 2008) and  PLATON  (Spek, 2009)
;
loop_
    _atom_site_type_symbol
    _atom_site_label
    _atom_site_fract_x
    _atom_site_fract_y
    _atom_site_fract_z
    _atom_site_U_iso_or_equiv
    _atom_site_adp_type
    _atom_site_calc_flag
    _atom_site_occupancy
    _atom_site_disorder_assembly
    _atom_site_disorder_group
    C C1 0.9104(2) 0.32104(16) 0.16483(16) 0.0505(6) Uani d 1 . .
    H H1 0.8287 0.3293 0.1823 0.061 Uiso calc 1 . .
    C C2 0.9726(3) 0.25361(18) 0.10359(18) 0.0634(7) Uani d 1 . .
    H H2 0.9324 0.2168 0.0804 0.076 Uiso calc 1 . .
    C C3 1.0929(3) 0.24062(19) 0.07682(18) 0.0679(8) Uani d 1 . .
    H H3 1.1347 0.1957 0.0350 0.082 Uiso calc 1 . .
    C C4 1.1506(2) 0.29384(19) 0.11184(19) 0.0666(8) Uani d 1 . .
    H H4 1.2324 0.2848 0.0942 0.080 Uiso calc 1 . .
    C C5 1.0898(2) 0.36120(17) 0.17328(17) 0.0546(6) Uani d 1 . .
    H H5 1.1309 0.3968 0.1967 0.065 Uiso calc 1 . .
    C C6 0.96801(19) 0.37627(15) 0.20040(14) 0.0414(5) Uani d 1 . .
    C C7 0.89823(17) 0.44607(15) 0.27223(14) 0.0392(5) Uani d 1 . .
    H H7 0.8777 0.4069 0.3315 0.047 Uiso calc 1 . .
    C C8 0.96601(18) 0.52344(15) 0.28429(14) 0.0398(5) Uani d 1 . .
    H H8 1.0386 0.4899 0.2971 0.048 Uiso calc 1 . .
    C C9 1.00053(18) 0.58243(14) 0.19289(14) 0.0394(5) Uani d 1 . .
    C C10 0.91588(18) 0.59728(15) 0.13722(14) 0.0410(5) Uani d 1 . .
    H H10C 0.9416 0.5509 0.0911 0.049 Uiso calc 1 . .
    H H10D 0.9167 0.6618 0.1052 0.049 Uiso calc 1 . .
    C C11 0.78954(17) 0.58595(14) 0.19439(13) 0.0375(5) Uani d 1 . .
    H H11 0.7606 0.6397 0.2338 0.045 Uiso calc 1 . .
    C C12 0.71303(18) 0.59542(15) 0.13008(14) 0.0400(5) Uani d 1 . .
    C C13 0.7181(2) 0.52194(17) 0.07673(16) 0.0521(6) Uani d 1 . .
    H H13 0.7691 0.4647 0.0799 0.063 Uiso calc 1 . .
    C C14 0.6473(2) 0.5336(2) 0.01873(18) 0.0650(7) Uani d 1 . .
    H H14 0.6509 0.4839 -0.0168 0.078 Uiso calc 1 . .
    C C15 0.5724(2) 0.6170(2) 0.01290(19) 0.0692(8) Uani d 1 . .
    H H15 0.5240 0.6235 -0.0255 0.083 Uiso calc 1 . .
    C C16 0.5684(2) 0.6912(2) 0.06366(19) 0.0648(7) Uani d 1 . .
    H H16 0.5184 0.7487 0.0588 0.078 Uiso calc 1 . .
    C C17 0.6389(2) 0.68088(17) 0.12239(16) 0.0514(6) Uani d 1 . .
    H H17 0.6362 0.7316 0.1566 0.062 Uiso calc 1 . .
    C C18 0.68301(18) 0.46797(15) 0.31362(14) 0.0403(5) Uani d 1 . .
    C C19 0.4679(7) 0.5156(14) 0.3736(6) 0.055(2) Uani d 0.649(9) A 1
    H H19A 0.4322 0.5710 0.4089 0.066 Uiso calc 0.649(9) A 1
    H H19B 0.4741 0.4591 0.4171 0.066 Uiso calc 0.649(9) A 1
    C C20 0.3887(7) 0.5005(5) 0.3198(4) 0.073(2) Uani d 0.649(9) A 1
    H H20A 0.3097 0.5017 0.3523 0.088 Uiso calc 0.649(9) A 1
    C C21 0.4150(8) 0.4867(6) 0.2373(4) 0.107(3) Uani d 0.649(9) A 1
    H H21A 0.4926 0.4847 0.2011 0.129 Uiso calc 0.649(9) A 1
    H H21B 0.3570 0.4782 0.2115 0.129 Uiso calc 0.649(9) A 1
    C C19A 0.4658(12) 0.509(2) 0.3549(12) 0.051(4) Uani d 0.351(9) A 2
    H H19C 0.4126 0.5685 0.3711 0.061 Uiso calc 0.351(9) A 2
    H H19D 0.4597 0.4656 0.4106 0.061 Uiso calc 0.351(9) A 2
    C C20A 0.4303(10) 0.4633(11) 0.2866(13) 0.080(4) Uani d 0.351(9) A 2
    H H20C 0.4864 0.4176 0.2531 0.096 Uiso calc 0.351(9) A 2
    C C21A 0.3336(10) 0.4799(8) 0.2700(9) 0.094(4) Uani d 0.351(9) A 2
    H H21C 0.2744 0.5250 0.3017 0.113 Uiso calc 0.351(9) A 2
    H H21D 0.3205 0.4471 0.2259 0.113 Uiso calc 0.351(9) A 2
    C C22 1.2103(2) 0.71539(19) 0.0584(2) 0.0602(7) Uani d 1 . .
    C C23 1.2410(3) 0.7428(2) 0.1369(2) 0.0812(9) Uani d 1 . .
    H H23A 1.2808 0.6869 0.1642 0.122 Uiso calc 1 . .
    H H23B 1.1707 0.7672 0.1819 0.122 Uiso calc 1 . .
    H H23C 1.2916 0.7921 0.1157 0.122 Uiso calc 1 . .
    C C24 0.9001(2) 0.58617(17) 0.36463(15) 0.0495(6) Uani d 1 . .
    H H24 0.8309 0.6245 0.3499 0.059 Uiso calc 1 . .
    C C25 0.9766(2) 0.65575(19) 0.37572(18) 0.0647(7) Uani d 1 . .
    H H25A 1.0489 0.6200 0.3838 0.097 Uiso calc 1 . .
    H H25B 0.9362 0.6907 0.4287 0.097 Uiso calc 1 . .
    H H25C 0.9934 0.7007 0.3217 0.097 Uiso calc 1 . .
    C C26 0.8579(3) 0.5235(2) 0.45415(17) 0.0723(8) Uani d 1 . .
    H H26A 0.9227 0.4780 0.4649 0.108 Uiso calc 1 . .
    H H26B 0.7978 0.4890 0.4499 0.108 Uiso calc 1 . .
    H H26C 0.8267 0.5640 0.5042 0.108 Uiso calc 1 . .
    N N1 0.78573(14) 0.49402(11) 0.25558(11) 0.0373(4) Uani d 1 . .
    N N2 0.58584(15) 0.53170(13) 0.31824(13) 0.0453(5) Uani d 1 . .
    H H2A 0.590(2) 0.5882(13) 0.2876(15) 0.054 Uiso d 1 . .
    N N3 1.10177(16) 0.60888(13) 0.16899(12) 0.0471(5) Uani d 1 . .
    S S1 0.67667(6) 0.35980(4) 0.37701(5) 0.05813(19) Uani d 1 . .
    O O1 1.12691(13) 0.65613(12) 0.07647(11) 0.0552(4) Uani d 1 . .
    O O2 1.25123(18) 0.74278(16) -0.02053(15) 0.0901(7) Uani d 1 . .
    C C1' 0.6908(2) 0.82063(16) 0.39025(18) 0.0530(6) Uani d 1 . .
    H H1' 0.6887 0.8289 0.3293 0.064 Uiso calc 1 . .
    C C2' 0.6264(2) 0.75462(18) 0.4523(2) 0.0675(8) Uani d 1 . .
    H H2' 0.5812 0.7192 0.4328 0.081 Uiso calc 1 . .
    C C3' 0.6292(3) 0.7414(2) 0.5417(2) 0.0747(9) Uani d 1 . .
    H H3' 0.5852 0.6976 0.5833 0.090 Uiso calc 1 . .
    C C4' 0.6960(3) 0.7921(2) 0.56967(19) 0.0746(8) Uani d 1 . .
    H H4' 0.6988 0.7822 0.6305 0.090 Uiso calc 1 . .
    C C5' 0.7602(2) 0.85858(17) 0.50906(16) 0.0579(7) Uani d 1 . .
    H H5' 0.8054 0.8931 0.5296 0.069 Uiso calc 1 . .
    C C6' 0.75794(18) 0.87427(14) 0.41829(15) 0.0418(5) Uani d 1 . .
    C C7' 0.83309(19) 0.94263(15) 0.34869(14) 0.0407(5) Uani d 1 . .
    H H7' 0.9052 0.9025 0.3168 0.049 Uiso calc 1 . .
    C C8' 0.87150(18) 1.01997(15) 0.39090(15) 0.0430(5) Uani d 1 . .
    H H8' 0.9098 0.9862 0.4369 0.052 Uiso calc 1 . .
    C C9' 0.76054(19) 1.08015(15) 0.44174(15) 0.0413(5) Uani d 1 . .
    C C10' 0.66016(18) 1.09535(15) 0.40147(14) 0.0418(5) Uani d 1 . .
    H H10A 0.6182 1.1601 0.4117 0.050 Uiso calc 1 . .
    H H10B 0.6064 1.0495 0.4334 0.050 Uiso calc 1 . .
    C C11' 0.69701(17) 1.08337(14) 0.29862(14) 0.0376(5) Uani d 1 . .
    H H11' 0.7406 1.1369 0.2666 0.045 Uiso calc 1 . .
    C C12' 0.58795(18) 1.09288(15) 0.26641(13) 0.0387(5) Uani d 1 . .
    C C13' 0.5171(2) 1.02040(17) 0.28710(17) 0.0523(6) Uani d 1 . .
    H H13' 0.5363 0.9635 0.3215 0.063 Uiso calc 1 . .
    C C14' 0.4187(2) 1.0319(2) 0.2571(2) 0.0654(7) Uani d 1 . .
    H H14' 0.3718 0.9827 0.2715 0.078 Uiso calc 1 . .
    C C15' 0.3888(2) 1.1149(2) 0.20649(19) 0.0663(7) Uani d 1 . .
    H H15' 0.3228 1.1217 0.1854 0.080 Uiso calc 1 . .
    C C16' 0.4564(2) 1.1878(2) 0.18714(18) 0.0644(7) Uani d 1 . .
    H H16' 0.4356 1.2450 0.1537 0.077 Uiso calc 1 . .
    C C17' 0.5557(2) 1.17704(17) 0.21699(15) 0.0513(6) Uani d 1 . .
    H H17' 0.6012 1.2272 0.2035 0.062 Uiso calc 1 . .
    C C18' 0.82442(18) 0.96574(15) 0.18875(15) 0.0426(5) Uani d 1 . .
    C C19' 0.8314(2) 1.0136(2) 0.02547(16) 0.0624(7) Uani d 1 . .
    H H19E 0.8962 0.9610 0.0135 0.075 Uiso calc 1 . .
    H H19F 0.8592 1.0713 -0.0113 0.075 Uiso calc 1 . .
    C C20' 0.7370(4) 0.9896(3) -0.0056(3) 0.1015(12) Uani d 1 . .
    H H20E 0.7519 0.9936 -0.0693 0.122 Uiso calc 0.826(10) B 1
    H H20F 0.7353 0.9249 0.0174 0.122 Uiso calc 0.174(10) B 2
    C C21' 0.6441(5) 0.9659(5) 0.0372(5) 0.130(3) Uani d 0.826(10) B 1
    H H21E 0.6225 0.9602 0.1013 0.156 Uiso calc 0.826(10) B 1
    H H21F 0.5931 0.9530 0.0064 0.156 Uiso calc 0.826(10) B 1
    C C21B 0.6593(18) 1.003(2) -0.0433(18) 0.111(9) Uani d 0.174(10) B 2
    H H21G 0.6414 1.0634 -0.0730 0.133 Uiso calc 0.174(10) B 2
    H H21H 0.6178 0.9527 -0.0424 0.133 Uiso calc 0.174(10) B 2
    C C22' 0.6484(3) 1.21816(19) 0.6224(2) 0.0672(8) Uani d 1 . .
    C C23' 0.7637(3) 1.2480(3) 0.6141(3) 0.1040(12) Uani d 1 . .
    H H23D 0.7529 1.2970 0.6551 0.156 Uiso calc 1 . .
    H H23E 0.7973 1.2735 0.5518 0.156 Uiso calc 1 . .
    H H23F 0.8154 1.1928 0.6299 0.156 Uiso calc 1 . .
    C C24' 0.9607(2) 1.07945(18) 0.32045(17) 0.0546(6) Uani d 1 . .
    H H24' 0.9267 1.1084 0.2706 0.066 Uiso calc 1 . .
    C C25' 1.0733(3) 1.0147(2) 0.2795(3) 0.0981(11) Uani d 1 . .
    H H25D 1.1302 1.0535 0.2399 0.147 Uiso calc 1 . .
    H H25E 1.0581 0.9693 0.2443 0.147 Uiso calc 1 . .
    H H25F 1.1033 0.9800 0.3281 0.147 Uiso calc 1 . .
    C C26' 0.9864(3) 1.1606(2) 0.3641(2) 0.0795(9) Uani d 1 . .
    H H26D 1.0106 1.1343 0.4179 0.119 Uiso calc 1 . .
    H H26E 0.9168 1.2069 0.3813 0.119 Uiso calc 1 . .
    H H26F 1.0481 1.1920 0.3207 0.119 Uiso calc 1 . .
    N N1' 0.77728(14) 0.99094(12) 0.27709(11) 0.0382(4) Uani d 1 . .
    N N2' 0.80050(17) 1.03032(14) 0.12168(12) 0.0464(5) Uani d 1 . .
    H H2B 0.7510(18) 1.0837(13) 0.1341(16) 0.056 Uiso d 1 . .
    N N3' 0.76056(18) 1.10743(14) 0.51771(13) 0.0514(5) Uani d 1 . .
    S S1' 0.90805(6) 0.85825(5) 0.16427(5) 0.0636(2) Uani d 1 . .
    O O1' 0.64564(15) 1.15591(12) 0.56286(11) 0.0583(4) Uani d 1 . .
    O O2' 0.5553(2) 1.24742(16) 0.67412(15) 0.0951(7) Uani d 1 . .
loop_
    _atom_site_aniso_label
    _atom_site_aniso_U_11
    _atom_site_aniso_U_22
    _atom_site_aniso_U_33
    _atom_site_aniso_U_12
    _atom_site_aniso_U_13
    _atom_site_aniso_U_23
    C1 0.0547(15) 0.0396(13) 0.0555(14) -0.0050(11) -0.0158(12) -0.0004(11)
    C2 0.088(2) 0.0427(14) 0.0590(16) -0.0050(14) -0.0216(15) -0.0058(12)
    C3 0.086(2) 0.0431(15) 0.0578(16) 0.0035(14) -0.0022(15) -0.0052(12)
    C4 0.0585(17) 0.0486(15) 0.0714(18) 0.0025(13) 0.0057(14) -0.0008(13)
    C5 0.0480(14) 0.0438(13) 0.0638(16) -0.0055(11) -0.0050(12) -0.0031(12)
    C6 0.0415(12) 0.0338(11) 0.0417(12) -0.0031(9) -0.0059(10) 0.0050(9)
    C7 0.0349(11) 0.0383(11) 0.0395(11) -0.0034(9) -0.0082(9) 0.0054(9)
    C8 0.0346(11) 0.0421(12) 0.0419(12) -0.0029(9) -0.0131(9) 0.0005(9)
    C9 0.0368(12) 0.0357(11) 0.0448(12) -0.0053(9) -0.0092(10) -0.0056(9)
    C10 0.0421(12) 0.0394(12) 0.0401(12) -0.0113(10) -0.0103(10) 0.0049(9)
    C11 0.0417(12) 0.0317(11) 0.0370(11) -0.0052(9) -0.0108(9) 0.0032(9)
    C12 0.0372(12) 0.0403(12) 0.0396(12) -0.0087(9) -0.0096(9) 0.0076(9)
    C13 0.0595(15) 0.0462(14) 0.0549(14) -0.0103(11) -0.0240(12) 0.0026(11)
    C14 0.0779(19) 0.0685(18) 0.0614(16) -0.0261(15) -0.0349(15) 0.0058(14)
    C15 0.0659(18) 0.089(2) 0.0623(17) -0.0299(17) -0.0349(15) 0.0215(16)
    C16 0.0457(15) 0.0737(19) 0.0645(17) 0.0002(13) -0.0165(13) 0.0205(15)
    C17 0.0465(14) 0.0527(14) 0.0488(14) -0.0010(11) -0.0122(11) 0.0061(11)
    C18 0.0397(12) 0.0403(12) 0.0406(12) -0.0073(10) -0.0117(10) 0.0002(9)
    C19 0.037(3) 0.066(5) 0.054(4) -0.012(3) -0.005(2) 0.007(3)
    C20 0.051(4) 0.082(4) 0.083(4) -0.012(3) -0.013(3) -0.001(3)
    C21 0.088(6) 0.156(6) 0.080(5) -0.053(4) -0.022(4) 0.025(4)
    C19A 0.039(6) 0.047(6) 0.059(7) -0.001(5) -0.009(5) 0.004(6)
    C20A 0.049(6) 0.090(7) 0.091(8) -0.012(5) -0.012(6) 0.009(7)
    C21A 0.066(7) 0.134(9) 0.099(8) -0.039(6) -0.037(7) -0.001(6)
    C22 0.0421(14) 0.0560(15) 0.0750(19) -0.0132(12) -0.0036(13) -0.0016(14)
    C23 0.0684(19) 0.076(2) 0.106(2) -0.0324(16) -0.0274(18) -0.0004(18)
    C24 0.0475(14) 0.0577(14) 0.0440(13) 0.0017(11) -0.0181(11) -0.0066(11)
    C25 0.082(2) 0.0597(16) 0.0582(16) -0.0085(14) -0.0262(14) -0.0105(13)
    C26 0.083(2) 0.090(2) 0.0461(15) -0.0248(17) -0.0142(14) -0.0060(14)
    N1 0.0339(9) 0.0341(9) 0.0401(9) -0.0045(7) -0.0079(8) 0.0038(7)
    N2 0.0362(10) 0.0399(10) 0.0519(11) -0.0051(8) -0.0049(8) 0.0056(9)
    N3 0.0432(11) 0.0488(11) 0.0482(11) -0.0119(9) -0.0106(9) 0.0017(9)
    S1 0.0500(4) 0.0464(4) 0.0679(4) -0.0117(3) -0.0092(3) 0.0180(3)
    O1 0.0488(10) 0.0606(10) 0.0535(10) -0.0221(8) -0.0063(8) 0.0031(8)
    O2 0.0786(14) 0.0983(16) 0.0796(14) -0.0437(12) 0.0075(11) 0.0099(12)
    C1' 0.0465(14) 0.0403(13) 0.0686(16) -0.0029(11) -0.0137(12) -0.0027(11)
    C2' 0.0510(16) 0.0415(14) 0.103(2) -0.0102(12) -0.0095(15) -0.0049(14)
    C3' 0.0719(19) 0.0481(16) 0.081(2) -0.0151(14) 0.0111(16) 0.0051(15)
    C4' 0.098(2) 0.0552(16) 0.0550(16) -0.0142(16) -0.0009(15) 0.0055(13)
    C5' 0.0719(18) 0.0496(14) 0.0477(14) -0.0159(13) -0.0100(12) 0.0041(11)
    C6' 0.0385(12) 0.0332(11) 0.0475(13) -0.0010(9) -0.0066(10) -0.0008(9)
    C7' 0.0386(12) 0.0395(12) 0.0406(12) -0.0016(9) -0.0112(10) 0.0024(9)
    C8' 0.0409(12) 0.0457(13) 0.0456(12) -0.0117(10) -0.0191(10) 0.0078(10)
    C9' 0.0489(13) 0.0355(11) 0.0422(12) -0.0136(10) -0.0163(10) 0.0040(9)
    C10' 0.0425(12) 0.0398(12) 0.0432(12) -0.0039(10) -0.0122(10) -0.0062(9)
    C11' 0.0349(11) 0.0360(11) 0.0397(11) -0.0048(9) -0.0088(9) -0.0005(9)
    C12' 0.0367(12) 0.0424(12) 0.0350(11) -0.0028(9) -0.0089(9) -0.0026(9)
    C13' 0.0481(14) 0.0465(13) 0.0650(15) -0.0091(11) -0.0236(12) 0.0052(11)
    C14' 0.0520(16) 0.0669(17) 0.0841(19) -0.0182(13) -0.0278(14) 0.0013(15)
    C15' 0.0500(15) 0.087(2) 0.0677(17) -0.0101(15) -0.0309(14) 0.0058(15)
    C16' 0.0554(16) 0.0728(18) 0.0589(16) -0.0044(14) -0.0223(13) 0.0232(14)
    C17' 0.0439(13) 0.0552(14) 0.0501(14) -0.0078(11) -0.0123(11) 0.0093(11)
    C18' 0.0393(12) 0.0427(12) 0.0438(13) -0.0063(10) -0.0095(10) -0.0013(10)
    C19' 0.0799(19) 0.0606(16) 0.0440(14) -0.0020(14) -0.0168(13) -0.0070(12)
    C20' 0.119(3) 0.099(3) 0.105(3) 0.018(3) -0.064(3) -0.042(2)
    C21' 0.084(4) 0.188(6) 0.134(6) 0.001(4) -0.034(4) -0.085(5)
    C21B 0.079(14) 0.18(2) 0.103(19) 0.013(13) -0.059(13) -0.060(15)
    C22' 0.104(2) 0.0535(16) 0.0520(16) -0.0091(16) -0.0336(17) -0.0069(13)
    C23' 0.122(3) 0.087(2) 0.136(3) -0.003(2) -0.077(3) -0.047(2)
    C24' 0.0420(13) 0.0625(15) 0.0613(15) -0.0185(12) -0.0199(12) 0.0140(12)
    C25' 0.0522(18) 0.098(2) 0.124(3) -0.0241(17) 0.0116(18) -0.011(2)
    C26' 0.074(2) 0.0738(19) 0.097(2) -0.0384(16) -0.0282(17) 0.0160(17)
    N1' 0.0372(10) 0.0382(10) 0.0376(10) -0.0009(8) -0.0109(8) -0.0029(8)
    N2' 0.0531(12) 0.0440(11) 0.0381(10) -0.0011(9) -0.0098(9) -0.0040(9)
    N3' 0.0611(13) 0.0496(11) 0.0488(12) -0.0132(10) -0.0211(10) -0.0031(9)
    S1' 0.0723(5) 0.0507(4) 0.0573(4) 0.0123(3) -0.0119(3) -0.0111(3)
    O1' 0.0712(12) 0.0580(10) 0.0489(9) -0.0131(9) -0.0154(9) -0.0144(8)
    O2' 0.126(2) 0.0888(16) 0.0640(13) -0.0094(14) -0.0098(13) -0.0324(12)
_geom_special_details
;
 All esds (except the esd in the dihedral angle between two l.s. planes)
 are estimated using the full covariance matrix.  The cell esds are taken
 into account individually in the estimation of esds in distances, angles
 and torsion angles; correlations between esds in cell parameters are only
 used when they are defined by crystal symmetry.  An approximate (isotropic)
 treatment of cell esds is used for estimating esds involving l.s. planes.
;
loop_
    _geom_bond_atom_site_label_1
    _geom_bond_atom_site_label_2
    _geom_bond_site_symmetry_2
    _geom_bond_distance
    _geom_bond_publ_flag
    C1 C6 . 1.380(3) ?
    C1 C2 . 1.381(3) ?
    C1 H1 . 0.9300 ?
    C2 C3 . 1.369(4) ?
    C2 H2 . 0.9300 ?
    C3 C4 . 1.357(4) ?
    C3 H3 . 0.9300 ?
    C4 C5 . 1.379(3) ?
    C4 H4 . 0.9300 ?
    C5 C6 . 1.385(3) ?
    C5 H5 . 0.9300 ?
    C6 C7 . 1.525(3) ?
    C7 N1 . 1.484(2) ?
    C7 C8 . 1.527(3) ?
    C7 H7 . 0.9800 ?
    C8 C9 . 1.504(3) ?
    C8 C24 . 1.543(3) ?
    C8 H8 . 0.9800 ?
    C9 N3 . 1.268(3) ?
    C9 C10 . 1.485(3) ?
    C10 C11 . 1.532(3) ?
    C10 H10C . 0.9700 ?
    C10 H10D . 0.9700 ?
    C11 N1 . 1.486(2) ?
    C11 C12 . 1.516(3) ?
    C11 H11 . 0.9800 ?
    C12 C17 . 1.381(3) ?
    C12 C13 . 1.382(3) ?
    C13 C14 . 1.380(3) ?
    C13 H13 . 0.9300 ?
    C14 C15 . 1.360(4) ?
    C14 H14 . 0.9300 ?
    C15 C16 . 1.368(4) ?
    C15 H15 . 0.9300 ?
    C16 C17 . 1.388(3) ?
    C16 H16 . 0.9300 ?
    C17 H17 . 0.9300 ?
    C18 N2 . 1.335(3) ?
    C18 N1 . 1.363(2) ?
    C18 S1 . 1.687(2) ?
    C19 N2 . 1.455(5) ?
    C19 C20 . 1.490(8) ?
    C19 H19A . 0.9700 ?
    C19 H19B . 0.9700 ?
    C20 C21 . 1.238(7) ?
    C20 H20A . 0.9300 ?
    C21 H21A . 0.9300 ?
    C21 H21B . 0.9300 ?
    C19A N2 . 1.457(7) ?
    C19A C20A . 1.495(10) ?
    C19A H19C . 0.9700 ?
    C19A H19D . 0.9700 ?
    C20A C21A . 1.242(9) ?
    C20A H20C . 0.9300 ?
    C21A H21C . 0.9300 ?
    C21A H21D . 0.9300 ?
    C22 O2 . 1.194(3) ?
    C22 O1 . 1.355(3) ?
    C22 C23 . 1.470(4) ?
    C23 H23A . 0.9600 ?
    C23 H23B . 0.9600 ?
    C23 H23C . 0.9600 ?
    C24 C25 . 1.511(3) ?
    C24 C26 . 1.520(3) ?
    C24 H24 . 0.9800 ?
    C25 H25A . 0.9600 ?
    C25 H25B . 0.9600 ?
    C25 H25C . 0.9600 ?
    C26 H26A . 0.9600 ?
    C26 H26B . 0.9600 ?
    C26 H26C . 0.9600 ?
    N2 H2A . 0.866(15) ?
    N3 O1 . 1.444(2) ?
    C1' C6' . 1.383(3) ?
    C1' C2' . 1.387(3) ?
    C1' H1' . 0.9300 ?
    C2' C3' . 1.361(4) ?
    C2' H2' . 0.9300 ?
    C3' C4' . 1.351(4) ?
    C3' H3' . 0.9300 ?
    C4' C5' . 1.381(3) ?
    C4' H4' . 0.9300 ?
    C5' C6' . 1.382(3) ?
    C5' H5' . 0.9300 ?
    C6' C7' . 1.521(3) ?
    C7' N1' . 1.481(3) ?
    C7' C8' . 1.534(3) ?
    C7' H7' . 0.9800 ?
    C8' C9' . 1.506(3) ?
    C8' C24' . 1.542(3) ?
    C8' H8' . 0.9800 ?
    C9' N3' . 1.271(3) ?
    C9' C10' . 1.486(3) ?
    C10' C11' . 1.523(3) ?
    C10' H10A . 0.9700 ?
    C10' H10B . 0.9700 ?
    C11' N1' . 1.490(3) ?
    C11' C12' . 1.515(3) ?
    C11' H11' . 0.9800 ?
    C12' C17' . 1.376(3) ?
    C12' C13' . 1.383(3) ?
    C13' C14' . 1.371(3) ?
    C13' H13' . 0.9300 ?
    C14' C15' . 1.366(4) ?
    C14' H14' . 0.9300 ?
    C15' C16' . 1.363(4) ?
    C15' H15' . 0.9300 ?
    C16' C17' . 1.381(3) ?
    C16' H16' . 0.9300 ?
    C17' H17' . 0.9300 ?
    C18' N2' . 1.338(3) ?
    C18' N1' . 1.367(3) ?
    C18' S1' . 1.685(2) ?
    C19' N2' . 1.445(3) ?
    C19' C20' . 1.459(4) ?
    C19' H19E . 0.9700 ?
    C19' H19F . 0.9700 ?
    C20' C21' . 1.192(5) ?
    C20' C21B . 1.216(9) ?
    C20' H20E . 0.9300 ?
    C20' H20F . 0.9300 ?
    C21' H21E . 0.9300 ?
    C21' H21F . 0.9300 ?
    C21B H21G . 0.9300 ?
    C21B H21H . 0.9300 ?
    C22' O2' . 1.203(3) ?
    C22' O1' . 1.355(3) ?
    C22' C23' . 1.483(4) ?
    C23' H23D . 0.9600 ?
    C23' H23E . 0.9600 ?
    C23' H23F . 0.9600 ?
    C24' C25' . 1.509(4) ?
    C24' C26' . 1.514(4) ?
    C24' H24' . 0.9800 ?
    C25' H25D . 0.9600 ?
    C25' H25E . 0.9600 ?
    C25' H25F . 0.9600 ?
    C26' H26D . 0.9600 ?
    C26' H26E . 0.9600 ?
    C26' H26F . 0.9600 ?
    N2' H2B . 0.878(16) ?
    N3' O1' . 1.443(3) ?
loop_
    _geom_angle_atom_site_label_1
    _geom_angle_atom_site_label_2
    _geom_angle_atom_site_label_3
    _geom_angle_site_symmetry_1
    _geom_angle_site_symmetry_3
    _geom_angle
    _geom_angle_publ_flag
    C6 C1 C2 . . 120.9(2) ?
    C6 C1 H1 . . 119.5 ?
    C2 C1 H1 . . 119.5 ?
    C3 C2 C1 . . 120.4(3) ?
    C3 C2 H2 . . 119.8 ?
    C1 C2 H2 . . 119.8 ?
    C4 C3 C2 . . 119.3(3) ?
    C4 C3 H3 . . 120.3 ?
    C2 C3 H3 . . 120.3 ?
    C3 C4 C5 . . 120.9(3) ?
    C3 C4 H4 . . 119.5 ?
    C5 C4 H4 . . 119.5 ?
    C4 C5 C6 . . 120.6(2) ?
    C4 C5 H5 . . 119.7 ?
    C6 C5 H5 . . 119.7 ?
    C1 C6 C5 . . 117.8(2) ?
    C1 C6 C7 . . 120.21(19) ?
    C5 C6 C7 . . 121.8(2) ?
    N1 C7 C6 . . 112.82(17) ?
    N1 C7 C8 . . 109.01(16) ?
    C6 C7 C8 . . 114.69(17) ?
    N1 C7 H7 . . 106.6 ?
    C6 C7 H7 . . 106.6 ?
    C8 C7 H7 . . 106.6 ?
    C9 C8 C7 . . 106.97(17) ?
    C9 C8 C24 . . 112.95(17) ?
    C7 C8 C24 . . 114.39(17) ?
    C9 C8 H8 . . 107.4 ?
    C7 C8 H8 . . 107.4 ?
    C24 C8 H8 . . 107.4 ?
    N3 C9 C10 . . 126.87(19) ?
    N3 C9 C8 . . 116.60(19) ?
    C10 C9 C8 . . 116.37(17) ?
    C9 C10 C11 . . 113.67(17) ?
    C9 C10 H10C . . 108.8 ?
    C11 C10 H10C . . 108.8 ?
    C9 C10 H10D . . 108.8 ?
    C11 C10 H10D . . 108.8 ?
    H10C C10 H10D . . 107.7 ?
    N1 C11 C12 . . 113.53(16) ?
    N1 C11 C10 . . 111.00(16) ?
    C12 C11 C10 . . 109.06(16) ?
    N1 C11 H11 . . 107.7 ?
    C12 C11 H11 . . 107.7 ?
    C10 C11 H11 . . 107.7 ?
    C17 C12 C13 . . 119.0(2) ?
    C17 C12 C11 . . 119.2(2) ?
    C13 C12 C11 . . 121.78(19) ?
    C14 C13 C12 . . 120.0(2) ?
    C14 C13 H13 . . 120.0 ?
    C12 C13 H13 . . 120.0 ?
    C15 C14 C13 . . 120.9(3) ?
    C15 C14 H14 . . 119.6 ?
    C13 C14 H14 . . 119.6 ?
    C14 C15 C16 . . 119.8(2) ?
    C14 C15 H15 . . 120.1 ?
    C16 C15 H15 . . 120.1 ?
    C15 C16 C17 . . 120.2(3) ?
    C15 C16 H16 . . 119.9 ?
    C17 C16 H16 . . 119.9 ?
    C12 C17 C16 . . 120.1(2) ?
    C12 C17 H17 . . 120.0 ?
    C16 C17 H17 . . 120.0 ?
    N2 C18 N1 . . 117.20(17) ?
    N2 C18 S1 . . 120.64(16) ?
    N1 C18 S1 . . 122.16(16) ?
    N2 C19 C20 . . 114.7(7) ?
    N2 C19 H19A . . 108.6 ?
    C20 C19 H19A . . 108.6 ?
    N2 C19 H19B . . 108.6 ?
    C20 C19 H19B . . 108.6 ?
    H19A C19 H19B . . 107.6 ?
    C21 C20 C19 . . 128.1(9) ?
    C21 C20 H20A . . 115.9 ?
    C19 C20 H20A . . 115.9 ?
    C20 C21 H21A . . 120.0 ?
    C20 C21 H21B . . 120.0 ?
    H21A C21 H21B . . 120.0 ?
    N2 C19A C20A . . 111.5(10) ?
    N2 C19A H19C . . 109.3 ?
    C20A C19A H19C . . 109.3 ?
    N2 C19A H19D . . 109.3 ?
    C20A C19A H19D . . 109.3 ?
    H19C C19A H19D . . 108.0 ?
    C21A C20A C19A . . 126.9(17) ?
    C21A C20A H20C . . 116.6 ?
    C19A C20A H20C . . 116.6 ?
    C20A C21A H21C . . 120.0 ?
    C20A C21A H21D . . 120.0 ?
    H21C C21A H21D . . 120.0 ?
    O2 C22 O1 . . 116.7(3) ?
    O2 C22 C23 . . 125.3(2) ?
    O1 C22 C23 . . 118.0(2) ?
    C22 C23 H23A . . 109.5 ?
    C22 C23 H23B . . 109.5 ?
    H23A C23 H23B . . 109.5 ?
    C22 C23 H23C . . 109.5 ?
    H23A C23 H23C . . 109.5 ?
    H23B C23 H23C . . 109.5 ?
    C25 C24 C26 . . 110.5(2) ?
    C25 C24 C8 . . 110.79(19) ?
    C26 C24 C8 . . 111.3(2) ?
    C25 C24 H24 . . 108.0 ?
    C26 C24 H24 . . 108.0 ?
    C8 C24 H24 . . 108.0 ?
    C24 C25 H25A . . 109.5 ?
    C24 C25 H25B . . 109.5 ?
    H25A C25 H25B . . 109.5 ?
    C24 C25 H25C . . 109.5 ?
    H25A C25 H25C . . 109.5 ?
    H25B C25 H25C . . 109.5 ?
    C24 C26 H26A . . 109.5 ?
    C24 C26 H26B . . 109.5 ?
    H26A C26 H26B . . 109.5 ?
    C24 C26 H26C . . 109.5 ?
    H26A C26 H26C . . 109.5 ?
    H26B C26 H26C . . 109.5 ?
    C18 N1 C7 . . 118.77(16) ?
    C18 N1 C11 . . 121.97(16) ?
    C7 N1 C11 . . 116.89(15) ?
    C18 N2 C19 . . 125.1(8) ?
    C18 N2 C19A . . 125.4(13) ?
    C18 N2 H2A . . 120.1(16) ?
    C19 N2 H2A . . 114.8(17) ?
    C19A N2 H2A . . 113(2) ?
    C9 N3 O1 . . 110.22(17) ?
    C22 O1 N3 . . 113.05(18) ?
    C6' C1' C2' . . 120.5(3) ?
    C6' C1' H1' . . 119.7 ?
    C2' C1' H1' . . 119.7 ?
    C3' C2' C1' . . 120.4(3) ?
    C3' C2' H2' . . 119.8 ?
    C1' C2' H2' . . 119.8 ?
    C4' C3' C2' . . 119.7(3) ?
    C4' C3' H3' . . 120.1 ?
    C2' C3' H3' . . 120.1 ?
    C3' C4' C5' . . 120.8(3) ?
    C3' C4' H4' . . 119.6 ?
    C5' C4' H4' . . 119.6 ?
    C4' C5' C6' . . 120.7(3) ?
    C4' C5' H5' . . 119.7 ?
    C6' C5' H5' . . 119.7 ?
    C5' C6' C1' . . 117.9(2) ?
    C5' C6' C7' . . 121.8(2) ?
    C1' C6' C7' . . 120.1(2) ?
    N1' C7' C6' . . 112.90(17) ?
    N1' C7' C8' . . 108.90(16) ?
    C6' C7' C8' . . 114.75(17) ?
    N1' C7' H7' . . 106.6 ?
    C6' C7' H7' . . 106.6 ?
    C8' C7' H7' . . 106.6 ?
    C9' C8' C7' . . 106.51(17) ?
    C9' C8' C24' . . 114.19(18) ?
    C7' C8' C24' . . 113.71(19) ?
    C9' C8' H8' . . 107.4 ?
    C7' C8' H8' . . 107.4 ?
    C24' C8' H8' . . 107.4 ?
    N3' C9' C10' . . 126.9(2) ?
    N3' C9' C8' . . 116.2(2) ?
    C10' C9' C8' . . 116.81(19) ?
    C9' C10' C11' . . 113.53(18) ?
    C9' C10' H10A . . 108.9 ?
    C11' C10' H10A . . 108.9 ?
    C9' C10' H10B . . 108.9 ?
    C11' C10' H10B . . 108.9 ?
    H10A C10' H10B . . 107.7 ?
    N1' C11' C12' . . 113.42(16) ?
    N1' C11' C10' . . 111.21(16) ?
    C12' C11' C10' . . 109.08(16) ?
    N1' C11' H11' . . 107.6 ?
    C12' C11' H11' . . 107.6 ?
    C10' C11' H11' . . 107.6 ?
    C17' C12' C13' . . 118.3(2) ?
    C17' C12' C11' . . 119.51(19) ?
    C13' C12' C11' . . 122.16(18) ?
    C14' C13' C12' . . 120.4(2) ?
    C14' C13' H13' . . 119.8 ?
    C12' C13' H13' . . 119.8 ?
    C15' C14' C13' . . 120.8(2) ?
    C15' C14' H14' . . 119.6 ?
    C13' C14' H14' . . 119.6 ?
    C16' C15' C14' . . 119.5(2) ?
    C16' C15' H15' . . 120.3 ?
    C14' C15' H15' . . 120.3 ?
    C15' C16' C17' . . 120.3(2) ?
    C15' C16' H16' . . 119.9 ?
    C17' C16' H16' . . 119.9 ?
    C12' C17' C16' . . 120.7(2) ?
    C12' C17' H17' . . 119.6 ?
    C16' C17' H17' . . 119.6 ?
    N2' C18' N1' . . 116.93(19) ?
    N2' C18' S1' . . 120.93(17) ?
    N1' C18' S1' . . 122.13(16) ?
    N2' C19' C20' . . 115.6(3) ?
    N2' C19' H19E . . 108.4 ?
    C20' C19' H19E . . 108.4 ?
    N2' C19' H19F . . 108.4 ?
    C20' C19' H19F . . 108.4 ?
    H19E C19' H19F . . 107.4 ?
    C21' C20' C19' . . 130.6(5) ?
    C21B C20' C19' . . 157.3(15) ?
    C21' C20' H20E . . 114.7 ?
    C19' C20' H20E . . 114.7 ?
    C21B C20' H20F . . 101.3 ?
    C19' C20' H20F . . 101.3 ?
    C20' C21' H21E . . 120.0 ?
    C20' C21' H21F . . 120.0 ?
    H21E C21' H21F . . 120.0 ?
    C20' C21B H21G . . 120.0 ?
    C20' C21B H21H . . 120.0 ?
    H21G C21B H21H . . 120.0 ?
    O2' C22' O1' . . 116.2(3) ?
    O2' C22' C23' . . 126.3(3) ?
    O1' C22' C23' . . 117.4(3) ?
    C22' C23' H23D . . 109.5 ?
    C22' C23' H23E . . 109.5 ?
    H23D C23' H23E . . 109.5 ?
    C22' C23' H23F . . 109.5 ?
    H23D C23' H23F . . 109.5 ?
    H23E C23' H23F . . 109.5 ?
    C25' C24' C26' . . 110.1(2) ?
    C25' C24' C8' . . 110.5(2) ?
    C26' C24' C8' . . 111.3(2) ?
    C25' C24' H24' . . 108.3 ?
    C26' C24' H24' . . 108.3 ?
    C8' C24' H24' . . 108.3 ?
    C24' C25' H25D . . 109.5 ?
    C24' C25' H25E . . 109.5 ?
    H25D C25' H25E . . 109.5 ?
    C24' C25' H25F . . 109.5 ?
    H25D C25' H25F . . 109.5 ?
    H25E C25' H25F . . 109.5 ?
    C24' C26' H26D . . 109.5 ?
    C24' C26' H26E . . 109.5 ?
    H26D C26' H26E . . 109.5 ?
    C24' C26' H26F . . 109.5 ?
    H26D C26' H26F . . 109.5 ?
    H26E C26' H26F . . 109.5 ?
    C18' N1' C7' . . 118.81(17) ?
    C18' N1' C11' . . 121.76(16) ?
    C7' N1' C11' . . 116.86(16) ?
    C18' N2' C19' . . 125.3(2) ?
    C18' N2' H2B . . 121.5(16) ?
    C19' N2' H2B . . 112.1(16) ?
    C9' N3' O1' . . 110.08(18) ?
    C22' O1' N3' . . 113.1(2) ?
loop_
    _geom_hbond_atom_site_label_D
    _geom_hbond_atom_site_label_H
    _geom_hbond_atom_site_label_A
    _geom_hbond_site_symmetry_A
    _geom_hbond_distance_DH
    _geom_hbond_distance_HA
    _geom_hbond_distance_DA
    _geom_hbond_angle_DHA
    C2 H2 O2 2_765 0.93 2.59 3.298(4) 133
    C2' H2' O2' 2_676 0.93 2.59 3.332(4) 137
_shelx_hkl_file
;
  -1   0   0   -0.13    0.04
  -1   0   0   -0.14    0.03
  -1   0   0   -0.17    0.02
  -1   0   0   -0.08    0.04
   1   0   0   -0.07    0.03
  -2   0   0   81.49    1.30
  -2   0   0   81.11    1.82
  -2   0   0   81.26    1.36
  -2   0   0   76.02    2.05
  -2   0   0   81.75    1.69
  -2   0   0   81.51    1.30
  -2   0   0   83.24    2.13
  -2   0   0   79.67    1.30
   2   0   0   80.76    1.30
   2   0   0   82.60    2.08
   2   0   0   84.23    1.85
   2   0   0   81.39    1.30
   2   0   0   82.01    1.82
   2   0   0   82.11    1.30
   2   0   0   82.35    1.35
   2   0   0   85.36    2.17
  -3   0   0   56.97    1.95
  -3   0   0   53.26    1.22
  -3   0   0   56.32    1.16
  -3   0   0   55.93    1.59
  -3   0   0   55.48    1.93
  -3   0   0   55.70    1.44
  -3   0   0   55.50    1.16
  -3   0   0   52.77    1.16
   3   0   0   56.74    1.17
   3   0   0   56.50    1.99
   3   0   0   55.66    1.20
   3   0   0   56.06    1.58
   3   0   0   56.85    1.93
   3   0   0   54.09    1.58
   3   0   0   56.25    1.17
   3   0   0   55.57    1.17
  -4   0   0   40.21    1.78
  -4   0   0   40.39    1.48
  -4   0   0   37.02    1.13
  -4   0   0   38.64    1.04
  -4   0   0   37.00    1.08
  -4   0   0   39.91    1.30
  -4   0   0   39.44    1.80
  -4   0   0   39.39    1.07
   4   0   0   39.33    1.81
   4   0   0   38.43    1.46
   4   0   0   38.64    1.41
   4   0   0   39.50    1.13
   4   0   0   39.12    1.07
   4   0   0   36.61    1.02
   4   0   0   38.45    1.06
   4   0   0   38.77    1.79
  -5   0   0    0.15    0.30
  -5   0   0    0.80    0.38
  -5   0   0    0.74    0.34
  -5   0   0    0.49    0.28
  -5   0   0    0.56    0.27
  -5   0   0    0.76    0.35
  -5   0   0    0.71    0.38
  -5   0   0    0.60    0.30
   5   0   0    0.47    0.32
   5   0   0    0.52    0.31
   5   0   0    0.74    0.35
   5   0   0    0.19    0.19
   5   0   0    0.32    0.31
   5   0   0    0.68    0.34
   5   0   0    0.34    0.25
   5   0   0    0.59    0.40
  -6   0   0   51.46    1.77
  -6   0   0   51.37    1.64
  -6   0   0   52.23    1.51
  -6   0   0   52.10    2.03
  -6   0   0   48.30    2.40
  -6   0   0   50.74    1.52
   6   0   0   51.97    2.06
   6   0   0   51.58    2.68
   6   0   0   49.46    1.93
   6   0   0   52.65    1.58
   6   0   0   51.14    1.51
   6   0   0   51.36    1.50
  -7   0   0    7.91    0.88
  -7   0   0    8.21    0.92
  -7   0   0    8.83    0.79
  -7   0   0    7.49    0.84
  -7   0   0    8.13    1.08
   7   0   0    8.25    0.77
   7   0   0    9.14    0.83
   7   0   0    7.71    0.94
   7   0   0    8.70    0.78
   7   0   0    8.56    1.01
  -8   0   0    0.10    0.35
  -8   0   0    0.06    0.31
  -8   0   0    0.61    0.46
  -8   0   0   -0.01    0.51
   8   0   0    0.19    0.45
   8   0   0    0.29    0.47
   8   0   0    0.18    0.27
   8   0   0    0.05    0.33
   8   0   0    0.07    0.76
  -9   0   0   38.21    1.92
  -9   0   0   41.15    1.89
  -9   0   0   43.39    2.29
  -9   0   0   40.44    1.82
   9   0   0   39.54    2.25
   9   0   0   39.76    2.97
   9   0   0   41.34    2.12
   9   0   0   40.58    1.72
   9   0   0   39.74    1.72
 -10   0   0    1.60    0.57
 -10   0   0    1.39    0.51
 -10   0   0    2.81    0.89
 -10   0   0    2.51    0.88
  10   0   0    2.38    1.27
  10   0   0    2.22    0.79
  10   0   0    3.45    0.83
  10   0   0    2.74    0.82
 -11   0   0    0.50    0.81
 -11   0   0    0.68    0.74
 -11   0   0   -0.52    0.43
  11   0   0   -1.43    1.20
  11   0   0    0.26    0.66
  11   0   0    0.05    0.60
  11   0   0    0.16    0.65
 -12   0   0    1.04    0.89
 -12   0   0    2.13    0.97
 -12   0   0    0.56    0.62
  12   0   0   -2.25    1.40
  12   0   0    2.39    0.86
  12   0   0    0.93    0.79
  12   0   0    1.19    0.82
 -13   0   0    0.13    0.89
 -13   0   0    0.33    0.88
  13   0   0    1.01    0.88
  13   0   0    1.73    0.91
  13   0   0    0.03    0.75
 -14   0   0    1.45    1.04
 -14   0   0    1.22    1.12
  14   0   0    0.16    0.87
  14   0   0    1.89    1.00
  14   0   0    0.88    0.83
  14  -1   0    1.69    0.96
  14  -1   0    1.63    1.04
  14  -1   0   -0.42    0.94
 -14   1   0    1.39    1.16
 -14   1   0    1.38    1.02
  13  -1   0   -0.81    0.86
  13  -1   0    0.41    0.79
  13  -1   0    0.08    0.69
 -13   1   0   -1.72    0.88
 -13   1   0   -0.33    0.89
  12  -1   0    1.35    0.85
  12  -1   0    1.00    0.76
  12  -1   0    2.74    0.93
  12  -1   0   -1.75    1.50
 -12   1   0    0.51    0.89
 -12   1   0   -0.09    0.57
 -12   1   0    1.92    0.98
  11  -1   0   -0.04    0.67
  11  -1   0    0.30    0.75
  11  -1   0   -1.28    1.22
  11  -1   0    0.15    0.65
 -11   1   0    0.70    0.73
 -11   1   0    1.07    0.70
 -11   1   0   -0.31    0.55
  10  -1   0   29.85    3.45
  10  -1   0   34.48    1.78
  10  -1   0   33.21    1.78
  10  -1   0   32.03    2.19
 -10   1   0   33.89    1.96
 -10   1   0   33.41    2.31
 -10   1   0   34.50    1.93
   9  -1   0   21.10    1.38
   9  -1   0   22.60    2.90
   9  -1   0   19.97    1.70
   9  -1   0   20.78    1.35
  -9   1   0   21.42    1.95
  -9   1   0   21.19    1.49
  -9   1   0   22.21    1.54
  -9   1   0   20.40    1.46
   8  -1   0    1.84    0.64
   8  -1   0    2.33    0.86
   8  -1   0    1.36    0.44
   8  -1   0    3.47    0.63
   8  -1   0    3.01    0.66
  -8   1   0    1.67    0.50
  -8   1   0    3.25    0.76
  -8   1   0    1.31    0.45
  -8   1   0    2.78    0.72
   7  -1   0   33.58    1.38
   7  -1   0   32.12    1.30
   7  -1   0   34.76    2.39
   7  -1   0   33.51    1.77
   7  -1   0   32.93    1.84
  -7   1   0   33.91    1.47
  -7   1   0   33.11    1.58
  -7   1   0   33.82    1.53
  -7   1   0   35.94    2.41
  -7   1   0   34.79    1.98
   6  -1   0    3.76    0.57
   6  -1   0    2.53    0.54
   6  -1   0    1.90    0.76
   6  -1   0    1.97    0.40
   6  -1   0    3.74    0.59
   6  -1   0    3.60    0.56
  -6   1   0    1.97    0.42
  -6   1   0    2.48    0.58
  -6   1   0    4.09    0.63
  -6   1   0    1.33    0.56
  -6   1   0    3.39    0.55
  -6   1   0    1.97    0.38
   5  -1   0    3.76    0.47
   5  -1   0    3.04    0.73
   5  -1   0    2.44    0.49
   5  -1   0    4.35    0.72
   5  -1   0    4.09    0.51
   5  -1   0    3.97    0.65
   5  -1   0    4.43    0.55
   5  -1   0    5.00    0.58
  -5   1   0    2.22    0.37
  -5   1   0    3.39    0.49
  -5   1   0    2.19    0.55
  -5   1   0    4.51    0.55
  -5   1   0    3.72    0.58
  -5   1   0    2.60    0.54
  -5   1   0    2.29    0.43
  -5   1   0    4.60    0.55
   4  -1   0    4.96    0.51
   4  -1   0    4.67    0.51
   4  -1   0    5.70    0.53
   4  -1   0    5.17    0.50
   4  -1   0    5.63    0.62
   4  -1   0    3.27    0.54
   4  -1   0    4.49    0.66
  -4   1   0    4.51    0.56
  -4   1   0    5.27    0.50
  -4   1   0    6.03    0.99
  -4   1   0    5.03    0.49
  -4   1   0    5.11    0.56
  -4   1   0    5.29    0.52
  -4   1   0    5.59    0.76
  -4   1   0    5.09    0.82
   3  -1   0   13.74    0.57
   3  -1   0   14.95    0.66
   3  -1   0   13.47    0.61
   3  -1   0   14.78    0.60
   3  -1   0   16.72    1.15
   3  -1   0   13.74    0.96
   3  -1   0   14.15    0.88
   3  -1   0   14.23    0.75
  -3   1   0   14.36    0.61
  -3   1   0   13.87    1.01
  -3   1   0   14.61    1.09
  -3   1   0   13.77    0.91
  -3   1   0   13.57    0.73
  -3   1   0   14.27    0.58
  -3   1   0   13.90    0.65
  -3   1   0   12.84    0.66
   2  -1   0  102.02    2.41
   2  -1   0   97.49    1.57
   2  -1   0  100.09    2.10
   2  -1   0  100.33    1.65
   2  -1   0   97.72    1.58
   2  -1   0  100.64    2.56
   2  -1   0   98.72    2.40
   2  -1   0  100.90    1.60
  -2   1   0  100.25    1.57
  -2   1   0   98.59    2.39
  -2   1   0   93.30    1.59
  -2   1   0   97.54    1.65
  -2   1   0  100.58    1.58
  -2   1   0  105.60    2.49
  -2   1   0  100.88    2.60
  -2   1   0   99.85    2.09
   1  -1   0   17.14    0.46
   1  -1   0   17.93    0.72
  -1   1   0   18.85    0.57
  -1   1   0   18.98    0.45
  -1   1   0   18.81    0.79
  -1   1   0   17.44    0.46
  -1   1   0   16.97    0.69
  -1   1   0   18.84    0.45
  -1   1   0   18.25    0.44
  -1   1   0   20.21    0.71
   0  -1   0   -0.34    0.01
   0  -1   0   -0.34    0.02
   0  -1   0   -0.33    0.01
   0  -1   0   -0.34    0.02
   0  -1   0   -0.36    0.04
   0  -1   0   -0.32    0.02
   0  -1   0   -0.33    0.03
   0   1   0   -0.33    0.03
   0   1   0   -0.36    0.03
   0   1   0   -0.34    0.03
   0   1   0   -0.34    0.02
   0   1   0   -0.35    0.03
   0   1   0   -0.33    0.03
   0   1   0   -0.36    0.05
  -1  -1   0   -0.22    0.05
  -1  -1   0   -0.06    0.07
  -1  -1   0   -0.17    0.04
  -1  -1   0   -0.21    0.04
  -1  -1   0   -0.16    0.06
  -1  -1   0   -0.17    0.04
  -1  -1   0   -0.22    0.03
  -1  -1   0   -0.11    0.04
   1   1   0   -0.02    0.07
   1   1   0   -0.12    0.05
   1   1   0    0.08    0.07
   1   1   0   -0.16    0.06
   1   1   0   -0.19    0.06
   1   1   0   -0.15    0.06
   1   1   0   -0.13    0.06
   1   1   0   -0.23    0.06
  -2  -1   0  126.18    2.87
  -2  -1   0  126.95    1.73
  -2  -1   0  123.62    1.77
  -2  -1   0  124.87    2.45
  -2  -1   0  126.65    1.74
  -2  -1   0  125.04    1.66
  -2  -1   0  123.24    1.72
   2   1   0  121.59    1.73
   2   1   0  113.43    2.81
   2   1   0  127.23    2.76
   2   1   0  127.12    1.72
   2   1   0  124.71    2.26
   2   1   0  126.22    2.45
   2   1   0  126.35    1.72
   2   1   0  126.62    1.77
  -3  -1   0  323.36    4.04
  -3  -1   0  310.85    4.12
  -3  -1   0  313.99    4.04
  -3  -1   0  324.86    4.08
  -3  -1   0  323.92    5.59
  -3  -1   0  324.84    5.71
  -3  -1   0  323.99    6.55
   3   1   0  324.25    4.04
   3   1   0  320.85    4.04
   3   1   0  319.45    6.26
   3   1   0  318.11    4.07
   3   1   0  322.15    5.68
   3   1   0  321.31    4.13
   3   1   0  312.19    5.59
   3   1   0  324.17    6.57
  -4  -1   0   20.38    0.93
  -4  -1   0   19.05    0.79
  -4  -1   0   19.74    1.27
  -4  -1   0   19.27    0.73
  -4  -1   0   18.90    0.71
  -4  -1   0   19.51    0.76
  -4  -1   0   20.06    0.89
   4   1   0   18.87    0.72
   4   1   0   19.64    0.73
   4   1   0   21.17    1.38
   4   1   0   22.81    0.99
   4   1   0   20.62    0.75
   4   1   0   20.38    0.77
   4   1   0   19.52    0.88
   4   1   0   20.06    1.26
  -5  -1   0   39.56    1.25
  -5  -1   0   39.81    1.16
  -5  -1   0   41.06    1.47
  -5  -1   0   39.09    1.20
  -5  -1   0   37.50    1.89
  -5  -1   0   40.47    1.43
  -5  -1   0   39.24    1.15
   5   1   0   40.84    1.16
   5   1   0   38.75    1.15
   5   1   0   41.40    1.72
   5   1   0   40.55    1.23
   5   1   0   40.64    1.17
   5   1   0   39.59    1.47
   5   1   0   38.46    1.41
   5   1   0   39.61    2.05
   5   1   0   39.20    2.01
  -6  -1   0   -0.20    0.34
  -6  -1   0    0.26    0.34
  -6  -1   0    0.05    0.36
  -6  -1   0   -0.07    0.21
  -6  -1   0    0.04    0.24
   6   1   0    0.21    0.31
   6   1   0   -0.29    0.28
   6   1   0    0.21    0.28
   6   1   0    0.20    0.21
   6   1   0    0.06    0.36
   6   1   0   -0.24    0.30
  -7  -1   0    0.05    0.25
  -7  -1   0    0.02    0.24
  -7  -1   0   -0.15    0.36
  -7  -1   0   -0.04    0.37
  -7  -1   0    0.12    0.36
   7   1   0   -0.02    0.21
   7   1   0   -0.01    0.32
   7   1   0    0.17    0.36
   7   1   0    0.11    0.37
   7   1   0    0.07    0.42
   7   1   0   -0.12    0.34
  -8  -1   0   -0.55    0.45
  -8  -1   0   -0.35    0.25
  -8  -1   0   -0.10    0.30
  -8  -1   0   -0.56    0.48
   8   1   0   -0.19    0.38
   8   1   0    0.15    0.66
   8   1   0    0.04    0.42
   8   1   0    0.01    0.44
   8   1   0    0.09    0.22
  -9  -1   0   -0.04    0.53
  -9  -1   0    0.02    0.32
  -9  -1   0    0.18    0.36
  -9  -1   0    0.18    0.54
   9   1   0    0.15    0.51
   9   1   0   -0.31    0.84
   9   1   0    0.10    0.25
   9   1   0    0.76    0.52
   9   1   0   -0.41    0.46
 -10  -1   0    2.87    0.86
 -10  -1   0    1.61    0.51
 -10  -1   0    1.05    0.45
 -10  -1   0    1.91    0.83
  10   1   0    2.95    0.75
  10   1   0    4.17    0.85
  10   1   0    1.47    0.94
  10   1   0    2.24    0.78
 -11  -1   0    0.36    0.73
 -11  -1   0   -0.12    0.41
 -11  -1   0   -0.10    0.68
  11   1   0    0.05    0.60
  11   1   0    0.41    0.64
  11   1   0   -0.03    0.57
  11   1   0   -1.81    1.12
 -12  -1   0    0.04    0.84
 -12  -1   0   -0.19    0.74
 -12  -1   0   -0.31    0.53
  12   1   0   -0.03    0.70
  12   1   0    0.17    0.69
  12   1   0    0.03    0.65
 -13  -1   0    0.89    0.73
 -13  -1   0    1.20    0.97
 -13  -1   0    2.31    1.07
  13   1   0    0.69    0.81
  13   1   0    2.50    0.93
  13   1   0    1.60    0.81
 -14  -1   0    2.06    1.17
 -14  -1   0    2.38    1.14
  14   1   0    0.60    0.89
  14   1   0    1.62    0.97
  14   1   0    2.59    0.99
  14  -2   0    0.77    0.97
  14  -2   0    1.39    0.94
 -14   2   0    0.67    1.10
 -14   2   0    0.29    0.99
  13  -2   0    2.32    1.03
  13  -2   0    0.38    0.98
  13  -2   0    1.82    0.94
 -13   2   0    0.92    0.99
 -13   2   0    2.07    1.10
  12  -2   0    1.95    0.88
  12  -2   0   -2.25    1.39
  12  -2   0    0.93    0.79
  12  -2   0   -0.16    0.78
 -12   2   0    0.16    0.61
 -12   2   0    0.53    0.95
 -12   2   0    0.31    0.89
  11  -2   0    0.44    0.73
  11  -2   0   -0.47    1.36
  11  -2   0    0.24    0.72
  11  -2   0    1.23    0.78
 -11   2   0    1.91    0.91
 -11   2   0    1.53    0.93
 -11   2   0   -0.14    0.64
  10  -2   0    5.56    1.02
  10  -2   0    5.63    1.00
  10  -2   0    4.09    0.97
  10  -2   0    2.99    1.39
 -10   2   0    2.90    0.75
 -10   2   0    5.17    1.07
 -10   2   0    4.32    1.08
   9  -2   0    4.57    1.37
   9  -2   0    7.02    0.97
   9  -2   0    6.43    0.98
   9  -2   0    4.50    0.91
  -9   2   0    4.84    0.96
  -9   2   0    3.32    0.76
  -9   2   0    5.77    0.91
  -9   2   0    2.78    0.60
   8  -2   0   18.63    1.49
   8  -2   0   20.37    2.58
   8  -2   0   20.47    1.24
   8  -2   0   18.39    1.15
  -8   2   0   18.85    1.34
  -8   2   0   16.97    1.40
  -8   2   0   18.39    1.76
  -8   2   0   17.72    1.89
  -8   2   0   19.08    1.26
   7  -2   0    0.44    0.45
   7  -2   0   -0.04    0.46
   7  -2   0    0.43    0.81
   7  -2   0    0.13    0.28
   7  -2   0   -0.07    0.40
  -7   2   0   -0.04    0.33
  -7   2   0   -0.04    0.39
  -7   2   0   -0.30    0.49
  -7   2   0    0.03    0.41
  -7   2   0   -0.08    0.51
   6  -2   0    9.35    0.95
   6  -2   0    9.21    1.07
   6  -2   0   10.08    0.81
   6  -2   0    9.67    0.83
   6  -2   0   11.13    1.79
  -6   2   0    9.51    0.91
  -6   2   0    9.16    1.44
  -6   2   0    9.23    1.19
  -6   2   0    9.09    0.89
  -6   2   0    8.45    0.86
   5  -2   0    1.89    0.47
   5  -2   0    1.93    0.45
   5  -2   0    1.34    0.43
   5  -2   0    1.65    0.46
   5  -2   0    1.11    0.69
   5  -2   0    0.84    0.34
   5  -2   0    0.90    0.47
   5  -2   0    1.63    0.44
  -5   2   0    1.59    0.43
  -5   2   0    0.73    0.48
  -5   2   0    1.14    0.37
  -5   2   0    1.17    0.57
  -5   2   0    1.81    0.45
  -5   2   0    1.71    0.45
  -5   2   0    1.26    0.48
  -5   2   0    0.93    0.38
   4  -2   0   29.55    1.03
   4  -2   0   28.86    1.46
   4  -2   0   31.79    1.95
   4  -2   0   29.60    1.26
   4  -2   0   28.45    1.55
   4  -2   0   29.35    0.98
   4  -2   0   29.79    1.04
   4  -2   0   29.95    1.04
  -4   2   0   29.31    1.01
  -4   2   0   28.11    1.06
  -4   2   0   29.85    1.23
  -4   2   0   30.20    1.01
  -4   2   0   28.85    1.11
  -4   2   0   30.97    1.72
  -4   2   0   28.69    1.56
  -4   2   0   29.27    1.69
   3  -2   0   69.49    1.45
   3  -2   0   67.71    2.22
   3  -2   0   68.65    1.44
   3  -2   0   71.31    2.50
   3  -2   0   66.72    1.82
   3  -2   0   68.27    1.51
   3  -2   0   66.10    2.22
   3  -2   0   67.49    1.42
  -3   2   0   66.17    1.47
  -3   2   0   66.38    1.42
  -3   2   0   68.77    1.55
  -3   2   0   69.66    1.83
  -3   2   0   65.93    1.41
  -3   2   0   65.62    2.33
  -3   2   0   69.02    2.27
  -3   2   0   68.22    2.26
   2  -2   0   45.57    1.32
   2  -2   0   46.78    1.58
   2  -2   0   46.14    1.62
   2  -2   0   47.37    1.84
   2  -2   0   46.46    1.03
   2  -2   0   45.93    1.08
   2  -2   0   46.48    1.04
   2  -2   0   45.74    1.04
  -2   2   0   46.06    1.07
  -2   2   0   43.58    1.61
  -2   2   0   46.42    1.03
  -2   2   0   44.76    1.01
  -2   2   0   46.39    1.71
  -2   2   0   46.16    1.59
  -2   2   0   46.54    1.11
  -2   2   0   46.88    1.32
   1  -2   0   10.62    0.44
   1  -2   0   11.26    0.70
   1  -2   0   11.69    0.46
   1  -2   0   12.04    0.62
   1  -2   0   12.18    0.64
   1  -2   0   10.90    0.46
   1  -2   0   11.32    0.43
  -1   2   0   11.65    0.47
  -1   2   0   12.84    0.67
  -1   2   0   10.72    0.71
  -1   2   0   10.98    0.47
  -1   2   0   12.11    0.65
  -1   2   0   11.35    0.42
  -1   2   0   11.31    0.44
   0  -2   0  230.74    2.73
   0  -2   0  204.89    2.67
   0  -2   0  229.37    4.28
   0  -2   0  213.87    3.85
   0  -2   0  213.18    2.66
   0  -2   0  223.34    3.27
   0   2   0  232.48    3.29
   0   2   0  228.75    2.67
   0   2   0  230.87    4.09
   0   2   0  231.44    2.69
   0   2   0  233.19    4.31
   0   2   0  226.80    2.73
   0   2   0  233.05    2.71
  -1  -2   0   16.38    0.36
  -1  -2   0   16.70    0.38
  -1  -2   0   16.55    0.46
  -1  -2   0   15.94    0.75
  -1  -2   0   16.88    0.60
   1   2   0   16.26    0.36
   1   2   0   17.87    0.48
   1   2   0   16.66    0.44
   1   2   0   16.43    0.62
   1   2   0   16.99    0.77
   1   2   0   16.56    0.56
   1   2   0   16.57    0.37
   1   2   0   16.13    0.36
   1   2   0   16.67    0.38
  -2  -2   0  146.53    2.00
  -2  -2   0  152.70    3.47
  -2  -2   0  150.26    1.97
  -2  -2   0  143.93    3.08
  -2  -2   0  144.32    1.99
  -2  -2   0  151.46    2.06
  -2  -2   0  152.06    2.00
  -2  -2   0  145.72    1.97
   2   2   0  149.51    1.96
   2   2   0  147.72    3.45
   2   2   0  155.38    2.06
   2   2   0  150.81    1.97
   2   2   0  151.89    3.12
   2   2   0  149.43    2.02
   2   2   0  155.90    2.02
   2   2   0  148.21    2.00
  -3  -2   0   37.63    0.86
  -3  -2   0   37.11    1.52
  -3  -2   0   36.10    0.88
  -3  -2   0   36.48    0.85
  -3  -2   0   36.56    0.83
  -3  -2   0   35.41    0.90
  -3  -2   0   37.13    0.85
  -3  -2   0   36.39    1.26
   3   2   0   37.58    0.84
   3   2   0   37.32    0.86
   3   2   0   37.26    0.84
   3   2   0   37.28    1.58
   3   2   0   36.46    1.24
   3   2   0   38.10    0.86
   3   2   0   36.08    1.42
   3   2   0   37.51    0.89
   3   2   0   36.75    0.91
  -4  -2   0   54.21    2.14
  -4  -2   0   55.98    1.70
  -4  -2   0   52.73    1.22
  -4  -2   0   55.50    1.24
  -4  -2   0   56.29    1.17
  -4  -2   0   54.41    1.27
  -4  -2   0   56.07    1.22
   4   2   0   58.74    2.25
   4   2   0   56.74    1.22
   4   2   0   56.02    2.12
   4   2   0   59.85    1.25
   4   2   0   57.83    1.29
   4   2   0   55.58    1.67
   4   2   0   54.29    1.36
   4   2   0   56.06    1.24
  -5  -2   0   38.08    1.03
  -5  -2   0   37.46    1.10
  -5  -2   0   35.77    1.11
  -5  -2   0   38.89    1.47
  -5  -2   0   37.14    1.10
  -5  -2   0   38.41    1.96
  -5  -2   0   37.82    1.18
   5   2   0   38.17    1.12
   5   2   0   38.91    1.10
   5   2   0   40.08    1.99
   5   2   0   37.94    1.22
   5   2   0   35.90    1.09
   5   2   0   38.88    1.17
   5   2   0   38.53    1.47
   5   2   0   37.01    2.00
  -6  -2   0   36.30    1.18
  -6  -2   0   34.09    1.20
  -6  -2   0   35.19    1.27
  -6  -2   0   35.49    1.09
  -6  -2   0   35.33    1.49
   6   2   0   35.27    1.19
   6   2   0   33.93    1.48
   6   2   0   35.22    1.79
   6   2   0   34.36    1.29
   6   2   0   34.30    2.11
   6   2   0   34.09    1.21
   6   2   0   33.49    1.15
  -7  -2   0    0.31    0.35
  -7  -2   0   -0.13    0.39
  -7  -2   0    0.28    0.30
  -7  -2   0    0.10    0.40
  -7  -2   0    0.15    0.22
  -7  -2   0    0.10    0.24
   7   2   0   -0.04    0.48
   7   2   0    0.24    0.19
   7   2   0    0.16    0.30
   7   2   0    0.19    0.32
   7   2   0   -0.12    0.28
   7   2   0    0.24    0.36
   7   2   0   -0.42    0.30
  -8  -2   0   -0.16    0.44
  -8  -2   0    0.13    0.48
  -8  -2   0    0.17    0.38
  -8  -2   0    0.27    0.29
  -8  -2   0    0.21    0.35
   8   2   0    0.37    0.64
   8   2   0    0.16    0.38
   8   2   0    0.20    0.43
   8   2   0    0.26    0.46
   8   2   0   -0.20    0.38
   8   2   0    0.00    0.19
  -9  -2   0    0.24    0.41
  -9  -2   0   -0.24    0.53
  -9  -2   0    0.25    0.33
  -9  -2   0   -0.13    0.55
   9   2   0    0.02    0.42
   9   2   0   -0.07    0.22
   9   2   0   -0.01    0.57
   9   2   0    0.43    0.50
   9   2   0   -0.07    0.47
 -10  -2   0    3.54    0.87
 -10  -2   0    3.09    0.80
 -10  -2   0    3.44    0.70
 -10  -2   0    1.84    0.49
  10   2   0    2.60    0.84
  10   2   0    1.79    1.07
  10   2   0    3.47    0.75
  10   2   0    3.56    0.76
 -11  -2   0    6.05    1.08
 -11  -2   0    5.02    0.97
 -11  -2   0    4.27    0.80
  11   2   0    2.42    1.33
  11   2   0    4.98    0.92
  11   2   0    6.18    0.99
  11   2   0    4.98    1.10
 -12  -2   0    2.67    0.92
 -12  -2   0    1.73    0.70
 -12  -2   0    1.98    0.91
  12   2   0   -0.99    1.40
  12   2   0    2.71    0.85
  12   2   0    2.70    0.84
  12   2   0    1.57    0.84
 -13  -2   0    5.29    0.86
 -13  -2   0    5.62    1.20
 -13  -2   0    5.32    1.20
  13   2   0    7.67    1.20
  13   2   0    1.91    1.45
  13   2   0    4.91    1.21
  13   2   0    7.59    1.20
 -14  -2   0    0.17    0.79
 -14  -2   0   -1.25    0.91
  14   2   0    0.41    0.84
  14   2   0    0.69    0.83
  15   2   0    2.04    1.17
  14  -3   0    1.23    0.95
  14  -3   0    1.11    1.07
 -14   3   0    2.12    1.22
 -14   3   0    1.32    1.12
  13  -3   0    1.23    0.88
  13  -3   0    0.21    0.90
 -13   3   0    1.03    1.09
 -13   3   0    1.43    1.06
  12  -3   0    1.83    0.95
  12  -3   0    2.45    0.90
  12  -3   0   -0.46    0.87
  12  -3   0   -0.21    1.08
 -12   3   0    2.73    1.09
 -12   3   0    1.34    0.98
 -12   3   0    0.13    0.69
  11  -3   0    1.29    0.90
  11  -3   0    3.28    0.91
  11  -3   0   -0.89    1.25
  11  -3   0    1.62    0.87
 -11   3   0    2.95    1.00
 -11   3   0    2.67    1.02
 -11   3   0    0.26    0.66
  10  -3   0    4.35    0.94
  10  -3   0    1.63    1.06
  10  -3   0    4.40    0.98
  10  -3   0    2.03    0.87
 -10   3   0    3.69    1.02
 -10   3   0    2.99    0.96
 -10   3   0    0.97    0.68
   9  -3   0    1.12    1.19
   9  -3   0    1.34    0.76
   9  -3   0    1.54    0.70
   9  -3   0    1.64    0.76
  -9   3   0   -0.04    0.56
  -9   3   0    2.38    0.85
  -9   3   0    2.03    0.85
  -9   3   0    0.77    0.59
   8  -3   0    1.11    1.02
   8  -3   0   -0.42    0.58
   8  -3   0    0.08    0.53
   8  -3   0   -0.21    0.49
  -8   3   0   -0.35    0.41
  -8   3   0    0.10    0.47
  -8   3   0    0.31    0.64
  -8   3   0   -0.27    0.43
  -8   3   0    0.32    0.64
   7  -3   0    7.66    0.90
   7  -3   0    7.66    0.76
   7  -3   0    7.77    1.09
   7  -3   0    4.99    1.02
  -7   3   0    4.74    0.89
  -7   3   0    7.61    0.90
  -7   3   0    7.50    0.93
  -7   3   0    8.62    0.97
   6  -3   0   19.84    2.13
   6  -3   0   20.11    1.08
   6  -3   0   18.60    1.01
   6  -3   0   19.21    1.31
  -6   3   0   19.95    1.27
  -6   3   0   18.83    1.14
  -6   3   0   19.88    1.69
  -6   3   0   19.70    1.21
  -6   3   0   19.58    1.83
   5  -3   0   43.30    1.41
   5  -3   0   41.52    2.19
   5  -3   0   43.06    2.12
   5  -3   0   39.14    1.33
   5  -3   0   42.62    1.76
   5  -3   0   42.90    2.52
   5  -3   0   42.59    1.39
  -5   3   0   40.73    1.32
  -5   3   0   41.85    2.11
  -5   3   0   42.96    1.55
  -5   3   0   38.48    1.42
  -5   3   0   42.65    2.25
  -5   3   0   41.48    1.63
   4  -3   0   73.93    1.81
   4  -3   0   71.50    2.17
   4  -3   0   76.42    1.75
   4  -3   0   73.55    2.64
   4  -3   0   75.98    2.98
   4  -3   0   75.91    2.69
   4  -3   0   73.48    1.74
   4  -3   0   75.99    1.74
  -4   3   0   73.41    1.71
  -4   3   0   77.00    2.17
  -4   3   0   71.23    1.85
  -4   3   0   70.90    2.79
  -4   3   0   73.56    1.79
  -4   3   0   74.45    2.69
  -4   3   0   77.27    2.80
  -4   3   0   74.10    1.70
   3  -3   0   88.32    3.01
   3  -3   0   91.68    1.87
   3  -3   0   91.92    1.81
   3  -3   0   88.53    1.78
   3  -3   0   85.98    2.76
   3  -3   0   89.02    1.76
   3  -3   0   92.19    2.37
   3  -3   0   92.83    2.72
  -3   3   0   89.79    3.02
  -3   3   0   85.66    1.81
  -3   3   0   90.45    1.77
  -3   3   0   86.68    1.89
  -3   3   0   90.22    2.72
  -3   3   0   89.84    1.77
  -3   3   0   88.08    2.23
  -3   3   0   90.39    2.90
   2  -3   0   16.69    1.00
   2  -3   0   16.93    0.70
   2  -3   0   16.48    0.68
   2  -3   0   16.13    0.68
   2  -3   0   15.83    1.11
   2  -3   0   19.11    1.01
   2  -3   0   17.34    0.66
  -2   3   0   17.83    0.90
  -2   3   0   16.04    0.70
  -2   3   0   15.74    0.71
  -2   3   0   18.31    1.21
  -2   3   0   16.71    0.65
  -2   3   0   16.88    0.66
  -2   3   0   16.64    1.18
  -2   3   0   17.00    1.03
   1  -3   0  227.15    3.07
   1  -3   0  225.85    4.30
   1  -3   0  230.41    4.86
   1  -3   0  225.11    3.00
   1  -3   0  227.64    4.34
   1  -3   0  227.49    3.02
   1  -3   0  226.85    3.00
  -1   3   0  229.37    3.05
  -1   3   0  225.89    3.11
  -1   3   0  226.72    3.00
  -1   3   0  223.66    2.97
  -1   3   0  226.68    4.34
  -1   3   0  227.34    4.30
  -1   3   0  235.28    4.94
   0  -3   0    0.76    0.21
   0  -3   0    0.55    0.23
   0  -3   0    0.61    0.37
   0  -3   0    0.59    0.22
   0  -3   0    0.33    0.17
   0  -3   0    0.58    0.19
   0   3   0    0.60    0.19
   0   3   0    0.47    0.23
   0   3   0    0.68    0.22
   0   3   0    0.50    0.21
   0   3   0    0.42    0.15
   0   3   0    0.32    0.24
   0   3   0    0.94    0.39
  -1  -3   0   36.43    1.38
  -1  -3   0   39.16    0.73
  -1  -3   0   37.95    1.09
  -1  -3   0   38.52    1.27
  -1  -3   0   38.16    0.70
   1   3   0   38.38    1.05
   1   3   0   39.68    1.29
   1   3   0   38.54    0.71
   1   3   0   37.85    0.70
   1   3   0   37.62    0.69
   1   3   0   38.07    1.45
   1   3   0   40.88    0.88
  -2  -3   0   58.98    1.13
  -2  -3   0   61.14    1.85
  -2  -3   0   59.03    0.99
  -2  -3   0   59.92    1.00
  -2  -3   0   59.18    1.00
  -2  -3   0   58.65    1.00
  -2  -3   0   60.49    1.19
   2   3   0   58.33    0.98
   2   3   0   60.20    0.99
   2   3   0   59.87    1.13
   2   3   0   60.46    1.51
   2   3   0   60.73    2.04
   2   3   0   58.85    1.83
   2   3   0   60.83    1.02
   2   3   0   61.28    1.03
   2   3   0   60.72    1.16
   2   3   0   60.76    1.45
  -3  -3   0   53.01    1.05
  -3  -3   0   54.11    1.08
  -3  -3   0   52.86    1.74
  -3  -3   0   53.61    1.06
  -3  -3   0   54.39    1.06
  -3  -3   0   53.32    1.18
  -3  -3   0   56.41    2.06
  -3  -3   0   53.61    1.11
   3   3   0   57.03    1.20
   3   3   0   54.41    1.05
   3   3   0   54.95    1.05
   3   3   0   53.89    1.07
   3   3   0   57.08    1.13
   3   3   0   53.90    1.08
   3   3   0   52.87    1.99
   3   3   0   55.17    1.77
  -4  -3   0   11.22    0.54
  -4  -3   0   11.15    0.55
  -4  -3   0   11.73    1.06
  -4  -3   0   10.98    0.59
  -4  -3   0   11.14    0.55
  -4  -3   0   11.40    0.62
  -4  -3   0   11.70    0.54
  -4  -3   0   11.98    0.85
   4   3   0   11.10    1.07
   4   3   0   11.59    0.55
   4   3   0   11.17    0.53
   4   3   0   11.95    0.92
   4   3   0   11.68    0.58
   4   3   0   11.81    0.55
   4   3   0   11.71    1.11
   4   3   0   11.43    0.55
   4   3   0   11.19    0.55
  -5  -3   0   61.77    1.48
  -5  -3   0   61.97    2.56
  -5  -3   0   60.34    1.42
  -5  -3   0   60.22    1.36
  -5  -3   0   60.74    2.04
  -5  -3   0   61.98    1.41
  -5  -3   0   61.09    1.44
  -5  -3   0   61.87    1.52
   5   3   0   61.34    1.43
   5   3   0   61.96    1.41
   5   3   0   63.08    1.42
   5   3   0   61.00    1.46
   5   3   0   60.87    2.03
   5   3   0   63.65    2.49
   5   3   0   59.42    2.53
   5   3   0   60.15    1.47
  -6  -3   0    0.66    0.26
  -6  -3   0    1.48    0.34
  -6  -3   0    0.79    0.33
  -6  -3   0    1.32    0.41
  -6  -3   0    1.45    0.41
  -6  -3   0    1.58    0.41
   6   3   0    0.67    0.18
   6   3   0    0.70    0.33
   6   3   0    1.50    0.40
   6   3   0    1.55    0.40
   6   3   0    1.00    0.34
   6   3   0    1.05    0.45
  -7  -3   0    9.65    0.80
  -7  -3   0    8.85    0.84
  -7  -3   0    9.15    0.79
  -7  -3   0    9.45    0.65
  -7  -3   0    9.09    0.75
  -7  -3   0    9.95    0.97
   7   3   0    9.06    0.72
   7   3   0    9.61    0.75
   7   3   0    9.35    0.74
   7   3   0   10.10    0.69
   7   3   0    9.33    1.27
   7   3   0   10.40    1.07
  -8  -3   0    1.55    0.56
  -8  -3   0    2.26    0.46
  -8  -3   0    1.39    0.38
  -8  -3   0    1.77    0.54
  -8  -3   0    2.10    0.55
  -8  -3   0    1.72    0.50
   8   3   0    1.30    0.45
   8   3   0    2.24    0.53
   8   3   0    1.66    0.50
   8   3   0    1.16    0.25
   8   3   0    1.68    0.58
   8   3   0    1.12    0.58
   8   3   0    2.26    0.53
  -9  -3   0    0.75    0.59
  -9  -3   0    0.85    0.53
  -9  -3   0    0.49    0.35
  -9  -3   0    0.78    0.55
  -9  -3   0    1.17    0.45
   9   3   0    0.96    0.52
   9   3   0    0.51    0.22
   9   3   0    2.12    0.56
   9   3   0    0.88    0.63
   9   3   0    0.36    0.44
   9   3   0    0.46    0.78
 -10  -3   0    2.24    0.52
 -10  -3   0    4.72    0.85
 -10  -3   0    3.98    0.86
 -10  -3   0    2.88    0.76
 -10  -3   0    2.89    0.63
  10   3   0    3.21    0.73
  10   3   0    3.72    0.74
  10   3   0    2.67    0.85
  10   3   0    1.77    1.03
 -11  -3   0   -0.55    0.39
 -11  -3   0   -0.59    0.52
 -11  -3   0    0.17    0.70
 -11  -3   0    0.46    0.69
  11   3   0    0.07    0.58
  11   3   0    0.30    0.47
  11   3   0   -1.45    0.87
  11   3   0    0.01    0.56
 -12  -3   0   -0.87    0.68
 -12  -3   0   -0.07    0.72
 -12  -3   0   -0.38    0.60
 -12  -3   0    0.08    0.45
  12   3   0    0.24    0.62
  12   3   0   -0.42    0.60
  12   3   0   -0.64    0.59
  12   3   0   -1.95    1.11
 -13  -3   0    0.45    0.72
 -13  -3   0    0.22    0.78
 -13  -3   0   -0.69    0.76
 -13  -3   0   -0.25    0.46
  13   3   0    0.72    0.73
  13   3   0    0.45    0.79
  13   3   0    0.68    0.77
 -14  -3   0   -0.51    0.67
 -14  -3   0   -0.47    0.88
  14   3   0   -0.34    0.75
  14   3   0    0.22    0.72
  15   3   0    0.49    0.95
  14  -4   0    1.60    1.16
  14  -4   0    2.98    1.14
 -14   4   0    2.05    1.38
 -14   4   0    1.57    1.21
  13  -4   0   -0.74    0.88
  13  -4   0    0.18    0.78
 -13   4   0    0.88    1.10
 -13   4   0   -0.57    1.04
  12  -4   0    0.82    0.92
  12  -4   0    1.46    0.71
  12  -4   0   -2.60    1.35
 -12   4   0    2.05    1.06
 -12   4   0   -0.83    0.65
 -12   4   0    0.48    1.01
  11  -4   0   -0.39    1.35
  11  -4   0    4.08    0.99
  11  -4   0    0.14    1.02
  11  -4   0    3.70    1.03
 -11   4   0    1.98    1.03
 -11   4   0    5.28    1.20
 -11   4   0    0.25    0.83
  10  -4   0    6.64    1.07
  10  -4   0    4.19    1.31
  10  -4   0    7.51    1.13
  10  -4   0    5.03    1.11
 -10   4   0    7.47    1.25
 -10   4   0    8.15    1.19
 -10   4   0    3.80    0.94
   9  -4   0   -0.01    0.72
   9  -4   0    0.29    0.69
   9  -4   0   -0.25    0.83
   9  -4   0    0.80    0.56
  -9   4   0   -0.04    0.53
  -9   4   0    0.74    0.76
  -9   4   0   -0.08    0.56
  -9   4   0    0.49    0.64
   8  -4   0    2.32    0.74
   8  -4   0    2.56    0.71
   8  -4   0    1.93    1.13
   8  -4   0    1.58    0.74
  -8   4   0    0.77    0.74
  -8   4   0    0.98    0.59
  -8   4   0    1.28    0.72
  -8   4   0    0.90    0.73
   7  -4   0   -0.24    0.46
   7  -4   0    0.63    0.88
   7  -4   0   -0.18    0.53
   7  -4   0    0.49    0.55
  -7   4   0   -0.10    0.52
  -7   4   0   -0.58    0.40
  -7   4   0    0.26    0.33
  -7   4   0    0.08    0.56
  -7   4   0    0.37    0.59
   6  -4   0   13.48    1.37
   6  -4   0   14.36    1.00
   6  -4   0   14.75    2.06
   6  -4   0   13.40    1.02
  -6   4   0   12.89    1.07
  -6   4   0   13.22    1.11
  -6   4   0   13.43    1.11
  -6   4   0   14.77    1.66
  -6   4   0   13.27    1.67
   5  -4   0   13.33    1.44
   5  -4   0   17.11    1.90
   5  -4   0   16.05    0.98
   5  -4   0   14.98    1.19
   5  -4   0   16.18    0.97
   5  -4   0   15.61    0.95
  -5   4   0   16.44    1.60
  -5   4   0   14.48    0.99
  -5   4   0   16.20    0.93
  -5   4   0   15.92    1.55
  -5   4   0   15.80    1.05
  -5   4   0   15.53    1.06
   4  -4   0    1.97    0.60
   4  -4   0    0.67    0.37
   4  -4   0    1.68    0.46
   4  -4   0    1.82    0.45
   4  -4   0    1.54    0.47
   4  -4   0    1.31    0.55
   4  -4   0    2.36    0.52
   4  -4   0    1.14    0.44
  -4   4   0    2.23    0.54
  -4   4   0    2.05    0.40
  -4   4   0    1.78    0.50
  -4   4   0    1.82    0.46
  -4   4   0    1.03    0.44
  -4   4   0    1.35    0.71
  -4   4   0    1.48    0.47
  -4   4   0    1.86    0.40
   3  -4   0   16.96    0.83
   3  -4   0   16.94    0.83
   3  -4   0   17.81    1.18
   3  -4   0   17.76    0.83
   3  -4   0   16.85    0.80
   3  -4   0   17.77    1.35
   3  -4   0   17.21    1.24
  -3   4   0   18.10    1.07
  -3   4   0   17.38    0.79
  -3   4   0   17.76    0.80
  -3   4   0   16.25    1.29
  -3   4   0   16.85    1.25
  -3   4   0   17.43    0.86
  -3   4   0   16.59    0.89
  -3   4   0   17.92    1.63
   2  -4   0   49.74    1.23
   2  -4   0   51.09    2.10
   2  -4   0   48.20    1.22
   2  -4   0   51.36    1.79
   2  -4   0   49.93    1.21
   2  -4   0   51.75    1.74
   2  -4   0   52.05    1.29
  -2   4   0   51.56    2.25
  -2   4   0   49.87    1.21
  -2   4   0   51.42    1.80
  -2   4   0   50.15    2.16
  -2   4   0   49.07    1.26
  -2   4   0   50.87    1.32
  -2   4   0   52.59    1.69
  -2   4   0   49.75    1.20
   1  -4   0  443.62    7.69
   1  -4   0  440.00    5.34
   1  -4   0  427.37    8.41
   1  -4   0  432.87    5.30
   1  -4   0  433.97    5.39
   1  -4   0  425.12    5.30
  -1   4   0  429.61    5.26
  -1   4   0  435.76    5.46
  -1   4   0  428.48    5.30
  -1   4   0  434.01    5.35
  -1   4   0  431.96    7.69
  -1   4   0  441.65    8.55
  -1   4   0  382.59    7.59
   0  -4   0   78.20    1.34
   0  -4   0   78.35    2.33
   0  -4   0   76.92    1.80
   0  -4   0   76.57    1.79
   0  -4   0   77.86    1.35
   0  -4   0   78.08    1.30
   0  -4   0   78.42    1.36
   0   4   0   77.68    1.32
   0   4   0   79.58    1.83
   0   4   0   77.82    1.39
   0   4   0   80.45    2.43
   0   4   0   78.26    1.31
   0   4   0   77.87    1.35
  -1  -4   0   -0.08    0.15
  -1  -4   0   -0.14    0.16
  -1  -4   0   -0.04    0.14
  -1  -4   0   -0.03    0.11
  -1  -4   0   -0.23    0.30
  -1  -4   0   -0.05    0.15
   1   4   0   -0.02    0.17
   1   4   0   -0.02    0.15
   1   4   0    0.11    0.14
   1   4   0   -0.07    0.15
   1   4   0   -0.01    0.15
   1   4   0    0.26    0.16
   1   4   0    0.22    0.23
   1   4   0    0.21    0.15
  -2  -4   0    2.13    0.21
  -2  -4   0    2.78    0.26
  -2  -4   0    2.53    0.26
  -2  -4   0    2.90    0.28
  -2  -4   0    2.62    0.31
  -2  -4   0    2.83    0.48
   2   4   0    3.29    0.49
   2   4   0    3.03    0.31
   2   4   0    2.90    0.26
   2   4   0    2.86    0.25
   2   4   0    2.45    0.26
   2   4   0    2.52    0.42
   2   4   0    3.16    0.35
   2   4   0    2.74    0.25
   2   4   0    1.59    0.34
  -3  -4   0  205.01    2.93
  -3  -4   0  207.10    2.76
  -3  -4   0  203.97    2.75
  -3  -4   0  208.93    2.78
  -3  -4   0  198.53    2.97
  -3  -4   0  209.32    4.64
  -3  -4   0  202.01    2.77
   3   4   0  205.69    5.05
   3   4   0  197.75    3.59
   3   4   0  204.43    2.80
   3   4   0  204.86    2.72
   3   4   0  206.93    4.01
   3   4   0  207.91    2.97
   3   4   0  212.09    4.65
   3   4   0  204.99    2.81
   3   4   0  208.49    2.92
   3   4   0  202.87    2.73
  -4  -4   0   74.17    1.43
  -4  -4   0   72.82    1.42
  -4  -4   0   70.75    2.67
  -4  -4   0   72.80    1.41
  -4  -4   0   71.33    1.60
  -4  -4   0   71.14    1.44
  -4  -4   0   74.55    1.51
  -4  -4   0   72.25    2.36
   4   4   0   76.64    1.42
   4   4   0   74.05    2.44
   4   4   0   74.91    1.50
   4   4   0   74.82    2.37
   4   4   0   73.99    1.41
   4   4   0   73.51    1.45
   4   4   0   73.91    2.77
   4   4   0   72.85    1.57
   4   4   0   75.97    1.48
  -5  -4   0  164.31    4.77
  -5  -4   0  160.73    2.60
  -5  -4   0  158.43    2.64
  -5  -4   0  160.13    2.58
  -5  -4   0  161.38    2.61
  -5  -4   0  161.49    4.01
  -5  -4   0  157.20    2.58
  -5  -4   0  161.97    2.79
   5   4   0  156.65    4.64
   5   4   0  164.77    2.63
   5   4   0  162.52    3.97
   5   4   0  160.51    2.56
   5   4   0  161.23    3.03
   5   4   0  164.66    2.69
   5   4   0  159.63    2.63
   5   4   0  147.77    2.51
   5   4   0  165.66    4.33
  -6  -4   0    2.09    0.46
  -6  -4   0    1.73    0.38
  -6  -4   0    1.65    0.42
  -6  -4   0    1.99    0.42
  -6  -4   0    2.07    0.44
  -6  -4   0    1.29    0.35
   6   4   0    1.53    0.57
   6   4   0    1.02    0.17
   6   4   0    1.91    0.38
   6   4   0    1.27    0.39
   6   4   0    2.20    0.40
   6   4   0    2.17    0.42
  -7  -4   0    1.19    0.46
  -7  -4   0    2.14    0.46
  -7  -4   0    2.23    0.45
  -7  -4   0    2.16    0.44
  -7  -4   0    1.68    0.46
  -7  -4   0    0.86    0.34
   7   4   0    0.85    0.16
   7   4   0    1.85    0.42
   7   4   0    1.11    0.50
   7   4   0    1.44    0.41
   7   4   0    2.15    0.45
   7   4   0    0.91    0.39
  -8  -4   0    0.11    0.35
  -8  -4   0    0.12    0.29
  -8  -4   0   -0.20    0.29
  -8  -4   0    0.14    0.32
  -8  -4   0    0.28    0.44
  -8  -4   0   -0.12    0.43
   8   4   0   -0.13    0.11
   8   4   0   -0.30    0.34
   8   4   0   -0.05    0.39
   8   4   0    0.01    0.35
   8   4   0   -0.23    0.54
   8   4   0    0.00    0.38
  -9  -4   0   25.61    1.40
  -9  -4   0   24.26    1.35
  -9  -4   0   26.49    1.44
  -9  -4   0   25.51    1.18
  -9  -4   0   25.38    1.26
  -9  -4   0   27.46    1.69
   9   4   0   24.66    1.78
   9   4   0   24.20    1.23
   9   4   0   24.05    2.47
   9   4   0   24.82    0.96
   9   4   0   25.92    1.33
   9   4   0   26.82    2.05
   9   4   0   25.53    1.30
 -10  -4   0    1.00    0.63
 -10  -4   0    0.36    0.47
 -10  -4   0   -0.88    0.55
 -10  -4   0    0.87    0.60
  10   4   0   -0.08    0.79
  10   4   0    0.00    0.48
  10   4   0   -0.34    0.48
  10   4   0   -0.23    0.51
  10   4   0    0.39    0.49
 -11  -4   0    0.51    0.66
 -11  -4   0    0.86    0.67
 -11  -4   0    1.22    0.72
 -11  -4   0    0.95    0.55
  11   4   0    1.51    0.81
  11   4   0    2.26    0.71
  11   4   0    0.28    0.77
  11   4   0    2.13    0.70
 -12  -4   0   11.85    1.38
 -12  -4   0   12.93    1.34
 -12  -4   0   12.46    1.02
 -12  -4   0   15.03    1.44
  12   4   0   15.23    1.92
  12   4   0   14.31    1.31
  12   4   0   13.32    1.32
 -13  -4   0   -0.43    0.62
 -13  -4   0   -0.05    0.42
 -13  -4   0   -1.17    0.78
  13   4   0    0.41    0.71
  13   4   0   -0.90    0.59
 -14  -4   0   -0.49    0.69
 -14  -4   0   -0.67    0.86
  14   4   0    1.09    0.84
  14   4   0    1.24    0.83
  13  -5   0    0.53    0.92
  13  -5   0    0.04    0.88
 -13   5   0   -1.12    0.94
 -13   5   0   -1.24    0.75
 -13   5   0   -0.45    1.03
  12  -5   0   -0.83    0.59
  12  -5   0    0.43    0.81
  12  -5   0   -2.41    1.37
 -12   5   0    0.08    0.94
 -12   5   0   -0.09    0.90
  11  -5   0    0.97    0.86
  11  -5   0   -0.12    1.00
  11  -5   0    0.22    0.69
 -11   5   0   -0.73    0.89
 -11   5   0   -1.08    0.65
 -11   5   0    0.31    0.72
  10  -5   0    3.21    1.23
  10  -5   0    1.26    1.09
  10  -5   0    4.43    0.98
  10  -5   0    5.67    1.11
 -10   5   0    5.48    1.19
 -10   5   0    3.87    1.10
 -10   5   0    1.70    0.86
   9  -5   0    0.99    0.84
   9  -5   0    1.03    1.17
   9  -5   0    2.65    0.80
   9  -5   0    2.78    0.87
  -9   5   0    1.71    0.89
  -9   5   0    2.87    0.96
  -9   5   0    0.85    0.70
  -9   5   0    0.73    0.81
   8  -5   0    0.57    1.09
   8  -5   0    1.49    0.75
   8  -5   0    1.61    0.91
   8  -5   0    1.83    0.61
  -8   5   0    1.10    0.62
  -8   5   0    2.77    0.75
  -8   5   0    1.76    0.71
  -8   5   0    0.48    0.60
   7  -5   0    6.21    1.31
   7  -5   0   10.06    1.00
   7  -5   0    9.68    1.37
   7  -5   0   10.82    1.10
  -7   5   0   11.59    1.22
  -7   5   0    9.72    1.50
  -7   5   0    9.57    0.99
  -7   5   0   10.79    1.20
   6  -5   0    5.49    0.89
   6  -5   0    8.04    0.91
   6  -5   0    4.37    1.09
   6  -5   0    6.83    0.82
  -6   5   0    6.63    0.92
  -6   5   0    6.96    0.90
  -6   5   0    7.25    0.94
  -6   5   0    3.52    0.75
  -6   5   0    4.06    0.79
   5  -5   0  137.55    3.69
   5  -5   0  143.64    2.90
   5  -5   0  138.93    2.90
  -5   5   0  142.92    4.38
  -5   5   0  137.33    2.97
  -5   5   0  139.70    4.64
  -5   5   0  144.57    3.64
  -5   5   0  134.68    3.04
   4  -5   0   -0.08    0.38
   4  -5   0   -0.15    0.34
   4  -5   0    0.41    0.55
   4  -5   0    0.23    0.36
   4  -5   0    0.07    0.41
  -4   5   0   -0.10    0.35
  -4   5   0   -0.33    0.40
  -4   5   0   -0.04    0.34
  -4   5   0   -0.09    0.42
  -4   5   0   -0.09    0.36
  -4   5   0    0.05    0.29
   3  -5   0    5.95    0.62
   3  -5   0    5.60    0.60
   3  -5   0    7.19    0.93
   3  -5   0    6.99    0.96
   3  -5   0    6.33    0.60
   3  -5   0    5.31    0.60
  -3   5   0    6.43    0.60
  -3   5   0    6.41    0.68
  -3   5   0    7.28    1.00
  -3   5   0    3.93    0.83
  -3   5   0    6.24    0.86
  -3   5   0    5.35    0.57
  -3   5   0    6.21    0.68
   2  -5   0    9.91    0.87
   2  -5   0    8.62    0.59
   2  -5   0    8.91    0.62
   2  -5   0    9.31    0.63
   2  -5   0    8.94    0.96
   2  -5   0    9.79    0.66
   2  -5   0    8.17    0.87
  -2   5   0    9.42    0.91
  -2   5   0    8.49    0.58
  -2   5   0    8.98    0.64
  -2   5   0    8.74    0.69
  -2   5   0    9.02    0.94
  -2   5   0    8.52    1.15
  -2   5   0    8.99    0.59
   1  -5   0   18.40    0.73
   1  -5   0   17.91    0.95
   1  -5   0   17.77    0.72
   1  -5   0   17.93    1.28
   1  -5   0   18.34    0.94
   1  -5   0   18.55    0.73
   1  -5   0   18.80    0.70
  -1   5   0   18.81    1.31
  -1   5   0   19.22    0.79
  -1   5   0   18.53    1.14
  -1   5   0   19.35    0.76
  -1   5   0   19.02    1.02
  -1   5   0   18.34    0.69
  -1   5   0   17.24    0.68
   0  -5   0   -0.12    0.38
   0  -5   0   -0.15    0.18
   0  -5   0   -0.03    0.22
   0  -5   0   -0.08    0.14
   0  -5   0    0.19    0.23
   0  -5   0   -0.01    0.20
   0   5   0   -0.01    0.19
   0   5   0    0.12    0.22
   0   5   0   -0.04    0.14
   0   5   0   -0.30    0.19
   0   5   0   -0.12    0.19
   0   5   0   -0.10    0.17
   0   5   0   -0.02    0.24
  -1  -5   0   24.48    0.68
  -1  -5   0   23.16    1.01
  -1  -5   0   25.14    0.69
  -1  -5   0   25.72    1.29
  -1  -5   0   25.54    0.72
  -1  -5   0   23.87    0.63
   1   5   0   24.31    1.02
   1   5   0   24.80    0.67
   1   5   0   25.19    0.86
   1   5   0   24.81    0.94
   1   5   0   25.46    0.73
   1   5   0   24.28    1.32
   1   5   0   25.04    0.68
   1   5   0   25.31    0.69
   1   5   0   26.31    1.49
  -2  -5   0  122.67    1.83
  -2  -5   0  121.63    1.88
  -2  -5   0  130.87    1.89
  -2  -5   0  127.10    2.70
   2   5   0  126.90    2.16
   2   5   0  128.81    2.68
   2   5   0  125.99    1.84
   2   5   0  125.51    1.83
   2   5   0  126.69    1.92
   2   5   0  129.43    2.18
   2   5   0  127.71    3.56
   2   5   0  125.58    1.87
   2   5   0  129.68    3.20
  -3  -5   0   78.22    1.37
  -3  -5   0   75.21    1.33
  -3  -5   0   75.32    1.34
  -3  -5   0   78.21    1.68
  -3  -5   0   72.85    2.52
  -3  -5   0   77.58    1.36
   3   5   0   74.30    2.81
   3   5   0   77.21    1.40
   3   5   0   77.20    2.14
   3   5   0   75.94    1.37
   3   5   0   75.88    1.32
   3   5   0   76.00    1.98
   3   5   0   77.48    1.33
   3   5   0   75.90    1.61
   3   5   0   77.16    1.58
   3   5   0   77.06    2.61
  -4  -5   0    5.35    0.43
  -4  -5   0    5.76    0.47
  -4  -5   0    5.61    0.45
  -4  -5   0    4.91    0.42
  -4  -5   0    5.09    0.51
  -4  -5   0    5.71    0.60
   4   5   0    5.44    0.61
   4   5   0    5.55    0.44
   4   5   0    5.64    0.90
   4   5   0    5.44    0.54
   4   5   0    5.79    0.42
   4   5   0    5.51    0.43
   4   5   0    6.04    0.57
   4   5   0    5.44    0.50
   4   5   0    5.80    0.44
   4   5   0    6.24    0.91
  -5  -5   0   17.02    0.75
  -5  -5   0   17.08    0.84
  -5  -5   0   17.77    0.79
  -5  -5   0   18.67    0.78
  -5  -5   0   17.69    0.72
  -5  -5   0   16.64    1.25
  -5  -5   0   17.28    0.73
   5   5   0   17.21    0.79
   5   5   0   17.76    0.77
   5   5   0   17.50    0.72
   5   5   0   17.05    1.45
   5   5   0   18.06    1.30
   5   5   0   17.19    0.75
   5   5   0   17.28    1.37
   5   5   0   18.58    0.72
   5   5   0   18.43    0.78
  -6  -5   0    4.01    0.53
  -6  -5   0    4.62    0.54
  -6  -5   0    4.78    0.52
  -6  -5   0    3.11    0.53
  -6  -5   0    4.11    0.51
  -6  -5   0    3.96    0.51
   6   5   0    4.59    0.52
   6   5   0    4.39    0.43
   6   5   0    4.56    0.50
   6   5   0    3.00    0.70
   6   5   0    5.19    0.57
   6   5   0    5.03    0.57
   6   5   0    4.65    0.37
  -7  -5   0    7.15    0.73
  -7  -5   0    7.56    0.73
  -7  -5   0    7.76    1.04
  -7  -5   0    8.30    0.65
  -7  -5   0    6.89    0.77
  -7  -5   0    6.77    0.62
   7   5   0    7.29    0.38
   7   5   0    8.16    0.67
   7   5   0    6.87    0.62
   7   5   0    8.36    0.68
   7   5   0    7.57    1.13
  -8  -5   0   23.73    1.08
  -8  -5   0   22.92    1.24
  -8  -5   0   24.01    1.62
  -8  -5   0   22.03    1.18
  -8  -5   0   23.31    1.20
  -8  -5   0   23.07    1.09
   8   5   0   23.08    1.14
   8   5   0   22.48    1.06
   8   5   0   21.39    2.00
   8   5   0   21.97    1.60
   8   5   0   23.25    1.13
  -9  -5   0    1.88    0.54
  -9  -5   0    2.14    0.58
  -9  -5   0    2.88    0.68
  -9  -5   0    1.70    0.60
  -9  -5   0    2.09    0.65
   9   5   0    2.22    0.57
   9   5   0    1.45    0.72
   9   5   0    1.64    0.58
   9   5   0    1.85    0.56
   9   5   0    1.21    0.57
 -10  -5   0    1.77    0.67
 -10  -5   0    2.01    0.69
 -10  -5   0    2.78    0.77
 -10  -5   0    2.95    0.58
  10   5   0    1.43    0.74
  10   5   0    1.07    0.59
  10   5   0    1.59    0.80
  10   5   0    2.77    0.68
  10   5   0    2.67    0.64
 -11  -5   0    7.84    1.11
 -11  -5   0    6.06    0.79
 -11  -5   0    6.73    1.00
 -11  -5   0    7.91    1.06
  11   5   0    6.52    0.91
  11   5   0    3.65    1.27
  11   5   0    7.83    1.02
  11   5   0    6.37    1.27
 -12  -5   0    0.61    0.66
 -12  -5   0    0.35    0.49
 -12  -5   0   -0.42    0.73
  12   5   0    0.71    0.68
  12   5   0    0.81    0.72
  12   5   0   -0.25    1.06
 -13  -5   0   -0.25    0.84
 -13  -5   0   -0.93    0.57
  13   5   0    0.47    0.71
  13   5   0    1.34    0.79
 -14  -5   0    0.36    0.95
 -14  -5   0    2.01    0.91
  14   5   0    1.47    0.78
  14   5   0    0.55    0.79
  13  -6   0    0.54    1.04
  13  -6   0   -0.71    0.79
 -13   6   0    0.43    1.20
 -13   6   0   -0.29    0.95
  12  -6   0    1.28    1.03
  12  -6   0   -0.96    1.04
  12  -6   0    0.48    0.83
 -12   6   0   -0.20    0.95
 -12   6   0    0.02    1.02
  11  -6   0   -0.76    0.72
  11  -6   0   -0.08    0.57
  11  -6   0   -0.58    0.88
 -11   6   0    0.03    0.91
 -11   6   0   -0.11    0.95
 -11   6   0   -1.19    0.69
  10  -6   0    2.43    0.97
  10  -6   0    2.03    1.08
  10  -6   0    2.93    0.91
  10  -6   0   -0.31    1.12
 -10   6   0    3.22    1.10
 -10   6   0    1.40    0.89
 -10   6   0    2.90    1.07
   9  -6   0   -0.36    0.63
   9  -6   0   -0.35    0.61
   9  -6   0   -0.87    0.79
  -9   6   0   -0.34    0.67
  -9   6   0   -0.09    0.75
  -9   6   0   -1.05    0.61
  -9   6   0   -0.07    0.71
   8  -6   0    2.98    0.99
   8  -6   0    4.07    0.87
   8  -6   0    4.47    0.95
  -8   6   0    1.74    0.84
  -8   6   0    5.52    1.05
  -8   6   0    2.06    0.82
  -8   6   0    3.53    0.96
   7  -6   0    0.08    0.84
   7  -6   0   -0.19    0.52
   7  -6   0   -0.03    0.60
  -7   6   0    0.08    0.59
  -7   6   0    0.92    0.70
  -7   6   0   -0.39    0.38
  -7   6   0   -0.77    0.60
   6  -6   0    3.50    0.70
   6  -6   0    3.39    0.83
   6  -6   0    3.42    0.65
  -6   6   0    3.68    0.78
  -6   6   0    1.78    0.65
  -6   6   0    4.42    0.84
  -6   6   0    2.03    0.61
  -6   6   0    3.04    0.66
   5  -6   0    0.30    0.45
   5  -6   0    0.07    0.58
   5  -6   0    1.27    0.53
  -5   6   0    0.33    0.45
  -5   6   0    0.04    0.40
  -5   6   0    0.63    0.42
  -5   6   0    0.49    0.52
  -5   6   0    0.66    0.56
   4  -6   0   15.78    0.94
   4  -6   0   15.03    0.94
   4  -6   0   15.35    1.29
   4  -6   0   15.39    0.97
   4  -6   0   15.89    1.45
  -4   6   0   15.94    1.00
  -4   6   0   15.51    1.28
  -4   6   0   15.03    1.52
  -4   6   0   16.09    1.72
  -4   6   0   15.23    0.91
  -4   6   0   15.44    1.04
   3  -6   0   39.16    1.90
   3  -6   0   40.57    1.76
   3  -6   0   38.22    1.31
   3  -6   0   39.96    1.30
   3  -6   0   39.10    1.33
  -3   6   0   39.59    1.37
  -3   6   0   38.94    1.74
  -3   6   0   38.54    2.32
  -3   6   0   38.90    1.88
  -3   6   0   39.36    1.28
  -3   6   0   40.11    1.44
   2  -6   0    1.60    0.36
   2  -6   0    3.06    0.48
   2  -6   0    1.53    0.44
   2  -6   0    2.50    0.47
   2  -6   0    2.61    0.46
   2  -6   0    2.80    0.43
  -2   6   0    2.79    0.49
  -2   6   0    2.55    0.49
  -2   6   0    2.90    0.45
  -2   6   0    1.66    0.49
  -2   6   0    2.57    0.65
  -2   6   0    1.96    0.42
  -2   6   0    2.66    0.43
   1  -6   0   14.79    0.73
   1  -6   0   13.16    1.15
   1  -6   0   14.05    0.90
   1  -6   0   15.29    0.76
   1  -6   0   14.02    0.72
   1  -6   0   13.14    1.01
   1  -6   0   14.48    0.67
  -1   6   0   15.71    1.17
  -1   6   0   13.49    0.74
  -1   6   0   15.36    1.00
  -1   6   0   13.55    0.74
  -1   6   0   14.12    1.39
  -1   6   0   13.90    0.66
  -1   6   0   14.72    0.68
   0  -6   0   28.44    0.90
   0  -6   0   27.79    0.87
   0  -6   0   27.15    1.26
   0  -6   0   28.87    0.89
   0  -6   0   28.31    0.83
   0  -6   0   28.46    1.61
   0   6   0   27.66    1.14
   0   6   0   29.16    0.85
   0   6   0   28.70    0.93
   0   6   0   28.35    1.71
   0   6   0   27.64    1.66
   0   6   0   28.16    0.88
   0   6   0   27.38    0.84
  -1  -6   0    4.25    0.41
  -1  -6   0    4.14    0.36
  -1  -6   0    4.19    0.69
  -1  -6   0    4.59    0.42
  -1  -6   0    4.58    0.74
  -1  -6   0    4.73    0.40
   1   6   0    3.95    0.38
   1   6   0    4.10    0.39
   1   6   0    4.00    0.42
   1   6   0    4.69    0.70
   1   6   0    4.40    0.40
   1   6   0    4.09    0.51
   1   6   0    4.60    0.42
  -2  -6   0    1.77    0.57
  -2  -6   0    1.53    0.26
  -2  -6   0    1.31    0.26
   2   6   0    1.20    0.34
   2   6   0    0.66    0.29
   2   6   0    1.79    0.27
   2   6   0    1.45    0.26
   2   6   0    1.38    0.42
   2   6   0    1.83    0.26
   2   6   0    1.29    0.24
   2   6   0    1.66    0.33
   2   6   0    0.61    0.38
  -3  -6   0   11.38    1.08
  -3  -6   0   11.94    0.52
  -3  -6   0   12.00    0.53
  -3  -6   0   11.69    0.54
  -3  -6   0   10.70    0.74
   3   6   0   11.05    0.52
   3   6   0   11.50    0.69
   3   6   0   11.49    0.53
   3   6   0   12.04    0.51
   3   6   0   11.65    0.90
   3   6   0   12.02    0.52
   3   6   0   11.61    0.91
   3   6   0   11.73    1.22
   3   6   0   12.35    0.65
  -4  -6   0    1.09    0.40
  -4  -6   0    2.44    0.32
  -4  -6   0    1.74    0.31
  -4  -6   0    2.23    0.31
  -4  -6   0    2.04    0.32
  -4  -6   0    2.07    0.39
   4   6   0    2.04    0.31
   4   6   0    2.17    0.32
   4   6   0    2.05    0.40
   4   6   0    1.33    0.43
   4   6   0    1.21    0.27
   4   6   0    2.05    0.30
   4   6   0    1.59    0.48
   4   6   0    2.08    0.31
  -5  -6   0   31.34    0.96
  -5  -6   0   29.41    0.94
  -5  -6   0   30.87    0.94
  -5  -6   0   30.66    1.10
  -5  -6   0   31.34    1.22
  -5  -6   0   30.69    0.97
  -5  -6   0   32.64    1.82
   5   6   0   31.56    1.09
   5   6   0   31.17    1.80
   5   6   0   30.42    2.05
   5   6   0   32.63    1.24
   5   6   0   30.45    0.92
   5   6   0   30.34    1.72
   5   6   0   30.59    0.98
   5   6   0   30.60    0.94
   5   6   0   28.91    0.97
  -6  -6   0   20.21    1.06
  -6  -6   0   20.04    0.93
  -6  -6   0   20.07    0.86
  -6  -6   0   19.64    1.48
  -6  -6   0   20.00    0.86
  -6  -6   0   19.85    0.87
   6   6   0   17.38    0.80
   6   6   0   18.73    0.86
   6   6   0   20.15    0.85
   6   6   0   20.15    0.89
   6   6   0   20.27    1.51
   6   6   0   20.41    0.95
   6   6   0   20.89    1.85
  -7  -6   0    0.05    0.35
  -7  -6   0    0.28    0.35
  -7  -6   0    0.17    0.30
  -7  -6   0   -0.06    0.29
  -7  -6   0   -0.20    0.35
   7   6   0    0.11    0.32
   7   6   0    0.01    0.08
   7   6   0   -0.09    0.31
   7   6   0   -0.16    0.29
   7   6   0    0.18    0.40
   7   6   0   -0.17    0.49
   7   6   0   -0.06    0.11
  -8  -6   0    2.70    0.57
  -8  -6   0    2.18    0.55
  -8  -6   0    2.33    0.62
  -8  -6   0    2.23    0.51
  -8  -6   0    2.55    0.55
   8   6   0    1.56    0.65
   8   6   0    1.47    0.55
   8   6   0    2.11    0.51
   8   6   0    2.83    0.53
   8   6   0    2.68    0.55
  -9  -6   0   12.01    1.00
  -9  -6   0   12.80    0.96
  -9  -6   0   11.28    0.89
  -9  -6   0   13.60    1.02
  -9  -6   0   12.71    1.10
   9   6   0   11.92    1.01
   9   6   0   11.46    1.48
   9   6   0   12.14    2.07
   9   6   0   12.17    0.97
   9   6   0   12.50    0.96
 -10  -6   0    3.29    0.74
 -10  -6   0    3.27    0.66
 -10  -6   0    2.40    0.71
 -10  -6   0    3.30    0.75
  10   6   0    1.44    0.93
  10   6   0    2.73    0.70
  10   6   0    2.36    0.63
 -11  -6   0    0.67    0.71
 -11  -6   0    0.00    0.58
 -11  -6   0    0.42    0.50
  11   6   0   -0.07    0.59
  11   6   0    1.06    0.73
  11   6   0    0.17    0.52
  11   6   0    0.20    0.55
  11   6   0    0.09    0.67
 -12  -6   0    1.07    0.80
 -12  -6   0    1.02    0.55
 -12  -6   0    0.32    0.67
  12   6   0   -0.89    0.93
  12   6   0    0.63    0.72
  12   6   0    0.77    0.63
 -13  -6   0    0.41    0.70
 -13  -6   0   -1.01    0.69
  13   6   0   -0.52    0.66
  13   6   0    0.55    0.74
  13   6   0   -0.76    0.84
 -14  -6   0   -0.75    0.77
 -14  -6   0   -0.71    0.66
  14   6   0    1.69    0.87
  14   6   0   -0.50    0.71
  12  -7   0   -0.30    0.72
  12  -7   0    1.43    0.96
 -12   7   0   -1.23    0.91
 -12   7   0    0.04    1.13
 -12   7   0    0.22    1.09
  11  -7   0    0.73    0.78
  11  -7   0    1.61    1.03
 -11   7   0    0.30    0.99
 -11   7   0    0.24    0.97
 -11   7   0   -0.91    0.80
  10  -7   0    8.60    1.26
  10  -7   0    7.90    1.23
 -10   7   0    4.61    1.23
 -10   7   0    6.90    1.34
   9  -7   0    1.18    0.75
   9  -7   0    3.30    0.96
   9  -7   0   -0.80    0.94
  -9   7   0    2.44    1.00
  -9   7   0    0.70    0.81
  -9   7   0    2.61    0.97
  -9   7   0    1.11    0.83
   8  -7   0   24.33    2.03
   8  -7   0   32.77    1.85
   8  -7   0   32.38    1.75
  -8   7   0   30.91    3.00
  -8   7   0   27.58    1.83
  -8   7   0   30.40    1.97
  -8   7   0   29.35    2.78
   7  -7   0    0.24    0.85
   7  -7   0   -0.03    0.57
   7  -7   0   -0.25    0.63
  -7   7   0   -0.10    0.69
  -7   7   0    0.13    0.71
  -7   7   0   -0.16    0.63
  -7   7   0    0.12    0.62
   6  -7   0    9.98    0.90
   6  -7   0   10.76    1.43
   6  -7   0    9.98    1.11
  -6   7   0   10.87    1.73
  -6   7   0   10.66    1.03
  -6   7   0   11.35    1.22
   5  -7   0   12.69    1.00
   5  -7   0   12.21    1.48
   5  -7   0   11.89    1.03
  -5   7   0   10.88    1.14
  -5   7   0   11.13    1.60
  -5   7   0   10.68    1.03
  -5   7   0   11.49    1.54
  -5   7   0   11.22    1.09
   4  -7   0   -0.03    0.43
   4  -7   0   -0.21    0.42
   4  -7   0   -0.02    0.34
   4  -7   0   -0.01    0.52
   4  -7   0    0.24    0.41
  -4   7   0   -0.19    0.45
  -4   7   0   -0.18    0.46
  -4   7   0    0.22    0.35
  -4   7   0   -0.29    0.49
  -4   7   0   -0.12    0.36
  -4   7   0    0.06    0.36
   3  -7   0   44.49    1.50
   3  -7   0   44.38    1.45
   3  -7   0   44.88    2.07
   3  -7   0   45.42    1.43
  -3   7   0   42.89    2.51
  -3   7   0   43.65    1.50
  -3   7   0   42.65    1.99
  -3   7   0   45.51    1.43
  -3   7   0   42.87    2.09
  -3   7   0   44.91    1.59
   2  -7   0   16.50    1.17
   2  -7   0   16.40    0.86
   2  -7   0   16.25    0.89
   2  -7   0   17.28    0.88
  -2   7   0   17.02    0.94
  -2   7   0   17.15    0.84
  -2   7   0   15.78    1.52
  -2   7   0   17.12    1.28
  -2   7   0   16.22    1.35
  -2   7   0   15.86    0.93
   1  -7   0   81.08    1.76
   1  -7   0   80.18    1.78
   1  -7   0   76.52    2.33
   1  -7   0   80.77    2.31
   1  -7   0   81.65    1.79
   1  -7   0   76.87    1.68
  -1   7   0   80.46    1.80
  -1   7   0   79.52    1.87
  -1   7   0   82.56    2.42
  -1   7   0   80.97    1.74
  -1   7   0   80.94    2.67
  -1   7   0   80.60    3.27
  -1   7   0   82.32    1.74
   0  -7   0   -0.33    0.46
   0  -7   0   -0.14    0.25
   0  -7   0    0.16    0.23
   0  -7   0   -0.03    0.28
   0  -7   0   -0.10    0.25
   0  -7   0   -0.13    0.26
   0   7   0    0.15    0.26
   0   7   0   -0.05    0.28
   0   7   0    0.25    0.28
   0   7   0    0.20    0.21
   0   7   0   -0.06    0.24
   0   7   0    0.03    0.27
   0   7   0    0.01    0.32
   0   7   0    0.08    0.33
  -1  -7   0    0.24    0.26
  -1  -7   0    0.45    0.51
  -1  -7   0    0.52    0.29
  -1  -7   0    0.17    0.24
  -1  -7   0    0.47    0.23
  -1  -7   0    0.45    0.28
   1   7   0    0.43    0.24
   1   7   0    0.37    0.19
   1   7   0    0.64    0.27
   1   7   0    0.10    0.35
   1   7   0    0.44    0.25
   1   7   0    0.65    0.41
   1   7   0    0.45    0.27
   1   7   0    0.54    0.33
  -2  -7   0   17.36    0.65
  -2  -7   0   17.60    0.68
  -2  -7   0   18.33    0.66
  -2  -7   0   16.91    1.12
   2   7   0   17.40    0.70
   2   7   0   16.05    0.62
   2   7   0   18.28    0.89
   2   7   0   17.42    1.37
   2   7   0   17.10    0.64
   2   7   0   17.17    0.66
   2   7   0   17.34    1.45
  -3  -7   0   16.93    0.64
  -3  -7   0   16.29    1.05
  -3  -7   0   16.31    0.64
  -3  -7   0   16.52    0.68
   3   7   0   16.23    0.61
   3   7   0   17.39    0.63
   3   7   0   16.37    0.66
   3   7   0   16.70    1.25
   3   7   0   16.26    0.84
   3   7   0   17.11    1.52
   3   7   0   16.92    0.65
  -4  -7   0    1.53    0.38
  -4  -7   0    2.20    0.29
  -4  -7   0    2.39    0.34
  -4  -7   0    2.38    0.35
  -4  -7   0    2.78    0.35
   4   7   0    0.98    0.51
   4   7   0    2.20    0.33
   4   7   0    2.53    0.33
   4   7   0    1.54    0.48
   4   7   0    2.33    0.32
   4   7   0    1.85    0.31
   4   7   0    2.51    0.45
  -5  -7   0    3.47    0.40
  -5  -7   0    3.02    0.40
  -5  -7   0    3.13    0.51
  -5  -7   0    3.39    0.40
  -5  -7   0    3.47    0.44
   5   7   0    3.88    0.64
   5   7   0    2.18    0.54
   5   7   0    3.73    0.42
   5   7   0    2.12    0.62
   5   7   0    3.55    0.42
   5   7   0    3.90    0.44
  -6  -7   0   32.55    1.38
  -6  -7   0   34.24    1.11
  -6  -7   0   33.64    1.12
  -6  -7   0   33.99    1.11
  -6  -7   0   33.95    1.25
   6   7   0   34.64    1.07
   6   7   0   34.42    1.32
   6   7   0   34.62    2.12
   6   7   0   33.70    1.13
   6   7   0   32.98    2.36
   6   7   0   33.71    1.13
  -7  -7   0   16.05    1.02
  -7  -7   0   18.32    0.93
  -7  -7   0   16.60    0.88
  -7  -7   0   17.18    0.97
  -7  -7   0   16.98    0.93
   7   7   0   17.57    0.90
   7   7   0   16.97    0.76
   7   7   0   17.33    0.77
   7   7   0   16.90    0.85
   7   7   0   17.21    1.96
   7   7   0   17.76    1.60
   7   7   0   17.37    0.90
  -8  -7   0   -0.16    0.36
  -8  -7   0    0.06    0.38
  -8  -7   0    0.22    0.35
  -8  -7   0   -0.06    0.42
  -8  -7   0   -0.08    0.35
   8   7   0   -0.34    0.39
   8   7   0    0.10    0.62
   8   7   0   -0.12    0.32
   8   7   0    0.27    0.38
   8   7   0    0.60    0.40
  -9  -7   0    1.58    0.63
  -9  -7   0    0.50    0.56
  -9  -7   0    0.34    0.43
  -9  -7   0    0.32    0.47
   9   7   0    0.46    0.61
   9   7   0    0.35    0.50
   9   7   0    0.63    0.47
   9   7   0    1.01    0.48
 -10  -7   0    1.67    0.63
 -10  -7   0    2.24    0.69
 -10  -7   0    2.64    0.75
 -10  -7   0    1.38    0.52
  10   7   0    1.57    0.56
  10   7   0    2.06    0.60
  10   7   0    0.91    0.61
  10   7   0    0.96    0.74
 -11  -7   0   25.90    1.59
 -11  -7   0   26.56    1.38
 -11  -7   0   23.42    1.47
  11   7   0   24.93    2.98
  11   7   0   29.61    2.54
  11   7   0   26.31    1.54
  11   7   0   22.08    2.18
 -12  -7   0    0.11    0.68
 -12  -7   0   -0.11    0.43
 -12  -7   0   -0.58    0.59
  12   7   0    0.73    0.60
  12   7   0   -0.66    0.92
  12   7   0    0.32    0.58
 -13  -7   0    0.61    0.71
 -13  -7   0   -0.30    0.73
  13   7   0    0.99    0.74
  13   7   0    0.29    0.93
  13   7   0    1.27    0.83
 -14  -7   0    3.85    1.11
 -14  -7   0    3.05    0.98
  14   7   0    0.60    1.53
  14   7   0    4.67    1.04
  14   7   0    4.66    1.28
  12  -8   0    0.84    0.93
  12  -8   0    0.07    1.05
 -12   8   0    1.41    1.17
 -12   8   0    1.85    1.20
  11  -8   0    2.61    1.05
  11  -8   0    1.59    0.94
 -11   8   0    0.83    1.15
 -11   8   0    0.63    1.05
 -11   8   0    0.32    1.06
  10  -8   0    0.43    0.87
  10  -8   0    0.82    0.82
 -10   8   0   -0.55    0.85
 -10   8   0    0.10    0.91
 -10   8   0    0.40    0.97
   9  -8   0   -0.41    0.98
   9  -8   0    2.17    0.86
   9  -8   0    0.98    0.86
  -9   8   0    2.21    1.01
  -9   8   0   -0.11    0.82
  -9   8   0    1.54    0.92
  -9   8   0    0.97    0.82
   8  -8   0   -0.75    0.83
   8  -8   0    0.90    0.57
   8  -8   0    0.30    0.78
  -8   8   0    0.29    0.82
  -8   8   0    0.44    0.70
  -8   8   0   -0.74    0.73
  -8   8   0   -0.26    0.73
   7  -8   0   13.02    1.79
   7  -8   0   13.25    1.28
   7  -8   0   11.50    1.28
  -7   8   0   13.60    1.48
  -7   8   0   13.94    1.51
  -7   8   0   13.72    2.10
   6  -8   0   23.15    1.40
   6  -8   0   20.55    1.43
   6  -8   0   21.80    1.75
  -6   8   0   22.41    1.57
  -6   8   0   21.11    2.13
  -6   8   0   20.39    2.27
  -6   8   0   21.43    1.51
   5  -8   0    0.49    0.60
   5  -8   0    0.74    0.70
   5  -8   0    0.51    0.50
  -5   8   0    0.22    0.59
  -5   8   0   -0.06    0.44
  -5   8   0    0.20    0.49
  -5   8   0    0.16    0.59
   4  -8   0   18.65    1.17
   4  -8   0   16.65    1.05
   4  -8   0   18.05    1.11
  -4   8   0   17.68    1.18
  -4   8   0   18.22    1.07
  -4   8   0   19.16    2.15
  -4   8   0   15.82    1.48
  -4   8   0   15.93    1.18
  -4   8   0   17.01    1.71
   3  -8   0    0.16    0.35
   3  -8   0    0.38    0.43
   3  -8   0    0.21    0.38
   3  -8   0    0.15    0.44
  -3   8   0    0.86    0.48
  -3   8   0    0.60    0.39
  -3   8   0   -0.11    0.67
  -3   8   0   -0.07    0.47
  -3   8   0    0.37    0.45
  -3   8   0    0.27    0.36
   2  -8   0    1.52    0.41
   2  -8   0    3.12    0.83
   2  -8   0    1.68    0.50
   2  -8   0    2.28    0.48
   2  -8   0    1.46    0.37
  -2   8   0    2.06    0.74
  -2   8   0    1.21    0.46
  -2   8   0    2.55    0.48
  -2   8   0    1.04    0.41
  -2   8   0    2.63    0.52
  -2   8   0    1.88    0.49
   1  -8   0   58.12    1.57
   1  -8   0   58.27    1.96
   1  -8   0   59.88    1.51
   1  -8   0   58.14    1.53
   1  -8   0   54.81    2.02
  -1   8   0   58.41    1.58
  -1   8   0   58.52    2.39
  -1   8   0   57.97    2.90
  -1   8   0   58.77    2.08
  -1   8   0   58.60    1.52
  -1   8   0   58.29    1.66
  -1   8   0   58.83    2.96
   0  -8   0  122.73    2.27
   0  -8   0  121.66    2.29
   0  -8   0  121.46    2.16
   0  -8   0  121.02    3.13
   0  -8   0  124.58    2.29
   0   8   0  118.53    4.11
   0   8   0  128.84    3.67
   0   8   0  120.64    2.22
   0   8   0  117.54    2.37
   0   8   0  121.46    4.23
   0   8   0  125.83    3.08
  -1  -8   0   32.18    0.98
  -1  -8   0   31.64    1.57
  -1  -8   0   33.09    1.02
  -1  -8   0   31.73    1.90
  -1  -8   0   31.69    0.92
  -1  -8   0   32.28    1.03
   1   8   0   31.99    0.98
   1   8   0   31.74    2.00
   1   8   0   31.32    0.97
   1   8   0   31.99    1.31
   1   8   0   31.88    0.95
   1   8   0   30.53    2.01
   1   8   0   32.18    1.08
  -2  -8   0   12.69    0.63
  -2  -8   0   11.41    1.07
  -2  -8   0   13.55    0.62
  -2  -8   0   12.87    0.67
   2   8   0   12.48    0.86
   2   8   0   12.67    0.59
   2   8   0   12.25    0.60
   2   8   0   12.78    1.29
   2   8   0   12.81    0.63
   2   8   0   11.67    1.34
  -3  -8   0    1.85    0.68
  -3  -8   0    2.06    0.33
  -3  -8   0    2.16    0.32
   3   8   0    1.23    0.39
   3   8   0    1.96    0.32
   3   8   0    1.08    0.48
   3   8   0    1.59    0.31
   3   8   0    1.91    0.29
   3   8   0    2.00    0.32
  -4  -8   0    1.55    0.31
  -4  -8   0    1.03    0.29
  -4  -8   0    1.66    0.33
   4   8   0    0.95    0.28
   4   8   0    0.67    0.27
   4   8   0    0.89    0.26
   4   8   0    0.49    0.27
   4   8   0    0.65    0.45
  -5  -8   0    0.41    0.28
  -5  -8   0    0.17    0.27
  -5  -8   0    0.02    0.38
  -5  -8   0    0.03    0.19
   5   8   0   -0.24    0.38
   5   8   0    0.12    0.25
   5   8   0    0.07    0.24
   5   8   0    0.16    0.46
   5   8   0   -0.09    0.23
   5   8   0    0.25    0.24
  -6  -8   0    1.14    0.34
  -6  -8   0    0.88    0.36
  -6  -8   0    0.56    0.47
  -6  -8   0    0.86    0.33
   6   8   0    0.78    0.59
   6   8   0    1.03    0.33
   6   8   0    0.99    0.35
   6   8   0    0.39    0.49
   6   8   0    1.13    0.34
   6   8   0    0.39    0.24
  -7  -8   0   12.13    0.77
  -7  -8   0   12.15    0.83
  -7  -8   0   11.11    1.02
  -7  -8   0   11.23    0.77
   7   8   0   11.37    1.53
   7   8   0   11.50    0.75
   7   8   0   11.89    0.82
   7   8   0   11.66    1.82
   7   8   0   11.95    0.79
   7   8   0   11.11    0.78
  -8  -8   0   17.55    1.08
  -8  -8   0   16.73    1.25
  -8  -8   0   17.73    0.98
  -8  -8   0   17.90    1.05
  -8  -8   0   17.43    1.01
   8   8   0   15.58    0.98
   8   8   0   17.09    2.19
   8   8   0   17.04    0.94
   8   8   0   17.43    1.03
   8   8   0   17.57    1.95
  -9  -8   0   14.05    1.08
  -9  -8   0   13.48    1.00
  -9  -8   0   13.93    1.02
  -9  -8   0   12.14    1.07
   9   8   0   14.60    1.77
   9   8   0   14.82    0.98
   9   8   0   15.47    2.29
   9   8   0   14.87    1.05
 -10  -8   0    1.61    0.61
 -10  -8   0    1.45    0.66
 -10  -8   0    1.84    0.70
  10   8   0    1.24    0.77
  10   8   0    1.36    0.60
  10   8   0    0.53    0.62
 -11  -8   0   -0.59    0.40
 -11  -8   0    0.00    0.55
 -11  -8   0   -0.09    0.46
  11   8   0    0.01    0.86
  11   8   0   -0.10    0.53
  11   8   0   -1.07    0.58
 -12  -8   0    3.75    0.92
 -12  -8   0    3.30    0.73
 -12  -8   0    3.59    0.96
  12   8   0    1.73    1.19
  12   8   0    5.24    0.89
  12   8   0    4.68    1.18
 -13  -8   0   -0.28    0.74
 -13  -8   0    0.50    0.72
  13   8   0    1.16    0.78
  13   8   0   -0.01    0.63
  13   8   0   -1.21    0.68
 -14  -8   0    2.53    0.98
 -14  -8   0    1.60    0.88
  14   8   0   -0.28    1.36
  14   8   0    3.23    1.01
  14   8   0    2.07    0.83
  11  -9   0    2.78    1.14
  11  -9   0    2.84    1.05
 -11   9   0   -1.10    1.00
 -11   9   0    1.20    1.19
 -11   9   0    1.24    1.16
  10  -9   0    2.35    1.07
  10  -9   0    1.66    0.90
 -10   9   0    2.29    1.12
 -10   9   0   -0.53    0.95
 -10   9   0    0.61    0.99
   9  -9   0   -0.69    0.82
   9  -9   0   -0.23    0.81
   9  -9   0    0.31    0.73
  -9   9   0   -0.64    0.81
  -9   9   0    0.87    0.91
  -9   9   0   -0.51    0.81
  -9   9   0    0.49    0.78
   8  -9   0    3.74    0.92
   8  -9   0    2.15    0.93
   8  -9   0    2.07    0.91
  -8   9   0    2.58    0.99
  -8   9   0    1.42    0.95
  -8   9   0    1.86    0.83
  -8   9   0    1.83    0.79
   7  -9   0   22.56    1.51
   7  -9   0   22.09    1.59
   7  -9   0   20.69    1.81
  -7   9   0   24.57    2.47
  -7   9   0   21.15    2.86
  -7   9   0   21.70    1.69
  -7   9   0   22.39    1.77
   6  -9   0    0.61    0.59
   6  -9   0   -0.64    0.62
   6  -9   0    0.76    0.67
  -6   9   0    0.51    0.61
  -6   9   0    0.64    0.72
  -6   9   0    0.39    0.68
  -6   9   0    0.48    0.57
   5  -9   0    2.62    0.74
   5  -9   0    1.82    0.64
  -5   9   0    0.97    0.73
  -5   9   0    0.95    0.72
  -5   9   0    2.25    0.76
  -5   9   0    1.02    0.58
   4  -9   0    0.29    0.49
   4  -9   0   -0.56    0.49
   4  -9   0   -0.50    0.48
  -4   9   0   -0.08    0.51
  -4   9   0   -0.27    0.39
  -4   9   0   -0.52    0.53
  -4   9   0   -0.54    0.50
   3  -9   0   22.05    1.14
   3  -9   0   19.61    1.20
   3  -9   0   20.18    1.50
   3  -9   0   19.98    1.12
  -3   9   0   18.35    1.14
  -3   9   0   20.07    1.08
  -3   9   0   17.93    1.95
  -3   9   0   18.76    1.62
  -3   9   0   18.72    1.21
   2  -9   0    0.08    0.41
   2  -9   0    0.37    0.27
   2  -9   0   -0.16    0.32
   2  -9   0    0.22    0.38
   2  -9   0   -0.37    0.64
  -2   9   0    0.26    0.34
  -2   9   0   -0.15    0.42
  -2   9   0    0.36    0.36
  -2   9   0   -0.18    0.38
  -2   9   0   -0.05    0.37
   1  -9   0    0.48    0.41
   1  -9   0    0.31    0.60
   1  -9   0    0.55    0.24
   1  -9   0    0.68    0.38
   1  -9   0   -0.08    0.30
  -1   9   0    0.02    0.28
  -1   9   0    0.32    0.38
  -1   9   0    0.45    0.36
  -1   9   0    0.19    0.44
  -1   9   0    0.09    0.43
  -1   9   0    0.34    0.31
   0  -9   0    1.70    0.43
   0  -9   0    1.56    0.41
   0  -9   0    1.53    0.36
   0  -9   0    1.35    0.68
   0   9   0    0.69    0.41
   0   9   0    0.91    0.41
   0   9   0    1.28    0.38
   0   9   0    1.12    0.40
   0   9   0    0.83    0.31
  -1  -9   0    0.17    0.25
  -1  -9   0    0.34    0.32
  -1  -9   0    0.40    0.45
  -1  -9   0    0.34    0.32
   1   9   0   -0.07    0.29
   1   9   0    0.02    0.25
   1   9   0    0.32    0.26
   1   9   0    0.15    0.27
   1   9   0   -0.08    0.41
   1   9   0    0.06    0.22
  -2  -9   0    4.75    0.47
  -2  -9   0    5.02    0.52
  -2  -9   0    5.44    0.55
  -2  -9   0    4.20    0.86
   2   9   0    4.44    0.46
   2   9   0    4.60    0.65
   2   9   0    4.73    0.49
  -3  -9   0   12.59    0.64
  -3  -9   0   12.26    0.61
  -3  -9   0   12.46    0.68
  -3  -9   0   11.08    1.17
   3   9   0   12.28    0.68
   3   9   0   11.71    1.61
   3   9   0   12.22    0.60
   3   9   0   12.47    0.66
   3   9   0   12.97    1.33
  -4  -9   0    3.66    0.42
   4   9   0    3.71    0.41
   4   9   0    2.08    0.45
   4   9   0    3.44    0.43
   4   9   0    2.17    0.57
   4   9   0    4.43    0.46
  -5  -9   0   18.21    0.80
  -5  -9   0   18.93    0.84
  -5  -9   0   17.98    1.08
   5   9   0   18.70    0.75
   5   9   0   18.65    0.83
   5   9   0   17.69    0.81
   5   9   0   17.50    1.84
   5   9   0   19.21    1.40
   5   9   0   17.86    1.81
  -6  -9   0   13.06    0.78
  -6  -9   0   13.49    0.80
  -6  -9   0   12.84    1.06
   6   9   0   12.33    0.76
   6   9   0   13.14    0.72
   6   9   0   13.84    1.16
   6   9   0   13.99    1.90
   6   9   0   13.73    0.79
   6   9   0   14.39    1.74
  -7  -9   0   12.60    0.77
  -7  -9   0   12.72    0.84
  -7  -9   0   13.31    0.88
  -7  -9   0   12.17    1.11
   7   9   0   13.46    1.74
   7   9   0   13.37    1.99
   7   9   0   13.09    0.78
   7   9   0   12.35    1.00
   7   9   0   11.85    0.81
   7   9   0   12.28    0.81
  -8  -9   0    0.05    0.37
  -8  -9   0    0.25    0.43
  -8  -9   0   -0.14    0.39
   8   9   0   -0.16    0.36
   8   9   0    0.22    0.36
   8   9   0   -0.54    0.60
   8   9   0    0.01    0.50
  -9  -9   0    0.47    0.52
  -9  -9   0    0.30    0.61
   9   9   0    0.68    0.81
   9   9   0    0.71    0.68
   9   9   0    0.81    0.47
 -10  -9   0    1.28    0.57
 -10  -9   0    1.47    0.64
 -10  -9   0    1.05    0.56
  10   9   0    1.87    0.60
  10   9   0    0.25    0.61
  10   9   0    0.47    0.65
 -11  -9   0   -0.23    0.53
 -11  -9   0   -0.26    0.43
 -11  -9   0   -0.16    0.60
  11   9   0    0.42    0.54
  11   9   0   -0.34    0.62
  11   9   0   -0.49    0.59
 -12  -9   0    0.10    0.55
 -12  -9   0    0.17    0.64
 -12  -9   0    0.46    0.67
  12   9   0    0.26    0.57
  12   9   0    1.50    0.82
  12   9   0   -1.02    0.84
 -13  -9   0    0.70    0.76
 -13  -9   0   -0.16    0.72
  13   9   0    0.18    0.61
  13   9   0    2.04    0.86
  13   9   0   -1.13    1.05
  11 -10   0    0.22    1.07
  11 -10   0    0.20    0.92
 -11  10   0   -1.44    1.07
 -11  10   0   -0.76    1.03
 -11  10   0    0.73    1.09
  10 -10   0    0.75    1.00
  10 -10   0    0.53    0.84
 -10  10   0   -1.12    1.01
 -10  10   0   -0.74    0.90
 -10  10   0    0.46    1.00
   9 -10   0    0.93    0.83
   9 -10   0    0.59    0.88
  -9  10   0    1.07    0.91
  -9  10   0   -0.78    0.86
  -9  10   0   -0.83    0.90
   8 -10   0    3.69    0.96
   8 -10   0    1.98    0.93
   8 -10   0    2.79    0.90
  -8  10   0    1.39    1.01
  -8  10   0    2.24    0.87
  -8  10   0    0.81    0.91
  -8  10   0    1.49    0.97
   7 -10   0    0.41    0.67
   7 -10   0   -0.03    0.74
  -7  10   0   -0.45    0.56
  -7  10   0    0.09    0.72
  -7  10   0    0.96    0.77
  -7  10   0   -0.49    0.51
   6 -10   0    0.68    0.72
   6 -10   0    0.52    0.62
  -6  10   0   -0.54    0.70
  -6  10   0    0.97    0.79
  -6  10   0    0.93    0.72
  -6  10   0    0.62    0.60
   5 -10   0   12.73    1.26
   5 -10   0   12.63    1.11
  -5  10   0   11.78    1.32
  -5  10   0   11.22    1.82
  -5  10   0   10.66    1.20
   4 -10   0   17.92    1.17
   4 -10   0   21.05    1.42
  -4  10   0   18.58    1.31
  -4  10   0   18.93    1.46
  -4  10   0   19.99    2.51
  -4  10   0   20.43    1.91
   3 -10   0    7.26    0.90
   3 -10   0    6.99    1.15
   3 -10   0    7.69    0.85
   3 -10   0    9.01    0.98
   3 -10   0    7.48    1.12
  -3  10   0    9.11    1.01
  -3  10   0    7.34    0.98
  -3  10   0    9.18    1.52
  -3  10   0    4.93    1.00
  -3  10   0    7.93    0.84
   2 -10   0    6.22    0.80
   2 -10   0    5.09    0.73
   2 -10   0    4.92    0.67
   2 -10   0    5.87    0.86
   2 -10   0    6.03    1.15
  -2  10   0    5.35    0.70
  -2  10   0    3.55    0.60
  -2  10   0    5.58    0.74
  -2  10   0    3.04    0.81
  -2  10   0    6.30    0.84
   1 -10   0    3.42    0.53
   1 -10   0    3.18    0.91
   1 -10   0    3.99    0.59
   1 -10   0    3.82    0.60
  -1  10   0    2.02    0.69
  -1  10   0    4.13    0.57
  -1  10   0    3.70    0.57
  -1  10   0    1.97    0.60
  -1  10   0    4.05    0.65
   0 -10   0    2.45    0.50
   0 -10   0    2.85    0.51
   0 -10   0    2.15    0.82
   0 -10   0    2.02    0.41
   0  10   0    2.37    0.47
   0  10   0    1.88    0.45
   0  10   0    1.42    0.38
   0  10   0    1.25    0.56
   0  10   0    2.86    0.56
   0  10   0    0.83    0.48
  -1 -10   0   25.31    1.02
  -1 -10   0   24.22    1.01
  -1 -10   0   22.94    0.88
  -1 -10   0   26.60    1.65
   1  10   0   24.07    1.30
   1  10   0   24.03    0.96
   1  10   0   23.56    1.06
   1  10   0   23.64    2.05
   1  10   0   24.57    0.98
   1  10   0   26.35    2.27
  -2 -10   0    0.27    0.33
  -2 -10   0    0.08    0.30
  -2 -10   0   -0.03    0.11
  -2 -10   0    0.02    0.47
   2  10   0    0.22    0.29
   2  10   0    0.24    0.40
   2  10   0   -0.12    0.46
   2  10   0    0.16    0.26
   2  10   0    0.11    0.23
  -3 -10   0    0.16    0.31
  -3 -10   0   -0.01    0.27
  -3 -10   0    0.09    0.49
  -3 -10   0   -0.10    0.14
   3  10   0    0.18    0.27
   3  10   0    0.11    0.23
   3  10   0    0.17    0.36
   3  10   0    0.06    0.47
   3  10   0    0.18    0.29
   3  10   0    0.25    0.23
  -4 -10   0   -0.07    0.28
  -4 -10   0   -0.05    0.20
  -4 -10   0    0.18    0.30
   4  10   0   -0.12    0.35
   4  10   0    0.10    0.27
   4  10   0   -0.15    0.47
   4  10   0   -0.02    0.26
   4  10   0    0.20    0.23
  -5 -10   0    2.70    0.37
  -5 -10   0    2.00    0.43
  -5 -10   0    2.18    0.42
   5  10   0    0.99    0.43
   5  10   0    1.45    0.56
   5  10   0    1.96    0.41
   5  10   0    2.75    0.44
   5  10   0    2.29    0.38
   5  10   0    1.42    0.73
  -6 -10   0   13.22    0.79
  -6 -10   0   12.74    0.80
  -6 -10   0   12.82    1.04
   6  10   0   11.90    0.69
   6  10   0   12.75    0.78
   6  10   0   11.70    0.78
   6  10   0   13.11    1.76
   6  10   0   13.11    1.29
   6  10   0   12.20    1.81
  -7 -10   0    0.01    0.14
  -7 -10   0    0.37    0.39
  -7 -10   0   -0.09    0.52
   7  10   0    0.04    0.52
   7  10   0    0.01    0.28
   7  10   0   -0.17    0.32
   7  10   0   -0.16    0.46
  -8 -10   0    0.16    0.55
  -8 -10   0    0.60    0.47
   8  10   0    0.35    0.40
   8  10   0    0.64    0.59
   8  10   0    0.51    0.73
  -9 -10   0    0.10    0.60
  -9 -10   0   -0.27    0.44
   9  10   0    0.02    0.43
   9  10   0   -0.50    0.61
   9  10   0   -0.13    0.53
 -10 -10   0   -0.27    0.50
 -10 -10   0    0.65    0.53
  10  10   0    0.59    0.48
  10  10   0   -0.33    0.75
  10  10   0   -0.40    0.66
 -11 -10   0   -0.66    0.53
 -11 -10   0   -0.29    0.59
  11  10   0   -0.83    0.59
  11  10   0    0.09    0.52
  11  10   0    0.30    0.94
 -12 -10   0    0.36    0.53
 -12 -10   0    0.32    0.69
  12  10   0    0.14    0.59
  12  10   0   -0.41    1.04
 -13 -10   0   -0.09    0.69
 -13 -10   0   -0.24    0.71
  13  10   0    2.13    0.94
  13  10   0   -0.72    1.07
  13  10   0    0.07    0.59
  10 -11   0    0.38    0.90
  10 -11   0    1.18    1.03
 -10  11   0    0.55    1.10
 -10  11   0    0.42    1.11
 -10  11   0   -1.79    0.99
   9 -11   0    0.40    0.82
   9 -11   0   -0.09    0.87
  -9  11   0    1.62    1.06
  -9  11   0   -0.67    0.93
  -9  11   0   -0.97    0.95
   8 -11   0   -0.44    0.79
   8 -11   0   -0.16    0.67
  -8  11   0    0.28    0.79
  -8  11   0   -0.74    0.82
  -8  11   0   -0.52    0.63
  -8  11   0   -0.80    0.81
   7 -11   0    2.62    0.82
   7 -11   0    2.77    0.92
  -7  11   0    1.86    0.93
  -7  11   0    1.92    0.90
  -7  11   0    0.87    0.79
  -7  11   0    1.26    1.00
   6 -11   0    2.21    0.78
   6 -11   0    3.92    0.99
  -6  11   0    2.13    0.92
  -6  11   0    0.02    0.80
  -6  11   0    0.98    0.72
  -6  11   0    2.10    0.84
   5 -11   0    0.71    0.70
   5 -11   0    0.88    0.61
  -5  11   0    0.28    0.58
  -5  11   0    0.00    0.75
  -5  11   0   -0.02    0.69
  -5  11   0    1.03    0.70
   4 -11   0    1.28    0.68
   4 -11   0    1.07    0.56
   4 -11   0    1.00    1.03
  -4  11   0    0.48    0.55
  -4  11   0    1.84    0.73
  -4  11   0    0.91    0.68
  -4  11   0    0.50    0.61
  -4  11   0    0.67    0.62
   3 -11   0    5.44    0.86
   3 -11   0    5.12    0.80
   3 -11   0    5.38    0.76
   3 -11   0    6.01    1.18
  -3  11   0    6.37    0.94
  -3  11   0    6.09    0.87
  -3  11   0    3.91    0.96
  -3  11   0    2.77    0.90
   2 -11   0   10.13    1.08
   2 -11   0   10.90    1.01
   2 -11   0   10.60    0.91
   2 -11   0    9.90    1.34
   2 -11   0    9.64    1.05
  -2  11   0    8.32    1.34
  -2  11   0    9.09    0.85
  -2  11   0    9.25    1.03
  -2  11   0   10.05    1.00
   1 -11   0    2.23    0.58
   1 -11   0    1.47    0.53
   1 -11   0    1.04    0.87
   1 -11   0    1.18    0.47
  -1  11   0    0.40    0.61
  -1  11   0    0.43    0.51
  -1  11   0    1.47    0.49
  -1  11   0    0.74    0.43
  -1  11   0    0.37    0.61
   0 -11   0   -0.12    0.32
   0 -11   0   -0.29    0.73
   0 -11   0    0.33    0.45
   0 -11   0   -0.29    0.41
   0  11   0   -0.07    0.37
   0  11   0    0.24    0.41
   0  11   0    0.20    0.36
   0  11   0   -0.10    0.31
   0  11   0   -0.29    0.48
   0  11   0    0.22    0.45
  -1 -11   0   26.33    1.13
  -1 -11   0   27.43    1.69
  -1 -11   0   28.15    1.14
  -1 -11   0   26.99    0.99
   1  11   0   28.50    1.47
   1  11   0   27.44    2.35
   1  11   0   26.93    1.21
   1  11   0   27.19    1.09
   1  11   0   28.18    1.09
   1  11   0   27.90    2.36
  -2 -11   0    1.12    0.40
  -2 -11   0    1.48    0.82
  -2 -11   0    1.48    0.44
   2  11   0    1.20    0.37
   2  11   0    0.50    0.46
   2  11   0    1.24    0.39
   2  11   0    0.80    0.31
   2  11   0    0.71    0.64
  -3 -11   0    9.76    0.73
  -3 -11   0    9.41    0.69
  -3 -11   0    8.94    1.13
  -3 -11   0    8.80    0.54
   3  11   0    7.83    0.69
   3  11   0    9.04    0.93
   3  11   0    8.83    1.44
   3  11   0    9.27    0.69
   3  11   0    8.93    0.61
  -4 -11   0    0.29    0.25
  -4 -11   0    0.03    0.31
  -4 -11   0    0.36    0.36
   4  11   0    0.20    0.30
   4  11   0   -0.07    0.40
   4  11   0   -0.02    0.53
   4  11   0    0.40    0.33
   4  11   0    0.14    0.26
  -5 -11   0    7.83    0.53
  -5 -11   0    7.33    0.66
  -5 -11   0    9.39    0.68
   5  11   0    7.92    0.57
   5  11   0    9.78    1.38
   5  11   0    5.11    1.01
   5  11   0    5.38    1.07
   5  11   0    8.75    0.70
  -6 -11   0    9.83    0.73
   6  11   0    9.24    1.30
   6  11   0    9.23    0.74
  -7 -11   0    1.30    0.46
   7  11   0    1.32    0.82
   7  11   0    1.47    0.73
   7  11   0    0.69    0.38
   7  11   0    1.86    0.47
  -8 -11   0   15.45    0.99
  -8 -11   0   14.16    1.20
   8  11   0   14.88    2.35
   8  11   0   15.68    1.00
   8  11   0   15.85    2.07
  -9 -11   0    0.25    0.63
  -9 -11   0    0.45    0.50
   9  11   0    0.73    0.47
   9  11   0    0.14    0.63
   9  11   0    0.42    0.82
 -10 -11   0    6.48    1.09
 -10 -11   0    6.77    0.86
  10  11   0    7.25    0.87
  10  11   0    3.43    0.93
  10  11   0    4.54    1.23
 -11 -11   0    1.19    0.64
 -11 -11   0    1.99    0.82
  11  11   0    1.31    0.89
  11  11   0    0.01    0.74
  11  11   0    1.52    0.59
 -12 -11   0   -0.99    0.58
 -12 -11   0    1.19    0.79
  12  11   0    0.14    0.53
  12  11   0   -0.51    0.97
 -13 -11   0    0.26    0.75
 -13 -11   0   -1.12    0.64
  13  11   0   -0.22    0.59
  13  11   0    2.21    0.95
   9 -12   0    0.74    1.06
  -9  12   0    0.50    0.91
  -9  12   0    1.39    1.10
  -9  12   0    1.58    0.83
   8 -12   0    1.32    0.98
  -8  12   0    0.64    0.70
  -8  12   0    1.22    0.87
  -8  12   0    0.05    0.91
  -8  12   0   -0.35    1.03
   7 -12   0   -0.19    0.75
  -7  12   0    0.94    0.77
  -7  12   0   -0.15    0.78
  -7  12   0    0.07    0.84
  -7  12   0   -0.12    0.71
  -7  12   0    0.34    0.78
   6 -12   0    0.12    0.72
   6 -12   0    0.20    0.66
  -6  12   0    0.01    0.65
  -6  12   0   -1.31    0.75
  -6  12   0    0.89    0.84
  -6  12   0    0.80    0.77
  -6  12   0    0.68    0.68
   5 -12   0    1.24    0.65
   5 -12   0    0.32    0.87
   5 -12   0    0.68    0.74
  -5  12   0    0.87    0.77
  -5  12   0    0.04    0.59
  -5  12   0    0.57    0.69
  -5  12   0    0.66    0.76
  -5  12   0    1.12    0.78
   4 -12   0   -0.39    0.55
   4 -12   0   -0.04    0.97
   4 -12   0   -0.24    0.61
  -4  12   0   -0.13    0.60
  -4  12   0    0.01    0.49
  -4  12   0    0.08    0.51
  -4  12   0   -0.36    0.71
  -4  12   0    0.53    0.66
   3 -12   0   -0.17    0.62
   3 -12   0    0.87    0.80
   3 -12   0    0.82    0.55
  -3  12   0    0.50    0.58
  -3  12   0    0.09    0.47
  -3  12   0   -0.77    0.61
  -3  12   0   -0.15    0.47
  -3  12   0   -0.49    0.53
   2 -12   0    0.04    0.58
   2 -12   0    0.23    0.67
   2 -12   0    0.14    0.46
  -2  12   0   -0.14    0.63
  -2  12   0   -0.21    0.58
  -2  12   0   -0.08    0.50
  -2  12   0    0.08    0.43
  -2  12   0    0.14    0.48
   1 -12   0   11.19    0.90
   1 -12   0   10.81    1.32
   1 -12   0   10.72    0.99
  -1  12   0   10.12    1.33
  -1  12   0    9.95    1.08
  -1  12   0    6.98    1.25
   0 -12   0    6.36    0.67
   0 -12   0    6.50    0.78
   0 -12   0    6.24    1.25
   0 -12   0    6.68    0.85
   0  12   0    6.50    0.75
   0  12   0    5.80    0.79
  -1 -12   0   19.88    1.77
  -1 -12   0   21.12    1.08
  -1 -12   0   19.83    0.92
  -1 -12   0   20.76    1.10
   1  12   0   21.43    2.31
   1  12   0   21.34    1.03
   1  12   0   21.62    1.38
   1  12   0   22.58    2.50
   1  12   0   21.17    1.17
  -2 -12   0    0.54    0.85
  -2 -12   0    0.86    0.47
  -2 -12   0    1.04    0.44
   2  12   0    1.60    0.48
   2  12   0    0.70    0.34
   2  12   0    0.63    0.36
   2  12   0    0.92    0.61
   2  12   0    0.62    0.57
  -3 -12   0    2.36    1.01
  -3 -12   0    2.73    0.39
  -3 -12   0    2.99    0.53
  -3 -12   0    2.48    0.47
   3  12   0    1.63    0.61
   3  12   0    2.05    0.82
   3  12   0    1.48    0.38
   3  12   0    2.51    0.50
  -4 -12   0    4.77    0.55
  -4 -12   0    6.64    1.17
   4  12   0    6.13    0.64
   4  12   0    5.35    0.87
  -5 -12   0    0.19    0.34
   5  12   0   -0.28    0.65
   5  12   0    0.21    0.66
   5  12   0    0.11    0.44
   5  12   0   -0.16    0.31
  -6 -12   0    5.02    0.58
   6  12   0    3.01    0.92
   6  12   0    2.54    0.88
   6  12   0    4.54    0.60
   6  12   0    2.44    0.59
  -7 -12   0    0.42    0.41
   7  12   0    0.14    0.63
   7  12   0    0.21    0.36
   7  12   0   -0.05    0.70
  -8 -12   0    4.81    0.66
   8  12   0    4.77    0.66
   8  12   0    2.84    0.95
   8  12   0    2.79    1.05
  -9 -12   0    0.52    0.52
  -9 -12   0    0.38    0.48
   9  12   0   -0.02    0.67
   9  12   0    0.29    0.45
   9  12   0    0.55    0.87
 -10 -12   0    3.01    0.90
 -10 -12   0    1.75    0.62
  10  12   0    0.81    0.85
  10  12   0    1.21    0.98
  10  12   0    2.55    0.62
 -11 -12   0    0.88    0.73
 -11 -12   0   -0.47    0.52
  11  12   0   -1.68    0.78
  11  12   0    0.98    0.56
  11  12   0    0.14    0.98
 -12 -12   0    1.71    0.86
 -12 -12   0    0.90    0.69
  12  12   0    1.62    0.65
  12  12   0   -0.32    1.08
   8 -13   0   -0.52    0.87
  -8  13   0   -0.95    0.81
  -8  13   0   -0.95    0.72
  -8  13   0    0.15    0.75
   7 -13   0   -2.08    0.82
   7 -13   0   -0.54    0.76
  -7  13   0    0.85    0.94
  -7  13   0   -0.33    0.68
   6 -13   0   -1.52    1.18
   6 -13   0    0.32    0.77
  -6  13   0    0.64    0.80
  -6  13   0    0.05    0.73
  -6  13   0    0.03    0.78
   5 -13   0    5.25    1.03
   5 -13   0    3.44    1.20
  -5  13   0    4.00    1.02
  -5  13   0    1.62    1.04
  -5  13   0    3.12    0.92
   4 -13   0    0.00    0.66
   4 -13   0    0.17    1.03
  -4  13   0    0.22    0.71
  -4  13   0   -0.16    0.63
  -4  13   0   -0.99    0.72
   3 -13   0   -0.52    0.96
   3 -13   0   -0.63    0.61
  -3  13   0    0.11    0.67
  -3  13   0   -0.18    0.55
  -3  13   0   -0.91    0.64
   2 -13   0    2.61    1.12
   2 -13   0    1.83    0.67
  -2  13   0    0.59    0.65
  -2  13   0    0.84    0.50
  -2  13   0    0.95    0.82
  -2  13   0    0.56    0.79
   1 -13   0    1.10    0.97
   1 -13   0    0.01    0.52
  -1  13   0   -0.08    0.38
  -1  13   0    0.38    0.51
  -1  13   0   -0.23    0.65
  -1  13   0   -0.18    0.66
   0 -13   0    0.26    0.50
   0 -13   0    0.65    0.90
   0  13   0   -0.09    0.49
   0  13   0    0.15    0.50
   0  13   0    0.50    0.66
  -1 -13   0    0.56    0.49
  -1 -13   0    0.92    0.95
   1  13   0    0.36    0.69
   1  13   0    1.38    0.51
   1  13   0    0.24    0.48
  -2 -13   0   15.56    0.96
  -2 -13   0   14.76    1.50
   2  13   0   15.44    2.14
   2  13   0   16.30    1.05
   2  13   0   17.48    2.47
  -3 -13   0    2.28    0.49
  -3 -13   0    1.66    0.83
   3  13   0    2.07    0.50
   3  13   0    0.83    0.72
   3  13   0    0.98    0.62
  -4 -13   0   13.62    0.84
  -4 -13   0   13.29    1.71
   4  13   0   14.42    2.28
   4  13   0   12.61    1.93
   4  13   0   13.00    0.88
  -5 -13   0    0.23    0.36
   5  13   0   -0.07    0.66
   5  13   0    0.15    0.52
   5  13   0   -0.19    0.41
   5  13   0    0.59    0.38
  -6 -13   0    4.14    0.55
   6  13   0    4.01    0.59
   6  13   0    3.46    1.09
   6  13   0    2.33    0.89
   6  13   0    2.80    0.67
  -7 -13   0    0.60    0.41
   7  13   0    0.49    0.73
   7  13   0    1.02    0.70
   7  13   0    1.05    0.42
  -8 -13   0    0.31    0.44
   8  13   0    0.25    0.76
   8  13   0    0.04    0.37
   8  13   0   -0.25    0.63
  -9 -13   0    0.94    0.50
   9  13   0    0.23    0.72
   9  13   0    0.49    0.46
   9  13   0    0.98    0.89
 -10 -13   0    0.34    0.51
  10  13   0    0.22    0.94
  10  13   0   -0.04    0.45
  10  13   0   -0.48    0.81
 -11 -13   0   -0.49    0.54
 -11 -13   0    0.51    0.77
  11  13   0   -0.89    0.71
  11  13   0   -0.03    0.50
  11  13   0    0.34    1.05
   7 -14   0    1.38    0.96
   7 -14   0    1.14    1.27
  -7  14   0    0.21    0.92
  -7  14   0    0.56    0.81
  -7  14   0    0.88    0.99
   6 -14   0   -0.08    0.75
   6 -14   0   -2.28    1.11
  -6  14   0    0.14    0.79
  -6  14   0   -0.64    0.79
  -6  14   0   -1.16    0.94
   5 -14   0    2.12    0.95
   5 -14   0    1.31    1.06
  -5  14   0   -1.03    0.88
  -5  14   0    1.64    0.90
  -5  14   0    0.89    0.87
   4 -14   0    0.82    0.90
   4 -14   0    0.14    0.75
  -4  14   0   -0.41    0.69
  -4  14   0    0.15    0.61
  -4  14   0   -1.21    0.78
   3 -14   0    1.47    1.14
   3 -14   0    0.28    0.64
  -3  14   0    0.19    0.67
  -3  14   0    0.19    0.73
  -3  14   0   -0.62    0.56
   2 -14   0    0.43    0.63
   2 -14   0    0.92    0.83
  -2  14   0    1.74    0.93
  -2  14   0    0.27    0.65
  -2  14   0    0.10    0.80
   1 -14   0    1.37    0.63
   1 -14   0    0.91    1.00
  -1  14   0    0.60    0.79
  -1  14   0    0.65    0.57
  -1  14   0    0.84    0.81
   0 -14   0    1.10    0.78
   0 -14   0    0.38    0.54
   0  14   0    0.07    0.52
   0  14   0    0.20    0.69
   0  14   0    0.19    0.59
  -1 -14   0   19.43    1.92
  -1 -14   0   20.53    1.18
   1  14   0   21.27    1.26
   1  14   0   23.49    2.83
   1  14   0   20.26    2.62
  -2 -14   0    3.75    1.25
  -2 -14   0    2.95    0.57
   2  14   0    1.02    0.69
   2  14   0    2.69    0.96
   2  14   0    2.65    0.59
  -3 -14   0    0.45    0.75
  -3 -14   0    0.64    0.43
   3  14   0    0.57    0.44
   3  14   0    0.65    0.70
   3  14   0    0.31    0.75
  -4 -14   0    5.79    1.38
  -4 -14   0    4.37    0.56
   4  14   0    2.13    0.95
   4  14   0    4.47    0.61
  -5 -14   0    0.71    0.39
   5  14   0    0.17    0.73
   5  14   0    1.10    0.42
   5  14   0   -0.17    0.57
  -6 -14   0    2.64    0.48
   6  14   0    1.94    0.48
   6  14   0    2.16    0.92
   6  14   0    2.19    0.88
  -7 -14   0   -0.20    0.36
   7  14   0   -0.50    0.64
   7  14   0    1.01    0.86
   7  14   0   -0.15    0.36
  -8 -14   0    0.12    0.42
   8  14   0   -0.03    0.38
   8  14   0    1.02    0.90
   8  14   0   -0.18    0.69
  -9 -14   0    1.95    0.54
   9  14   0    0.64    0.94
   9  14   0    2.49    0.57
   9  14   0    0.32    0.83
 -10 -14   0   -0.04    0.50
  10  14   0    0.58    0.98
  10  14   0   -0.50    0.77
  10  14   0    0.75    0.50
  11  14   0    0.16    0.50
  11  14   0   -0.54    0.78
   6 -15   0    2.93    1.01
   6 -15   0   -0.03    1.35
  -6  15   0   -1.21    0.99
  -6  15   0    1.63    0.99
  -6  15   0    1.75    1.00
   5 -15   0    1.06    1.04
   5 -15   0    1.74    0.95
  -5  15   0    1.27    0.92
  -5  15   0   -1.81    0.87
  -5  15   0    0.35    0.82
   4 -15   0    0.81    0.83
   4 -15   0    0.22    0.88
  -4  15   0   -0.16    0.73
  -4  15   0    1.06    0.80
  -4  15   0    0.30    0.82
   3 -15   0    0.84    0.68
   3 -15   0    1.79    1.00
  -3  15   0    0.13    0.60
  -3  15   0   -0.17    0.65
  -3  15   0   -1.04    0.60
   2 -15   0    8.25    1.68
   2 -15   0    8.86    1.10
  -2  15   0    8.56    1.21
  -2  15   0    5.61    1.30
   1 -15   0    0.50    0.59
   1 -15   0    0.42    0.79
  -1  15   0    0.14    0.60
  -1  15   0   -0.25    0.55
  -1  15   0   -1.25    0.71
   0 -15   0    0.84    0.78
   0 -15   0    0.61    0.57
   0  15   0   -0.64    0.46
   0  15   0    0.12    0.60
   0  15   0   -0.09    0.73
  -1 -15   0    4.15    0.70
  -1 -15   0    2.79    0.95
   1  15   0    3.12    1.11
   1  15   0    1.65    0.91
  -2 -15   0    8.91    1.59
  -2 -15   0    9.91    0.92
   2  15   0   10.35    0.97
   2  15   0    6.60    1.37
  -3 -15   0    0.34    0.43
  -3 -15   0    0.84    1.07
   3  15   0   -0.03    0.64
   3  15   0    0.54    0.45
   3  15   0    0.38    0.64
  -4 -15   0    0.06    0.75
  -4 -15   0    0.11    0.37
   4  15   0    0.10    0.61
   4  15   0    0.06    0.37
   4  15   0    0.13    0.57
  -5 -15   0   11.77    0.83
   5  15   0   12.43    0.93
  -6 -15   0    2.31    0.48
   6  15   0    1.58    0.94
   6  15   0    1.81    0.99
   6  15   0    2.89    0.56
  -7 -15   0    2.36    0.49
   7  15   0    2.86    0.56
   7  15   0    1.72    0.86
   7  15   0    1.40    0.92
  -8 -15   0    0.08    0.45
   8  15   0    0.97    0.48
   8  15   0    0.30    0.81
   8  15   0    0.76    0.73
   9  15   0    0.40    0.72
   9  15   0    0.05    0.83
   9  15   0    0.58    0.47
  10  15   0   -0.58    0.65
  10  15   0    0.31    0.46
  10  15   0   -0.83    0.77
   5 -16   0   -0.15    0.80
   5 -16   0   -0.78    1.22
  -5  16   0    0.89    0.95
  -5  16   0   -1.45    0.67
  -5  16   0   -0.50    0.79
   4 -16   0    0.42    0.80
   4 -16   0    0.59    1.30
  -4  16   0    0.11    0.89
  -4  16   0    0.28    0.76
  -4  16   0   -0.65    0.76
   3 -16   0    0.16    1.16
   3 -16   0    0.88    0.79
  -3  16   0    0.85    0.76
  -3  16   0    1.29    0.98
  -3  16   0   -0.88    0.65
   2 -16   0    0.68    0.84
   2 -16   0    1.91    0.80
  -2  16   0    1.45    0.79
  -2  16   0   -0.68    0.93
  -2  16   0    0.46    0.88
   1 -16   0    0.09    0.61
   1 -16   0    0.22    1.03
  -1  16   0   -1.11    0.79
  -1  16   0   -0.11    0.61
  -1  16   0   -0.09    0.59
   0 -16   0    1.60    0.66
   0 -16   0    1.06    0.91
   0  16   0    0.33    0.61
   0  16   0    1.00    0.92
   0  16   0   -0.11    0.82
  -1 -16   0    0.30    0.77
  -1 -16   0   -0.09    0.49
   1  16   0   -0.70    0.74
   1  16   0   -0.18    0.76
  -2 -16   0    4.03    0.67
  -2 -16   0    3.76    1.14
   2  16   0    2.91    0.99
   2  16   0    3.80    0.71
   2  16   0    1.35    0.89
  -3 -16   0    0.17    0.43
  -3 -16   0    0.31    0.76
   3  16   0   -1.09    0.59
   3  16   0    0.10    0.43
   3  16   0   -0.41    0.76
  -4 -16   0    0.12    0.39
   4  16   0    0.56    0.83
   4  16   0    0.47    0.43
   4  16   0   -1.11    0.66
  -5 -16   0   -0.20    0.36
   5  16   0    0.29    0.41
   5  16   0   -0.28    0.81
   6  16   0    1.79    0.51
   6  16   0    0.55    0.89
   6  16   0    1.23    0.98
   7  16   0    2.38    1.11
   7  16   0    0.87    0.94
   7  16   0    1.68    0.51
   8  16   0    1.53    1.05
   8  16   0    2.70    1.21
   3 -17   0   -0.15    0.77
   3 -17   0    1.52    1.33
  -3  17   0    1.31    0.81
  -3  17   0    0.23    0.95
  -3  17   0   -1.24    1.06
   2 -17   0    1.78    1.25
   2 -17   0    0.52    0.74
  -2  17   0    0.43    0.74
  -2  17   0   -1.62    0.94
  -2  17   0   -0.01    0.88
   1 -17   0    0.11    1.09
   1 -17   0    0.51    0.65
  -1  17   0   -1.13    0.87
  -1  17   0    0.05    0.67
  -1  17   0   -0.18    0.82
   0 -17   0   -0.03    1.06
   0 -17   0    0.13    0.58
   0  17   0   -0.26    0.87
   0  17   0    0.69    0.66
   0  17   0   -1.50    0.82
  -1 -17   0    2.37    1.25
  -1 -17   0    0.98    0.58
   1  17   0   -0.55    0.61
   1  17   0    0.76    0.97
   1  17   0    0.63    0.58
  -2 -17   0    0.85    0.52
  -2 -17   0    0.99    1.18
   2  17   0   -0.16    0.83
   2  17   0    0.19    0.68
   2  17   0    0.69    0.53
  -3 -17   0    0.62    1.16
  -3 -17   0    0.18    0.44
   3  17   0   -0.07    0.44
   3  17   0   -0.80    0.80
   3  17   0   -1.50    0.80
   4  17   0    0.95    0.48
   4  17   0   -0.83    0.70
   4  17   0   -0.03    0.89
   5  17   0   -1.38    0.69
   5  17   0    0.23    0.41
   6  17   0    0.73    0.90
   6  17   0   -0.33    0.86
   7  17   0    2.69    1.20
   7  17   0    3.50    1.29
   0  18   0    0.13    1.17
  -1 -18   0    0.01    0.51
  -1 -18   0    1.93    1.24
   1  18   0   -1.84    0.87
   1  18   0    0.20    0.54
  -2 -18   0   -0.07    1.14
   2  18   0   -1.66    0.80
   2  18   0    0.55    0.53
   2  18   0    0.32    0.97
  -3 -18   0    0.48    1.19
   3  18   0   -1.06    0.81
   3  18   0    0.66    1.07
   3  18   0    1.17    0.56
   4  18   0   -0.84    0.60
   3  18  -1   -0.78    0.78
   2  18  -1   -0.19    0.91
   1  18  -1   -1.30    0.82
   6  17  -1    1.37    1.01
   6  17  -1    0.73    0.99
   5  17  -1    0.00    0.90
   5  17  -1    1.36    1.00
   4  17  -1    0.06    0.87
   3  17  -1   -0.98    0.67
   3  17  -1    0.13    0.40
   3  17  -1    0.13    0.89
  -3 -17   1    0.66    1.16
   2  17  -1    0.18    0.83
   2  17  -1    0.51    0.98
   2  17  -1    0.57    0.49
  -2 -17   1    1.77    1.29
   1  17  -1   -0.89    0.81
   1  17  -1    0.09    0.49
   1  17  -1    0.94    0.98
  -1 -17   1    0.17    0.47
  -1 -17   1    1.17    1.16
   0  17  -1    0.05    0.67
   0  17  -1   -0.72    0.83
   0 -17   1   -0.16    0.52
   0 -17   1    0.04    0.81
  -1  17  -1    0.24    0.92
  -1  17  -1   -0.04    0.63
  -1  17  -1   -0.97    0.89
   1 -17   1    0.60    0.64
   1 -17   1    0.66    1.23
  -2  17  -1   -0.50    1.03
  -2  17  -1    1.25    0.85
  -2  17  -1    1.64    0.80
   2 -17   1    2.10    1.23
   2 -17   1    1.39    0.73
  -3  17  -1   -0.80    1.03
  -3  17  -1    0.06    0.76
  -3  17  -1    0.37    1.00
   3 -17   1    0.84    1.01
   3 -17   1    1.54    0.80
   8  16  -1    0.19    0.95
   8  16  -1    0.24    0.92
   7  16  -1    1.59    1.03
   7  16  -1    1.47    1.03
   6  16  -1    0.75    0.89
   6  16  -1   -0.31    0.79
   5  16  -1    0.50    0.88
   5  16  -1    0.33    0.36
   5  16  -1    0.83    0.91
   4  16  -1    1.46    0.82
   4  16  -1    2.13    0.50
   4  16  -1    1.75    1.01
   3  16  -1   -0.78    0.69
   3  16  -1   -0.41    0.76
   3  16  -1    0.13    0.38
  -3 -16   1    0.07    0.36
  -3 -16   1    1.04    1.15
   2  16  -1    0.81    0.87
   2  16  -1    0.23    0.43
   2  16  -1   -0.28    0.70
  -2 -16   1    0.28    1.07
  -2 -16   1    0.48    0.42
   1  16  -1    1.52    0.95
   1  16  -1    0.04    0.81
  -1 -16   1    2.05    0.56
  -1 -16   1    3.28    1.27
   0  16  -1   -0.26    0.51
   0  16  -1   -0.50    0.75
   0  16  -1   -0.69    0.74
   0 -16   1    0.07    0.79
   0 -16   1    0.53    0.53
  -1  16  -1    1.99    1.05
  -1  16  -1    1.68    0.75
  -1  16  -1    0.66    0.97
   1 -16   1    1.74    1.22
   1 -16   1    1.84    0.69
  -2  16  -1    5.18    0.96
  -2  16  -1    4.12    1.28
   2 -16   1    4.85    0.90
   2 -16   1    4.88    1.31
  -3  16  -1    2.39    0.90
  -3  16  -1   -0.34    0.75
  -3  16  -1    0.54    0.95
   3 -16   1    0.86    1.26
   3 -16   1    1.23    0.73
  -4  16  -1    0.59    0.92
  -4  16  -1    0.22    0.75
  -4  16  -1   -0.97    0.66
   4 -16   1    0.66    0.82
   4 -16   1    1.59    1.39
  -5  16  -1   -0.38    0.85
  -5  16  -1   -0.16    0.87
  -5  16  -1    0.94    0.97
   5 -16   1   -0.11    1.35
   5 -16   1    0.29    0.80
   9  15  -1   -0.17    0.93
   9  15  -1    0.22    0.99
   8  15  -1    0.49    0.89
   8  15  -1   -0.06    0.87
   7  15  -1    0.23    0.77
   7  15  -1    0.64    0.89
   7  15  -1    0.66    0.38
   6  15  -1    2.15    1.04
   6  15  -1    1.13    0.89
   6  15  -1    1.64    0.45
   5  15  -1    4.21    1.25
   5  15  -1    4.87    0.60
   5  15  -1    3.53    1.03
   5  15  -1    2.90    0.86
  -5 -15   1    6.07    0.56
   4  15  -1    7.33    0.73
   4  15  -1    5.00    1.28
  -4 -15   1    7.85    0.64
   3  15  -1    0.02    0.61
   3  15  -1    0.14    0.39
   3  15  -1    0.12    0.76
  -3 -15   1    1.76    1.15
  -3 -15   1    0.25    0.36
   2  15  -1    3.50    0.61
   2  15  -1    1.51    0.94
   2  15  -1    1.22    0.79
  -2 -15   1    3.49    1.08
  -2 -15   1    3.11    0.54
   1  15  -1   14.63    2.32
  -1 -15   1   12.80    1.57
  -1 -15   1   14.45    0.99
   0  15  -1   -0.46    0.47
   0  15  -1    0.59    0.81
   0  15  -1    0.04    0.78
   0 -15   1    0.14    0.70
   0 -15   1    0.26    0.52
  -1  15  -1    0.49    0.84
  -1  15  -1    0.20    0.62
  -1  15  -1    0.46    0.61
   1 -15   1   -0.58    0.52
   1 -15   1   -0.29    0.70
  -2  15  -1    0.51    0.72
  -2  15  -1    1.82    0.98
  -2  15  -1    1.80    0.74
   2 -15   1    2.22    0.73
   2 -15   1    2.12    1.26
  -3  15  -1    1.34    1.02
  -3  15  -1    3.36    0.86
  -3  15  -1    2.32    1.08
   3 -15   1    4.99    0.95
   3 -15   1    3.14    1.16
  -4  15  -1    1.06    0.83
  -4  15  -1   -0.12    0.72
  -4  15  -1    0.31    0.88
   4 -15   1    1.53    0.75
   4 -15   1    0.75    0.97
  -5  15  -1    0.02    0.81
  -5  15  -1    0.97    0.83
  -5  15  -1   -0.56    0.77
   5 -15   1    0.63    0.81
   5 -15   1    0.65    1.00
  -6  15  -1   -0.23    0.78
  -6  15  -1   -1.46    0.99
  -6  15  -1    0.31    0.63
   6 -15   1    0.25    0.81
   6 -15   1    0.80    1.39
  10  14  -1    1.13    0.51
  10  14  -1   -0.25    0.95
  10  14  -1    0.19    0.79
   9  14  -1    2.21    0.55
   9  14  -1    1.52    1.10
   9  14  -1    1.05    0.88
   8  14  -1    2.81    0.54
   8  14  -1    1.55    0.99
   8  14  -1    1.19    0.83
   7  14  -1    2.05    0.88
   7  14  -1    1.53    0.88
   7  14  -1    3.41    0.53
  -7 -14   1    2.80    0.45
   6  14  -1    0.03    0.68
   6  14  -1   -0.01    0.72
   6  14  -1   -0.37    0.29
  -6 -14   1    0.51    0.32
   5  14  -1   -0.02    0.71
   5  14  -1    0.54    0.76
   5  14  -1    0.19    0.49
   5  14  -1    0.23    0.31
  -5 -14   1    0.54    0.30
   4  14  -1    0.88    0.37
   4  14  -1   -0.09    0.58
   4  14  -1    0.80    0.79
  -4 -14   1    0.80    0.33
   3  14  -1    0.41    0.59
   3  14  -1    1.12    0.41
   3  14  -1    0.05    0.64
  -3 -14   1    0.29    0.33
  -3 -14   1    1.77    0.91
   2  14  -1    0.15    0.62
   2  14  -1    0.72    0.63
   2  14  -1    0.87    0.45
  -2 -14   1    1.78    1.08
  -2 -14   1    0.87    0.41
   1  14  -1    0.34    0.42
   1  14  -1    0.02    0.54
   1  14  -1    0.51    0.68
  -1 -14   1    0.53    0.73
  -1 -14   1   -0.09    0.41
   0  14  -1    3.28    1.10
   0  14  -1    5.99    0.82
   0 -14   1    7.10    0.82
   0 -14   1    8.39    1.39
  -1  14  -1   15.42    2.57
  -1  14  -1   14.69    2.23
  -1  14  -1   13.78    1.21
   1 -14   1   12.63    1.51
   1 -14   1   14.18    1.14
  -2  14  -1    3.36    0.97
  -2  14  -1    2.70    1.03
  -2  14  -1    4.40    0.90
   2 -14   1    5.59    1.28
   2 -14   1    5.22    0.86
  -3  14  -1   -0.61    0.77
  -3  14  -1    0.08    0.57
  -3  14  -1   -0.22    0.63
   3 -14   1    0.27    0.67
   3 -14   1    0.87    1.13
  -4  14  -1   -0.72    0.55
  -4  14  -1   -0.25    0.68
  -4  14  -1   -0.19    0.73
   4 -14   1    0.31    0.73
   4 -14   1    0.15    0.79
  -5  14  -1   -0.18    0.70
  -5  14  -1   -0.87    0.68
  -5  14  -1   -0.58    0.72
   5 -14   1   -0.60    0.78
   5 -14   1   -1.21    0.70
  -6  14  -1    0.25    0.77
  -6  14  -1   -0.43    0.82
  -6  14  -1   -1.38    0.90
   6 -14   1    0.38    0.78
   6 -14   1   -1.61    1.12
  -7  14  -1   -0.16    0.69
  -7  14  -1   -1.00    0.72
  -7  14  -1    0.06    0.88
   7 -14   1   -0.82    0.76
   7 -14   1   -0.89    1.03
  11  13  -1    0.42    0.52
  11  13  -1   -1.05    0.89
 -11 -13   1   -0.10    0.77
 -11 -13   1    0.29    0.57
  10  13  -1   -0.75    0.81
  10  13  -1   -0.73    0.68
  10  13  -1   -0.20    0.42
 -10 -13   1   -0.08    0.46
 -10 -13   1    0.70    0.74
   9  13  -1    2.15    0.54
   9  13  -1    0.30    0.73
   9  13  -1    0.70    0.94
  -9 -13   1    1.31    0.48
   8  13  -1    2.32    0.94
   8  13  -1    2.23    0.88
   8  13  -1    3.30    0.55
  -8 -13   1    3.95    0.54
   7  13  -1    0.55    0.36
   7  13  -1    0.44    0.69
   7  13  -1    0.23    0.74
  -7 -13   1    0.63    0.37
   6  13  -1    0.31    0.73
   6  13  -1    0.18    0.31
   6  13  -1    0.04    0.64
   6  13  -1   -0.04    0.43
  -6 -13   1    0.28    0.31
   5  13  -1    5.72    1.29
   5  13  -1    8.15    0.68
   5  13  -1    9.73    1.15
  -5 -13   1    8.23    0.61
   4  13  -1    0.65    0.36
   4  13  -1    0.63    0.37
   4  13  -1    0.10    0.67
   4  13  -1    0.62    0.51
  -4 -13   1    1.04    0.35
   3  13  -1    0.47    0.55
   3  13  -1    0.56    0.37
   3  13  -1    0.57    0.38
   3  13  -1    0.58    0.73
  -3 -13   1    1.97    1.03
  -3 -13   1    1.00    0.36
   2  13  -1    1.99    0.76
   2  13  -1    3.10    0.55
   2  13  -1    2.67    0.85
   2  13  -1    1.88    0.48
  -2 -13   1    5.48    1.16
  -2 -13   1    4.13    0.54
   1  13  -1    0.99    0.44
   1  13  -1    0.24    0.45
   1  13  -1    0.24    0.40
   1  13  -1    0.46    0.59
  -1 -13   1    0.45    0.87
  -1 -13   1    0.35    0.42
   0  13  -1   -0.30    0.41
   0  13  -1    0.03    0.45
   0  13  -1    1.09    0.77
   0  13  -1   -0.21    0.58
   0 -13   1   -0.06    0.46
   0 -13   1    1.01    0.72
  -1  13  -1   -0.38    0.60
  -1  13  -1   -0.37    0.44
  -1  13  -1   -0.47    0.46
  -1  13  -1   -0.25    0.65
   1 -13   1   -0.58    0.47
   1 -13   1    0.04    0.85
  -2  13  -1   -0.54    0.54
  -2  13  -1   -0.52    0.44
  -2  13  -1   -0.03    0.70
  -2  13  -1   -0.21    0.66
   2 -13   1    0.16    0.56
   2 -13   1    0.60    0.99
  -3  13  -1   -0.42    0.50
  -3  13  -1    0.07    0.75
  -3  13  -1    0.26    0.66
  -3  13  -1    0.65    0.76
   3 -13   1    1.74    0.90
   3 -13   1    0.00    0.59
  -4  13  -1   -0.03    0.57
  -4  13  -1    0.05    0.61
  -4  13  -1    1.60    0.78
  -4  13  -1    0.54    0.76
   4 -13   1    1.51    0.71
   4 -13   1    0.77    1.08
  -5  13  -1   -0.09    0.62
  -5  13  -1    0.45    0.70
  -5  13  -1    0.60    0.75
  -5  13  -1   -0.42    0.83
   5 -13   1    0.28    0.71
   5 -13   1    0.25    1.14
  -6  13  -1    1.17    0.87
  -6  13  -1   -0.28    0.92
  -6  13  -1    1.06    0.79
  -6  13  -1    1.27    0.94
   6 -13   1    1.92    0.93
   6 -13   1    1.16    1.36
  -7  13  -1    0.71    0.92
  -7  13  -1    0.83    0.80
  -7  13  -1   -0.89    0.65
   7 -13   1    0.87    1.16
   7 -13   1   -0.38    0.80
  -8  13  -1    0.44    0.77
  -8  13  -1    0.32    0.91
   8 -13   1    0.81    0.93
  -9  13  -1    1.36    0.95
  -9  13  -1   -1.72    1.07
  12  12  -1    3.34    0.75
  12  12  -1    1.52    1.08
 -12 -12   1    3.55    0.93
 -12 -12   1    3.77    0.83
  11  12  -1   -0.26    0.96
  11  12  -1    0.31    0.51
 -11 -12   1    0.27    0.56
 -11 -12   1   -0.07    0.66
  10  12  -1    0.15    0.71
  10  12  -1    0.57    0.98
  10  12  -1    0.97    0.51
 -10 -12   1    0.73    0.52
 -10 -12   1    0.65    0.55
   9  12  -1    0.27    0.42
   9  12  -1   -0.33    0.57
   9  12  -1    0.35    0.67
  -9 -12   1    0.54    0.47
  -9 -12   1    1.03    0.74
   8  12  -1   -0.21    0.65
   8  12  -1   -0.04    0.54
   8  12  -1   -0.14    0.33
  -8 -12   1   -0.59    0.43
  -8 -12   1   -0.03    0.37
   7  12  -1    0.05    0.60
   7  12  -1   -0.42    0.63
   7  12  -1    0.82    0.37
  -7 -12   1    0.50    0.36
   6  12  -1    1.46    0.84
   6  12  -1    0.72    0.45
   6  12  -1    1.93    0.42
   6  12  -1    0.93    0.70
  -6 -12   1    1.20    0.36
   5  12  -1   13.36    0.77
   5  12  -1   13.59    2.15
   5  12  -1   14.67    1.74
   5  12  -1   13.30    1.94
  -5 -12   1   14.17    0.70
   4  12  -1    1.33    0.43
   4  12  -1    0.56    0.49
   4  12  -1    1.50    0.39
   4  12  -1    0.38    0.65
  -4 -12   1    1.55    0.36
   3  12  -1    1.00    0.74
   3  12  -1    1.52    0.41
   3  12  -1    1.82    0.41
   3  12  -1    0.77    0.56
  -3 -12   1    1.07    0.35
  -3 -12   1    2.25    0.39
  -3 -12   1    1.82    0.99
   2  12  -1    0.42    0.35
   2  12  -1    0.86    0.38
   2  12  -1    0.04    0.48
   2  12  -1    1.05    0.72
  -2 -12   1    0.12    0.19
  -2 -12   1    0.84    0.36
  -2 -12   1    0.98    0.89
   1  12  -1    0.34    0.40
   1  12  -1   -0.05    0.36
   1  12  -1    0.27    0.56
   1  12  -1    0.18    0.49
  -1 -12   1    0.24    0.40
  -1 -12   1    0.50    0.41
  -1 -12   1   -0.18    0.80
  -1 -12   1    0.76    0.30
   0  12  -1   22.31    1.21
   0  12  -1   23.10    2.51
   0  12  -1   22.16    1.07
   0  12  -1   21.61    1.63
   0  12  -1   22.10    2.31
   0 -12   1   18.38    0.85
   0 -12   1   22.97    1.11
   0 -12   1   22.67    1.70
  -1  12  -1    0.70    0.47
  -1  12  -1   -0.24    0.39
  -1  12  -1    0.42    0.62
  -1  12  -1    0.19    0.69
   1 -12   1    0.16    0.51
   1 -12   1    0.16    0.88
   1 -12   1    1.13    0.42
  -2  12  -1    0.24    0.52
  -2  12  -1    0.52    0.52
  -2  12  -1    1.13    0.54
  -2  12  -1    0.49    0.71
  -2  12  -1   -0.26    0.44
   2 -12   1    0.43    0.43
   2 -12   1   -0.24    0.48
   2 -12   1    0.76    0.71
  -3  12  -1    1.28    0.63
  -3  12  -1    0.35    0.55
  -3  12  -1    0.08    0.50
  -3  12  -1    0.16    0.70
  -3  12  -1    0.88    0.61
   3 -12   1    1.06    0.78
   3 -12   1    0.52    0.51
   3 -12   1    0.73    0.64
  -4  12  -1    1.61    0.69
  -4  12  -1    0.77    0.65
  -4  12  -1    2.11    0.72
  -4  12  -1    1.07    0.58
  -4  12  -1    1.78    0.74
   4 -12   1    2.29    0.63
   4 -12   1    2.89    0.81
   4 -12   1    3.38    1.25
  -5  12  -1    3.38    0.82
  -5  12  -1    7.53    1.15
  -5  12  -1    3.82    1.19
  -5  12  -1    5.71    1.11
   5 -12   1    6.07    1.54
   5 -12   1    6.53    0.93
   5 -12   1    6.26    1.02
  -6  12  -1   -0.42    0.67
  -6  12  -1   -0.77    0.53
  -6  12  -1    0.05    0.79
   6 -12   1   -0.23    0.67
   6 -12   1   -0.61    1.17
  -7  12  -1   -0.80    0.88
  -7  12  -1    0.10    0.67
  -7  12  -1   -0.45    0.82
   7 -12   1    0.21    0.76
  -8  12  -1    0.12    0.91
  -8  12  -1   -0.59    0.66
  -8  12  -1   -0.09    0.68
   8 -12   1   -0.46    0.78
  -9  12  -1    0.37    1.04
  -9  12  -1    0.04    0.74
  -9  12  -1   -1.06    0.98
   9 -12   1    0.91    0.97
  12  11  -1    0.39    0.59
  12  11  -1    2.26    0.93
  12  11  -1   -1.11    1.04
 -12 -11   1   -0.78    0.73
 -12 -11   1   -0.32    0.62
  11  11  -1   -0.97    0.42
  11  11  -1   -0.81    0.83
 -11 -11   1    0.53    0.71
 -11 -11   1   -0.17    0.56
  10  11  -1    4.78    1.41
  10  11  -1   10.29    0.95
  10  11  -1    4.70    1.06
 -10 -11   1    9.28    1.24
 -10 -11   1    8.04    0.89
   9  11  -1    5.48    1.36
   9  11  -1    4.48    0.95
   9  11  -1    7.88    0.85
  -9 -11   1    7.58    0.84
  -9 -11   1    6.93    1.11
   8  11  -1    0.42    0.59
   8  11  -1   -0.11    0.54
   8  11  -1   -0.04    0.36
  -8 -11   1   -0.41    0.35
  -8 -11   1   -0.26    0.58
   7  11  -1    1.12    0.39
   7  11  -1    0.88    0.77
   7  11  -1    0.47    0.39
   7  11  -1    0.43    0.68
  -7 -11   1    0.89    0.41
  -7 -11   1    0.09    0.61
   6  11  -1    3.24    0.49
   6  11  -1    1.66    0.50
   6  11  -1    1.60    0.74
   6  11  -1    2.12    0.89
  -6 -11   1    3.26    0.45
   5  11  -1   10.18    0.68
   5  11  -1   10.64    1.46
   5  11  -1   11.08    1.93
  -5 -11   1   10.61    0.63
  -5 -11   1    9.08    0.25
  -5 -11   1   10.93    0.28
  -5 -11   1   10.64    0.66
   4  11  -1    0.01    0.22
   4  11  -1   -0.13    0.35
   4  11  -1    0.17    0.42
   4  11  -1   -0.04    0.26
   4  11  -1   -0.27    0.26
  -4 -11   1   -0.04    0.10
  -4 -11   1   -0.01    0.27
  -4 -11   1    0.14    0.29
  -4 -11   1    0.07    0.12
   3  11  -1   14.98    0.74
   3  11  -1   15.71    1.30
   3  11  -1   12.55    1.72
   3  11  -1   13.96    1.68
   3  11  -1   14.24    0.62
   3  11  -1   14.19    0.76
  -3 -11   1   13.91    1.52
  -3 -11   1   14.63    0.49
  -3 -11   1   13.23    0.45
  -3 -11   1   14.94    0.70
   2  11  -1   37.81    1.15
   2  11  -1   38.00    1.24
   2  11  -1   38.27    1.85
   2  11  -1   35.53    1.03
   2  11  -1   38.09    2.58
   2  11  -1   37.67    2.90
  -2 -11   1   40.64    2.17
  -2 -11   1   36.57    0.89
  -2 -11   1   37.60    1.12
   1  11  -1    1.67    0.45
   1  11  -1    3.34    0.47
   1  11  -1    1.94    0.70
   1  11  -1    3.17    0.52
   1  11  -1    1.80    0.65
   1  11  -1    3.23    0.48
  -1 -11   1    2.82    0.84
  -1 -11   1    3.32    0.50
  -1 -11   1    2.37    0.46
  -1 -11   1    2.64    0.35
   0  11  -1    3.70    0.54
   0  11  -1    1.96    0.51
   0  11  -1    3.57    0.51
   0  11  -1    3.30    0.58
   0  11  -1    2.31    0.71
   0  11  -1    2.33    0.73
   0 -11   1    3.17    0.56
   0 -11   1    3.60    0.46
   0 -11   1    2.81    0.82
   0 -11   1    3.72    0.56
  -1  11  -1   -0.04    0.36
  -1  11  -1   -0.09    0.43
  -1  11  -1    0.11    0.39
  -1  11  -1   -0.16    0.36
  -1  11  -1    0.01    0.43
   1 -11   1    0.08    0.44
   1 -11   1   -0.23    0.55
   1 -11   1    0.24    0.34
   1 -11   1    0.28    0.42
  -2  11  -1   24.32    1.36
  -2  11  -1   23.13    1.21
  -2  11  -1   24.61    1.16
  -2  11  -1   22.09    1.78
  -2  11  -1   25.28    2.57
  -2  11  -1   22.74    2.52
   2 -11   1   25.81    1.23
   2 -11   1   23.02    1.85
   2 -11   1   24.03    1.30
   2 -11   1   24.15    1.13
  -3  11  -1    7.78    0.97
  -3  11  -1    8.39    0.92
   3 -11   1    8.05    1.39
   3 -11   1    8.75    0.96
   3 -11   1    9.12    0.99
   3 -11   1    8.22    0.89
  -4  11  -1    1.10    0.61
  -4  11  -1    0.24    0.55
  -4  11  -1    0.38    0.58
  -4  11  -1    2.34    0.74
   4 -11   1    1.40    0.67
   4 -11   1    3.14    1.19
   4 -11   1    2.00    0.58
  -5  11  -1    0.26    0.57
  -5  11  -1    0.16    0.74
  -5  11  -1    0.89    0.65
  -5  11  -1   -0.32    0.54
   5 -11   1    1.12    0.87
   5 -11   1    0.53    0.71
   5 -11   1    0.96    0.62
  -6  11  -1   -0.01    0.69
  -6  11  -1    0.13    0.71
  -6  11  -1    0.10    0.69
  -6  11  -1   -0.29    0.53
   6 -11   1    0.04    0.69
   6 -11   1    0.39    0.62
  -7  11  -1    3.21    0.99
  -7  11  -1    2.09    0.90
  -7  11  -1    2.63    0.87
  -7  11  -1    4.16    1.03
   7 -11   1    4.02    0.89
   7 -11   1    4.98    1.05
  -8  11  -1   12.68    1.63
  -8  11  -1   14.08    1.62
  -8  11  -1   15.62    2.46
   8 -11   1   14.35    1.44
   8 -11   1   15.30    1.66
  -9  11  -1   -1.18    0.88
  -9  11  -1    0.37    0.77
  -9  11  -1   -0.58    0.86
  -9  11  -1    0.97    0.96
   9 -11   1    0.33    0.88
 -10  11  -1   -0.30    0.98
 -10  11  -1    0.30    0.79
  10 -11   1    1.02    1.04
  13  10  -1    5.70    1.35
  13  10  -1    3.25    0.87
  13  10  -1    0.79    1.31
 -13 -10   1    2.95    0.91
 -13 -10   1    3.01    1.03
  12  10  -1    0.41    0.58
  12  10  -1   -0.90    0.94
  12  10  -1    0.96    0.67
 -12 -10   1   -0.07    0.65
 -12 -10   1    0.27    0.67
  11  10  -1    0.17    0.50
  11  10  -1   -0.52    0.62
 -11 -10   1   -0.43    0.55
 -11 -10   1   -0.23    0.64
  10  10  -1    1.02    0.52
  10  10  -1   -0.11    0.55
  10  10  -1    0.29    0.66
 -10 -10   1    0.03    0.51
 -10 -10   1   -0.15    0.63
   9  10  -1    5.07    0.70
   9  10  -1    2.04    0.78
   9  10  -1    2.66    1.06
  -9 -10   1    3.44    0.88
  -9 -10   1    4.49    0.69
   8  10  -1    0.25    0.70
   8  10  -1    0.03    0.58
   8  10  -1    0.41    0.39
  -8 -10   1    0.34    0.44
  -8 -10   1    1.02    0.64
   7  10  -1    6.37    1.22
   7  10  -1    8.93    0.73
   7  10  -1    8.86    1.07
  -7 -10   1    8.01    0.72
  -7 -10   1    8.85    1.07
   6  10  -1    0.84    0.34
   6  10  -1   -0.01    0.57
   6  10  -1    0.43    0.33
   6  10  -1    0.39    0.29
   6  10  -1   -0.07    0.58
   6  10  -1    0.28    0.34
  -6 -10   1    0.34    0.22
  -6 -10   1    0.31    0.33
  -6 -10   1    0.12    0.39
   5  10  -1    0.10    0.52
   5  10  -1    0.31    0.28
   5  10  -1    0.40    0.60
   5  10  -1    0.17    0.23
   5  10  -1    0.15    0.27
   5  10  -1    0.15    0.34
  -5 -10   1    0.06    0.19
  -5 -10   1    0.00    0.27
  -5 -10   1   -0.05    0.17
   4  10  -1    1.04    0.31
   4  10  -1    0.73    0.56
   4  10  -1    0.59    0.41
   4  10  -1    0.72    0.29
   4  10  -1    1.14    0.27
  -4 -10   1    0.82    0.29
  -4 -10   1    0.73    0.18
  -4 -10   1    1.01    0.29
  -4 -10   1    1.42    0.21
   3  10  -1    0.00    0.20
   3  10  -1    0.14    0.25
   3  10  -1    0.05    0.33
   3  10  -1   -0.10    0.47
   3  10  -1    0.07    0.24
   3  10  -1    0.19    0.25
  -3 -10   1   -0.02    0.51
  -3 -10   1   -0.20    0.14
  -3 -10   1    0.08    0.18
  -3 -10   1    0.06    0.20
  -3 -10   1    0.08    0.25
   2  10  -1   -0.20    0.33
   2  10  -1   -0.16    0.23
   2  10  -1    0.06    0.25
   2  10  -1   -0.04    0.26
   2  10  -1   -0.19    0.19
   2  10  -1   -0.23    0.46
  -2 -10   1    0.03    0.17
  -2 -10   1   -0.05    0.10
  -2 -10   1   -0.48    0.59
  -2 -10   1   -0.10    0.25
  -2 -10   1    0.00    0.19
   1  10  -1    4.67    0.49
   1  10  -1    2.93    0.49
   1  10  -1    4.51    0.49
   1  10  -1    2.43    0.64
   1  10  -1    4.57    0.55
  -1 -10   1    5.07    0.56
  -1 -10   1    4.48    0.50
  -1 -10   1    5.18    1.02
   0  10  -1    2.70    0.69
   0  10  -1    5.09    0.55
   0  10  -1    4.19    0.57
   0  10  -1    4.70    0.55
   0 -10   1    4.55    0.54
   0 -10   1    4.71    0.48
   0 -10   1    5.26    0.92
   0 -10   1    5.05    0.57
  -1  10  -1   22.65    1.01
  -1  10  -1   19.09    2.10
  -1  10  -1   21.07    1.12
  -1  10  -1   21.35    1.02
  -1  10  -1   20.35    1.54
  -1  10  -1   20.58    2.14
   1 -10   1   19.29    0.88
   1 -10   1   20.17    0.98
   1 -10   1   18.81    1.41
   1 -10   1   20.85    1.03
  -2  10  -1   -0.10    0.34
  -2  10  -1   -0.24    0.35
  -2  10  -1   -0.23    0.35
  -2  10  -1   -0.19    0.37
  -2  10  -1   -0.16    0.44
   2 -10   1    0.29    0.29
   2 -10   1   -0.31    0.51
   2 -10   1   -0.37    0.40
   2 -10   1    0.15    0.40
   2 -10   1   -0.16    0.36
  -3  10  -1    3.06    0.60
  -3  10  -1    2.07    0.67
  -3  10  -1    1.35    0.59
  -3  10  -1    1.10    0.69
  -3  10  -1    2.16    0.60
   3 -10   1    2.84    0.61
   3 -10   1    2.28    0.64
   3 -10   1    2.11    0.55
   3 -10   1    1.61    0.94
  -4  10  -1   12.34    1.25
  -4  10  -1    9.48    1.04
  -4  10  -1   11.94    1.02
  -4  10  -1   11.77    1.73
  -4  10  -1   11.94    1.87
   4 -10   1   10.76    0.97
   4 -10   1   11.46    1.09
   4 -10   1   10.74    1.57
   4 -10   1   10.94    0.95
  -5  10  -1    3.72    0.83
  -5  10  -1    6.17    1.01
  -5  10  -1    7.32    1.00
   5 -10   1    5.92    0.95
   5 -10   1    5.94    0.86
  -6  10  -1    2.42    0.86
  -6  10  -1    1.30    0.87
  -6  10  -1    3.32    0.88
  -6  10  -1    1.73    0.74
   6 -10   1    3.33    0.77
   6 -10   1    3.44    0.87
  -7  10  -1   -1.39    0.60
  -7  10  -1   -0.90    0.70
  -7  10  -1   -0.71    0.70
  -7  10  -1   -0.06    0.61
   7 -10   1   -0.30    0.62
   7 -10   1   -0.03    0.72
  -8  10  -1   -0.68    0.77
  -8  10  -1   -0.34    0.76
  -8  10  -1   -0.05    0.75
  -8  10  -1    0.28    0.81
   8 -10   1    0.31    0.67
   8 -10   1   -0.76    0.66
  -9  10  -1    2.19    1.00
  -9  10  -1    1.98    1.06
  -9  10  -1    0.80    0.81
  -9  10  -1    1.82    0.94
   9 -10   1    4.75    1.13
   9 -10   1    3.34    0.93
 -10  10  -1    0.56    0.84
 -10  10  -1   -0.69    0.68
 -10  10  -1    0.07    1.06
 -10  10  -1   -0.54    0.97
  10 -10   1   -0.73    0.82
  10 -10   1   -0.39    0.78
 -11  10  -1   -0.27    1.09
 -11  10  -1   -0.59    0.80
 -11  10  -1    0.66    1.12
  11 -10   1   -0.18    0.91
  11 -10   1   -0.41    0.99
  13   9  -1    2.81    1.04
  13   9  -1    0.01    0.91
  13   9  -1    0.83    0.64
 -13  -9   1    0.34    0.82
 -13  -9   1    0.47    0.76
  12   9  -1   -0.22    1.00
  12   9  -1    1.20    0.75
  12   9  -1    0.26    0.61
 -12  -9   1    0.15    0.62
 -12  -9   1   -0.28    0.65
 -12  -9   1    0.46    0.68
  11   9  -1    0.13    0.50
  11   9  -1    0.15    0.95
  11   9  -1    0.75    0.56
 -11  -9   1    0.65    0.68
 -11  -9   1    0.06    0.61
 -11  -9   1    0.31    0.52
  10   9  -1    1.43    0.99
  10   9  -1    1.50    0.55
  10   9  -1    0.34    0.66
 -10  -9   1    2.69    0.69
 -10  -9   1    1.06    0.72
 -10  -9   1    1.92    0.64
   9   9  -1    5.62    0.95
   9   9  -1    7.01    1.39
   9   9  -1   10.15    0.90
  -9  -9   1    8.92    1.12
  -9  -9   1    9.48    0.92
  -9  -9   1    9.78    1.01
   8   9  -1   10.16    1.61
   8   9  -1   11.51    1.78
   8   9  -1   10.04    0.83
  -8  -9   1   10.80    0.89
  -8  -9   1    9.05    0.97
  -8  -9   1   10.20    1.14
   7   9  -1    0.89    0.39
   7   9  -1    1.09    0.35
   7   9  -1    0.41    0.27
   7   9  -1    0.39    0.67
   7   9  -1    0.60    0.57
  -7  -9   1    0.37    0.34
  -7  -9   1    1.12    0.42
  -7  -9   1    0.27    0.54
  -7  -9   1    0.51    0.28
   6   9  -1   63.05    1.40
   6   9  -1   65.20    1.56
   6   9  -1   64.45    1.57
   6   9  -1   62.40    3.51
   6   9  -1   65.29    3.20
   6   9  -1   67.21    2.46
  -6  -9   1   62.37    1.32
  -6  -9   1   65.34    1.51
  -6  -9   1   62.23    2.05
  -6  -9   1   53.51    1.41
   5   9  -1    3.92    0.45
   5   9  -1    4.62    0.48
   5   9  -1    3.29    0.73
   5   9  -1    4.23    0.42
   5   9  -1    2.55    0.72
  -5  -9   1    4.33    0.38
  -5  -9   1    4.41    0.39
  -5  -9   1    4.32    0.48
  -5  -9   1    3.93    0.70
   4   9  -1   33.12    0.96
   4   9  -1   35.55    2.39
   4   9  -1   32.96    0.85
   4   9  -1   32.94    0.98
   4   9  -1   35.09    1.99
  -4  -9   1   33.77    0.77
  -4  -9   1   34.07    0.92
  -4  -9   1   32.71    0.72
   3   9  -1    0.06    0.22
   3   9  -1    0.20    0.30
   3   9  -1    0.02    0.18
   3   9  -1    0.30    0.23
   3   9  -1    0.17    0.22
   3   9  -1   -0.28    0.41
  -3  -9   1   -0.04    0.58
  -3  -9   1   -0.04    0.15
  -3  -9   1    0.25    0.16
  -3  -9   1    0.10    0.22
  -3  -9   1    0.01    0.16
   2   9  -1    1.76    0.54
   2   9  -1    1.32    0.48
   2   9  -1    3.08    0.39
   2   9  -1    2.66    0.35
   2   9  -1    2.73    0.32
   2   9  -1    3.21    0.35
  -2  -9   1    2.58    0.29
  -2  -9   1    2.85    0.79
  -2  -9   1    2.46    0.33
  -2  -9   1    3.19    0.33
   1   9  -1    1.11    0.33
   1   9  -1    0.78    0.43
   1   9  -1    1.60    0.32
   1   9  -1    1.07    0.47
   1   9  -1    1.85    0.32
   1   9  -1    1.82    0.36
  -1  -9   1    2.21    0.74
  -1  -9   1    1.37    0.34
  -1  -9   1    1.97    0.31
  -1  -9   1    1.52    0.35
   0   9  -1    2.67    0.44
   0   9  -1    1.69    0.59
   0   9  -1    3.04    0.42
   0   9  -1    1.63    0.55
   0  -9   1    3.73    0.83
   0  -9   1    2.71    0.36
   0  -9   1    2.81    0.45
   0  -9   1    2.76    0.43
  -1   9  -1    0.74    0.37
  -1   9  -1    0.06    0.32
  -1   9  -1    0.51    0.35
  -1   9  -1   -0.01    0.39
  -1   9  -1    0.34    0.33
   1  -9   1    0.49    0.39
   1  -9   1   -0.02    0.29
   1  -9   1    0.23    0.33
   1  -9   1    1.40    0.72
  -2   9  -1   -0.02    0.37
  -2   9  -1    0.28    0.32
  -2   9  -1   -0.09    0.64
  -2   9  -1    0.58    0.42
  -2   9  -1    0.39    0.39
  -2   9  -1    0.54    0.42
   2  -9   1    0.19    0.51
   2  -9   1    0.15    0.28
   2  -9   1    0.24    0.41
   2  -9   1    0.35    0.37
   2  -9   1    0.20    0.40
  -3   9  -1   22.12    1.90
  -3   9  -1   24.18    2.38
  -3   9  -1   21.66    1.81
  -3   9  -1   23.35    1.23
  -3   9  -1   25.48    1.32
  -3   9  -1   24.89    1.16
   3  -9   1   24.14    1.19
   3  -9   1   24.79    1.75
   3  -9   1   24.02    1.24
   3  -9   1   23.23    1.13
   3  -9   1   24.32    1.60
  -4   9  -1    2.94    0.65
  -4   9  -1    3.02    0.88
  -4   9  -1    2.46    0.80
  -4   9  -1    4.63    0.73
  -4   9  -1    4.78    0.82
  -4   9  -1    4.80    0.80
   4  -9   1    5.61    0.73
   4  -9   1    4.85    0.79
   4  -9   1    5.06    0.74
  -5   9  -1    2.25    0.71
  -5   9  -1    3.01    0.79
  -5   9  -1    1.61    0.66
  -5   9  -1    2.17    0.71
   5  -9   1    3.78    0.72
   5  -9   1    3.18    0.80
  -6   9  -1    0.38    0.69
  -6   9  -1    0.75    0.66
  -6   9  -1   -0.11    0.58
  -6   9  -1    0.18    0.52
   6  -9   1   -0.15    0.54
   6  -9   1   -0.13    0.62
  -7   9  -1    0.54    0.69
  -7   9  -1    2.92    0.88
  -7   9  -1    1.27    0.78
  -7   9  -1    0.22    0.57
   7  -9   1    0.39    0.69
   7  -9   1    1.41    0.70
  -8   9  -1    7.32    1.25
  -8   9  -1    9.17    1.26
   8  -9   1    9.90    1.21
   8  -9   1    7.87    1.20
   8  -9   1   10.39    1.43
  -9   9  -1    0.75    0.84
  -9   9  -1    2.27    1.02
  -9   9  -1   -0.12    0.82
  -9   9  -1    1.44    0.99
   9  -9   1    1.75    0.92
   9  -9   1    1.32    0.80
 -10   9  -1    0.82    0.98
 -10   9  -1    0.66    0.84
 -10   9  -1    0.36    1.00
 -10   9  -1   -0.15    0.93
  10  -9   1    0.84    0.83
  10  -9   1    2.33    1.01
 -11   9  -1   -0.94    0.68
 -11   9  -1    0.76    1.02
 -11   9  -1    0.20    1.05
  11  -9   1   -0.03    0.94
  11  -9   1    0.43    0.87
 -12   9  -1   -1.25    1.09
 -12   9  -1   -0.48    1.10
  12  -9   1    0.06    0.90
  12  -9   1    0.23    1.01
  13   8  -1    0.60    0.69
  13   8  -1   -0.78    1.09
  13   8  -1    1.17    0.81
 -13  -8   1   -0.59    0.66
 -13  -8   1   -0.73    0.62
  12   8  -1   -0.23    0.69
  12   8  -1   -0.31    0.55
  12   8  -1    1.47    0.83
 -12  -8   1   -0.53    0.62
 -12  -8   1    0.08    0.67
 -12  -8   1    0.16    0.49
  11   8  -1    0.11    0.49
  11   8  -1   -0.28    0.91
  11   8  -1    2.14    0.93
 -11  -8   1    0.25    0.63
 -11  -8   1    0.00    0.46
 -11  -8   1    0.52    0.57
  10   8  -1    5.95    0.83
  10   8  -1    2.96    1.14
  10   8  -1    2.89    0.74
 -10  -8   1    5.75    0.87
 -10  -8   1    5.14    0.98
 -10  -8   1    4.72    0.79
   9   8  -1   15.69    2.33
   9   8  -1   17.22    1.78
   9   8  -1   16.89    1.09
  -9  -8   1   16.85    1.35
  -9  -8   1   17.48    1.17
  -9  -8   1   17.88    1.15
   8   8  -1    0.73    0.38
   8   8  -1    0.22    0.51
   8   8  -1    0.44    0.48
   8   8  -1    0.28    0.19
   8   8  -1    0.85    0.42
  -8  -8   1    0.61    0.57
  -8  -8   1    0.58    0.40
  -8  -8   1    0.35    0.39
  -8  -8   1    0.36    0.45
  -8  -8   1    0.47    0.47
   7   8  -1    6.96    0.62
   7   8  -1    4.25    0.94
   7   8  -1    8.18    0.84
   7   8  -1    6.93    0.68
   7   8  -1    7.11    0.64
  -7  -8   1    6.20    0.68
  -7  -8   1    6.59    0.81
  -7  -8   1    6.00    0.57
  -7  -8   1    7.05    0.64
  -7  -8   1    7.35    0.88
   6   8  -1   -0.16    0.38
   6   8  -1    0.13    0.25
   6   8  -1    0.10    0.39
   6   8  -1    0.01    0.25
   6   8  -1    0.05    0.26
   6   8  -1    0.08    0.22
  -6  -8   1   -0.10    0.29
  -6  -8   1    0.23    0.45
  -6  -8   1    0.01    0.14
  -6  -8   1    0.26    0.31
  -6  -8   1    0.02    0.26
   5   8  -1    9.73    0.60
   5   8  -1   10.67    0.60
   5   8  -1   10.15    1.06
   5   8  -1    9.60    0.53
   5   8  -1    9.91    1.53
   5   8  -1   10.39    1.41
  -5  -8   1    9.99    0.50
  -5  -8   1    9.81    0.91
  -5  -8   1    9.67    0.51
  -5  -8   1    9.48    0.59
   4   8  -1   10.00    0.53
   4   8  -1   10.60    1.47
   4   8  -1   10.14    0.55
   4   8  -1   10.39    0.48
   4   8  -1    9.89    1.38
   4   8  -1   10.68    0.50
   4   8  -1    9.63    1.08
  -4  -8   1    9.93    0.79
  -4  -8   1   10.49    0.45
  -4  -8   1   10.10    0.43
  -4  -8   1   10.16    0.53
   3   8  -1   15.39    0.62
   3   8  -1   16.29    0.61
   3   8  -1   15.56    1.36
   3   8  -1   15.59    0.56
   3   8  -1   15.31    0.54
   3   8  -1   15.94    1.62
  -3  -8   1   14.90    0.46
  -3  -8   1   15.33    1.24
  -3  -8   1   15.93    0.51
  -3  -8   1   15.69    0.58
   2   8  -1    1.33    0.29
   2   8  -1    0.57    0.45
   2   8  -1    1.50    0.24
   2   8  -1    0.44    0.32
   2   8  -1    1.33    0.25
   2   8  -1    0.87    0.24
  -2  -8   1    1.28    0.22
  -2  -8   1    1.24    0.52
  -2  -8   1    1.21    0.20
  -2  -8   1    1.10    0.25
   1   8  -1   26.87    1.91
   1   8  -1   28.49    0.84
   1   8  -1   27.05    1.87
   1   8  -1   27.60    1.36
   1   8  -1   26.90    0.81
   1   8  -1   28.20    0.80
   1   8  -1   27.72    0.92
  -1  -8   1   27.18    0.84
  -1  -8   1   28.80    0.80
  -1  -8   1   26.66    1.40
   0   8  -1   49.83    1.23
   0   8  -1   49.95    1.36
   0   8  -1   51.98    2.65
   0   8  -1   49.86    1.19
   0   8  -1   49.43    2.61
   0   8  -1   51.78    1.94
   0  -8   1   51.33    2.00
   0  -8   1   51.74    1.27
   0  -8   1   50.89    1.27
   0  -8   1   51.76    1.23
   0  -8   1   49.45    1.15
  -1   8  -1    0.84    0.36
  -1   8  -1    0.77    0.35
  -1   8  -1    0.59    0.36
  -1   8  -1    1.16    0.41
  -1   8  -1    1.16    0.57
  -1   8  -1    1.00    0.32
   1  -8   1    0.86    0.37
   1  -8   1    0.88    0.32
   1  -8   1    0.93    0.53
   1  -8   1    0.65    0.27
   1  -8   1    1.14    0.40
  -2   8  -1   65.75    1.73
  -2   8  -1   65.35    3.25
  -2   8  -1   65.19    2.46
  -2   8  -1   61.64    1.77
  -2   8  -1   66.21    1.66
  -2   8  -1   65.89    2.52
   2  -8   1   67.42    1.70
   2  -8   1   63.68    1.69
   2  -8   1   62.97    2.34
   2  -8   1   63.95    1.61
   2  -8   1   62.93    2.34
  -3   8  -1    2.60    0.78
  -3   8  -1    4.93    0.68
  -3   8  -1    4.97    0.62
  -3   8  -1    2.04    0.66
  -3   8  -1    3.96    0.65
  -3   8  -1    2.38    0.55
   3  -8   1    3.67    0.60
   3  -8   1    2.14    0.47
   3  -8   1    4.61    0.61
   3  -8   1    3.87    0.59
  -4   8  -1    5.75    0.82
  -4   8  -1    3.40    0.84
  -4   8  -1    6.67    0.74
  -4   8  -1    3.49    0.80
  -4   8  -1    4.96    0.75
  -4   8  -1    3.10    0.66
   4  -8   1    6.49    0.74
   4  -8   1    5.73    0.73
   4  -8   1    5.91    0.80
  -5   8  -1    2.75    0.71
  -5   8  -1    1.50    0.63
  -5   8  -1    1.16    0.68
  -5   8  -1    1.33    0.60
  -5   8  -1    1.72    0.67
   5  -8   1    2.43    0.68
   5  -8   1    1.89    0.59
  -6   8  -1    0.04    0.63
  -6   8  -1   -0.33    0.47
  -6   8  -1   -0.02    0.56
  -6   8  -1    0.02    0.63
  -6   8  -1    0.55    0.64
   6  -8   1    0.10    0.60
   6  -8   1    0.38    0.59
   6  -8   1   -0.52    0.48
  -7   8  -1    3.56    0.92
  -7   8  -1    2.96    0.97
  -7   8  -1    5.34    1.03
  -7   8  -1    6.90    1.11
   7  -8   1    7.65    1.10
   7  -8   1    6.59    0.98
   7  -8   1    5.66    0.97
  -8   8  -1    4.60    1.05
  -8   8  -1    2.81    0.91
  -8   8  -1    4.14    1.06
  -8   8  -1    2.85    0.97
   8  -8   1    3.69    0.97
   8  -8   1    5.38    1.05
   8  -8   1    4.63    0.93
  -9   8  -1    0.72    0.89
  -9   8  -1    2.09    0.94
  -9   8  -1    2.97    1.07
  -9   8  -1    3.60    1.05
   9  -8   1    1.16    0.86
   9  -8   1    2.92    0.87
   9  -8   1    3.49    1.01
 -10   8  -1   -0.64    0.78
 -10   8  -1    1.04    0.96
 -10   8  -1    0.23    0.84
 -10   8  -1    0.55    0.97
  10  -8   1    0.12    0.73
  10  -8   1    0.59    0.71
 -11   8  -1   -0.25    0.93
 -11   8  -1    0.09    0.99
 -11   8  -1   -1.35    0.85
  11  -8   1    0.47    0.97
  11  -8   1   -0.32    0.77
 -12   8  -1   -0.23    1.06
 -12   8  -1   -1.58    0.96
 -12   8  -1    0.61    1.03
  12  -8   1    1.37    0.96
  12  -8   1   -0.46    0.85
  14   7  -1    0.97    0.71
  14   7  -1    0.17    0.72
 -14  -7   1   -0.69    0.79
 -14  -7   1   -0.48    0.73
  13   7  -1    2.62    0.94
  13   7  -1    2.53    0.83
 -13  -7   1    2.70    0.92
 -13  -7   1    1.92    0.90
  12   7  -1   -0.05    0.74
  12   7  -1    1.63    0.87
  12   7  -1    0.09    0.59
 -12  -7   1    0.06    0.56
 -12  -7   1    0.23    0.69
 -12  -7   1    1.25    0.80
  11   7  -1    0.81    0.97
  11   7  -1    0.72    0.73
  11   7  -1    0.30    0.51
 -11  -7   1    0.26    0.51
 -11  -7   1    0.31    0.66
 -11  -7   1    0.41    0.48
  10   7  -1   15.98    1.74
  10   7  -1   17.75    1.24
  10   7  -1   19.57    2.12
  10   7  -1   19.33    2.63
 -10  -7   1   19.59    1.33
 -10  -7   1   18.75    1.45
 -10  -7   1   17.50    1.17
   9   7  -1    0.15    0.41
   9   7  -1   -0.27    0.48
   9   7  -1    0.49    0.41
   9   7  -1   -0.16    0.68
  -9  -7   1   -0.23    0.42
  -9  -7   1   -0.50    0.42
  -9  -7   1    0.28    0.54
  -9  -7   1   -0.34    0.46
   8   7  -1    0.04    0.48
   8   7  -1   -0.02    0.14
   8   7  -1   -0.18    0.35
   8   7  -1   -0.35    0.20
   8   7  -1    0.16    0.40
   8   7  -1   -0.35    0.34
   8   7  -1   -0.21    0.36
  -8  -7   1    0.68    0.42
  -8  -7   1   -0.38    0.39
  -8  -7   1   -0.64    0.39
  -8  -7   1   -0.31    0.30
  -8  -7   1   -0.52    0.46
   7   7  -1   16.13    0.83
   7   7  -1   15.64    0.94
   7   7  -1   16.91    1.64
   7   7  -1   16.31    0.87
   7   7  -1   15.85    0.86
   7   7  -1   15.72    1.94
  -7  -7   1   16.68    0.91
  -7  -7   1   14.94    0.82
  -7  -7   1   16.15    1.00
  -7  -7   1   16.38    1.15
  -7  -7   1   16.83    0.87
   6   7  -1    0.11    0.27
   6   7  -1    0.11    0.50
   6   7  -1   -0.34    0.38
   6   7  -1    0.10    0.25
   6   7  -1    0.04    0.17
   6   7  -1   -0.03    0.24
  -6  -7   1    0.11    0.36
  -6  -7   1    0.28    0.31
  -6  -7   1   -0.13    0.23
  -6  -7   1    0.11    0.26
  -6  -7   1    0.01    0.30
   5   7  -1   10.62    1.45
   5   7  -1   10.00    0.89
   5   7  -1   11.19    0.60
   5   7  -1   10.33    0.54
   5   7  -1    9.61    1.23
   5   7  -1   11.02    0.60
  -5  -7   1   10.59    0.58
  -5  -7   1   10.77    0.53
  -5  -7   1   10.87    0.81
  -5  -7   1   10.98    0.80
  -5  -7   1   10.97    0.60
   4   7  -1    5.86    0.39
   4   7  -1    3.56    0.74
   4   7  -1    6.22    0.82
   4   7  -1    5.76    0.39
   4   7  -1    6.17    0.43
   4   7  -1    5.39    0.42
  -4  -7   1    6.29    0.39
  -4  -7   1    5.12    0.64
  -4  -7   1    5.87    0.43
  -4  -7   1    5.96    0.37
   3   7  -1   47.61    0.96
   3   7  -1   47.17    1.02
   3   7  -1   48.79    0.95
   3   7  -1   48.77    2.41
   3   7  -1   48.16    1.05
   3   7  -1   47.68    2.06
  -3  -7   1   44.04    1.44
  -3  -7   1   48.21    0.99
  -3  -7   1   48.50    0.91
  -3  -7   1   48.73    1.81
  -3  -7   1   47.10    0.87
   2   7  -1   13.41    0.50
   2   7  -1   13.48    0.53
   2   7  -1   12.80    1.27
   2   7  -1   14.15    0.49
   2   7  -1   14.22    0.57
   2   7  -1   13.45    1.21
  -2  -7   1   13.75    1.08
  -2  -7   1   13.99    0.43
  -2  -7   1   13.94    0.46
  -2  -7   1   13.73    0.51
   1   7  -1    0.13    0.21
   1   7  -1    0.30    0.21
   1   7  -1    0.28    0.23
   1   7  -1    0.06    0.28
   1   7  -1   -0.16    0.26
   1   7  -1    0.40    0.21
   1   7  -1    0.10    0.19
  -1  -7   1    0.13    0.12
  -1  -7   1    0.21    0.15
  -1  -7   1    0.16    0.19
  -1  -7   1    0.26    0.23
  -1  -7   1    0.50    0.41
   0   7  -1   73.23    1.57
   0   7  -1   76.67    2.31
   0   7  -1   73.50    1.48
   0   7  -1   74.10    1.47
   0   7  -1   75.33    1.42
   0   7  -1   73.03    2.98
   0  -7   1   74.27    1.49
   0  -7   1   73.92    2.26
   0  -7   1   75.39    2.85
   0  -7   1   75.63    1.50
   0  -7   1   75.21    1.45
   0  -7   1   72.56    1.38
  -1   7  -1    0.03    0.27
  -1   7  -1   -0.02    0.28
  -1   7  -1   -0.03    0.35
  -1   7  -1    0.14    0.26
  -1   7  -1    0.30    0.44
  -1   7  -1    0.25    0.29
  -1   7  -1    0.06    0.31
   1  -7   1    0.18    0.29
   1  -7   1    0.32    0.27
   1  -7   1    0.53    0.27
   1  -7   1    0.24    0.27
   1  -7   1    0.01    0.21
   1  -7   1    0.12    0.52
  -2   7  -1    0.49    0.37
  -2   7  -1    0.21    0.36
  -2   7  -1    0.30    0.29
  -2   7  -1    0.25    0.39
  -2   7  -1    0.08    0.50
  -2   7  -1    0.32    0.34
   2  -7   1    0.43    0.37
   2  -7   1    0.41    0.26
   2  -7   1    0.73    0.59
   2  -7   1    0.53    0.35
   2  -7   1    0.46    0.32
  -3   7  -1    1.30    0.53
  -3   7  -1    1.69    0.42
  -3   7  -1    1.95    0.52
  -3   7  -1    1.49    0.46
  -3   7  -1    0.97    0.59
  -3   7  -1    1.96    0.48
   3  -7   1    2.55    0.52
   3  -7   1    2.15    0.44
   3  -7   1    1.10    0.38
   3  -7   1    1.87    0.48
  -4   7  -1    2.31    0.59
  -4   7  -1    3.94    0.66
  -4   7  -1    2.16    0.58
  -4   7  -1    3.60    0.67
  -4   7  -1    3.01    0.66
  -4   7  -1    4.39    0.61
   4  -7   1    4.87    0.67
   4  -7   1    5.15    0.67
   4  -7   1    3.83    0.59
   4  -7   1    2.26    0.59
  -5   7  -1    5.79    0.85
  -5   7  -1    3.56    0.74
  -5   7  -1    4.92    0.78
  -5   7  -1    7.34    0.91
   5  -7   1    7.27    0.85
   5  -7   1    5.57    0.84
   5  -7   1    7.07    0.79
   5  -7   1    7.39    0.82
  -6   7  -1    1.58    0.64
  -6   7  -1    1.61    0.67
  -6   7  -1    0.60    0.62
  -6   7  -1    1.53    0.55
  -6   7  -1    0.75    0.49
   6  -7   1    0.85    0.56
   6  -7   1    1.08    0.71
   6  -7   1    1.58    0.59
  -7   7  -1   30.54    1.68
  -7   7  -1   30.78    2.89
  -7   7  -1   32.20    1.76
  -7   7  -1   32.31    1.72
  -7   7  -1   29.92    2.61
   7  -7   1   33.75    1.70
   7  -7   1   32.72    1.62
   7  -7   1   32.84    2.09
  -8   7  -1   27.12    2.91
  -8   7  -1   32.32    1.97
  -8   7  -1   26.28    2.44
  -8   7  -1   31.78    1.89
   8  -7   1   26.34    2.02
   8  -7   1   29.82    1.77
   8  -7   1   27.96    1.53
  -9   7  -1   15.60    1.66
  -9   7  -1   15.11    2.46
  -9   7  -1   11.32    1.44
   9  -7   1   13.83    1.36
   9  -7   1   13.04    1.45
 -10   7  -1    0.83    0.93
 -10   7  -1   -0.53    0.73
 -10   7  -1    1.87    0.99
 -10   7  -1    0.96    0.85
  10  -7   1    1.38    0.75
  10  -7   1    1.31    0.86
 -11   7  -1    0.48    0.97
 -11   7  -1    2.64    1.09
 -11   7  -1    3.53    1.20
  11  -7   1    3.02    0.96
  11  -7   1    2.70    1.06
 -12   7  -1    2.51    1.26
 -12   7  -1    4.69    1.38
  12  -7   1    5.64    1.20
  12  -7   1    4.50    1.23
 -13   7  -1   -0.22    1.18
 -13   7  -1    0.53    1.18
  13  -7   1    0.49    0.94
  13  -7   1    1.57    1.13
  14   6  -1   -0.12    0.68
  14   6  -1    1.38    0.94
 -14  -6   1    0.22    0.96
 -14  -6   1   -0.43    0.72
  13   6  -1    1.78    0.97
  13   6  -1    1.77    0.78
  13   6  -1   -0.86    1.27
 -13  -6   1    2.46    0.88
 -13  -6   1    1.07    0.85
 -13  -6   1    1.94    0.70
  12   6  -1   -0.48    0.74
  12   6  -1   -0.29    0.52
  12   6  -1    0.73    0.76
 -12  -6   1   -0.20    0.69
 -12  -6   1    0.18    0.64
 -12  -6   1    0.49    0.49
  11   6  -1   -0.50    0.87
  11   6  -1    0.76    0.75
  11   6  -1    0.54    0.57
 -11  -6   1    0.45    0.67
 -11  -6   1    0.34    0.49
 -11  -6   1    0.41    0.50
  10   6  -1   15.50    1.13
  10   6  -1   13.24    2.03
  10   6  -1   11.51    1.66
  10   6  -1   13.62    1.66
  10   6  -1   15.59    1.07
 -10  -6   1   13.67    1.16
 -10  -6   1   15.41    1.31
 -10  -6   1   15.17    1.19
 -10  -6   1   13.46    1.04
   9   6  -1   -0.16    0.51
   9   6  -1   -0.36    0.36
   9   6  -1   -1.06    0.38
   9   6  -1   -0.08    0.42
  -9  -6   1    0.12    0.48
  -9  -6   1   -0.25    0.39
  -9  -6   1   -0.24    0.42
  -9  -6   1   -0.66    0.35
  -9  -6   1    0.08    0.41
   8   6  -1    3.74    0.59
   8   6  -1    2.07    0.83
   8   6  -1    3.86    0.59
   8   6  -1    3.63    0.58
  -8  -6   1    4.43    0.60
  -8  -6   1    3.49    0.59
  -8  -6   1    2.83    0.62
  -8  -6   1    4.03    0.65
  -8  -6   1    3.32    0.64
   7   6  -1    1.41    0.57
   7   6  -1    1.14    0.27
   7   6  -1    1.08    0.41
   7   6  -1    2.22    0.44
   7   6  -1    2.11    0.45
   7   6  -1    1.77    0.40
  -7  -6   1    1.86    0.41
  -7  -6   1    1.64    0.46
  -7  -6   1    1.31    0.42
  -7  -6   1    1.72    0.48
  -7  -6   1    2.29    0.46
  -7  -6   1    2.29    0.57
   6   6  -1    8.92    0.63
   6   6  -1    8.52    1.07
   6   6  -1    9.45    0.62
   6   6  -1    9.25    1.28
   6   6  -1    8.96    0.62
  -6  -6   1    8.93    0.65
  -6  -6   1    9.26    1.06
  -6  -6   1    9.67    0.76
  -6  -6   1    9.43    0.65
  -6  -6   1    8.94    0.73
  -6  -6   1    9.47    0.62
   5   6  -1    6.85    1.18
   5   6  -1    7.17    0.49
   5   6  -1    7.73    0.52
   5   6  -1    6.61    0.50
   5   6  -1    6.51    0.71
   5   6  -1    6.47    0.47
   5   6  -1    6.31    0.96
  -5  -6   1    6.92    0.65
  -5  -6   1    7.79    0.49
  -5  -6   1    6.06    0.46
  -5  -6   1    6.68    0.52
  -5  -6   1    7.60    0.73
  -5  -6   1    7.31    0.50
   4   6  -1    0.56    0.21
   4   6  -1    0.41    0.34
   4   6  -1    0.61    0.23
   4   6  -1    0.37    0.19
   4   6  -1    0.45    0.23
   4   6  -1    0.57    0.43
   4   6  -1    0.26    0.31
   4   6  -1    0.72    0.21
  -4  -6   1    0.24    0.18
  -4  -6   1    0.35    0.19
  -4  -6   1    0.12    0.34
  -4  -6   1    0.42    0.23
  -4  -6   1    0.91    0.39
   3   6  -1    3.78    0.52
   3   6  -1    2.74    0.30
   3   6  -1    2.03    0.48
   3   6  -1    3.15    0.30
   3   6  -1    3.36    0.29
   3   6  -1    2.87    0.30
  -3  -6   1    3.46    0.29
  -3  -6   1    3.79    0.28
  -3  -6   1    2.77    0.48
  -3  -6   1    3.53    0.32
   2   6  -1    6.39    0.32
   2   6  -1    7.04    0.86
   2   6  -1    6.97    0.76
   2   6  -1    6.39    0.57
   2   6  -1    6.47    0.52
   2   6  -1    6.62    0.35
   2   6  -1    6.34    0.36
   2   6  -1    5.95    0.37
  -2  -6   1    7.18    0.33
  -2  -6   1    5.85    0.68
  -2  -6   1    6.47    0.29
  -2  -6   1    6.47    0.35
   1   6  -1   37.79    0.81
   1   6  -1   39.30    1.19
   1   6  -1   38.98    1.49
   1   6  -1   38.41    1.47
   1   6  -1   38.21    0.83
   1   6  -1   37.83    0.85
   1   6  -1   41.00    1.90
   1   6  -1   36.92    1.15
   1   6  -1   39.68    0.92
   1   6  -1   39.79    2.04
  -1  -6   1   37.43    1.50
  -1  -6   1   31.59    0.71
  -1  -6   1   39.00    0.80
  -1  -6   1   38.21    0.84
   0   6  -1   22.56    0.72
   0   6  -1   23.48    1.15
   0   6  -1   22.88    0.68
   0   6  -1   22.36    0.77
   0   6  -1   23.20    1.58
   0   6  -1   22.13    0.70
   0   6  -1   23.02    1.17
   0  -6   1   21.31    1.10
   0  -6   1   21.39    0.68
   0  -6   1   22.60    0.72
   0  -6   1   21.58    1.44
   0  -6   1   21.62    0.71
  -1   6  -1    0.15    0.24
  -1   6  -1   -0.10    0.24
  -1   6  -1   -0.10    0.25
  -1   6  -1   -0.27    0.27
  -1   6  -1    0.07    0.22
  -1   6  -1    0.13    0.23
  -1   6  -1   -0.05    0.36
   1  -6   1    0.10    0.28
   1  -6   1   -0.06    0.17
   1  -6   1   -0.16    0.33
   1  -6   1   -0.08    0.23
   1  -6   1   -0.03    0.18
   1  -6   1   -0.11    0.22
   1  -6   1   -0.19    0.22
  -2   6  -1    3.66    0.50
  -2   6  -1    4.02    0.46
  -2   6  -1    2.97    0.64
  -2   6  -1    3.71    0.50
  -2   6  -1    1.98    0.44
  -2   6  -1    3.49    0.45
   2  -6   1    3.62    0.49
   2  -6   1    3.18    0.46
   2  -6   1    3.63    0.48
   2  -6   1    3.59    0.43
   2  -6   1    2.06    0.45
  -3   6  -1   19.49    0.95
  -3   6  -1   18.19    1.58
  -3   6  -1   17.56    1.00
  -3   6  -1   19.53    1.45
  -3   6  -1   18.57    0.87
  -3   6  -1   18.04    1.19
   3  -6   1   18.87    0.92
   3  -6   1   18.85    0.90
   3  -6   1   19.54    1.36
   3  -6   1   18.83    0.90
  -4   6  -1   10.56    0.86
  -4   6  -1    9.87    1.00
  -4   6  -1   11.48    0.79
  -4   6  -1   11.12    0.90
  -4   6  -1   12.42    1.57
  -4   6  -1   10.47    1.31
   4  -6   1   10.02    0.76
   4  -6   1   10.66    1.05
   4  -6   1   10.99    0.82
   4  -6   1   10.81    1.27
   4  -6   1   11.81    0.82
  -5   6  -1    2.36    0.53
  -5   6  -1    1.76    0.57
  -5   6  -1    1.12    0.54
  -5   6  -1    2.50    0.58
  -5   6  -1    1.12    0.54
  -5   6  -1    1.92    0.52
   5  -6   1    1.68    0.52
   5  -6   1    2.06    0.56
   5  -6   1    2.33    0.66
   5  -6   1    2.58    0.55
  -6   6  -1    7.06    0.92
  -6   6  -1    7.59    0.99
  -6   6  -1    6.98    0.89
  -6   6  -1    4.16    0.76
  -6   6  -1    4.14    0.77
   6  -6   1    8.17    0.87
   6  -6   1    5.75    0.91
   6  -6   1    6.62    0.87
  -7   6  -1    1.84    0.72
  -7   6  -1    0.67    0.65
  -7   6  -1    1.35    0.46
  -7   6  -1    1.20    0.71
  -7   6  -1    2.29    0.73
   7  -6   1    1.18    0.78
   7  -6   1    1.32    0.68
   7  -6   1    1.67    0.63
  -8   6  -1    7.96    1.14
  -8   6  -1    6.72    1.13
  -8   6  -1    2.91    0.89
  -8   6  -1    3.76    0.89
   8  -6   1    7.19    0.99
   8  -6   1    7.69    1.10
   8  -6   1    4.79    1.03
  -9   6  -1    1.49    0.84
  -9   6  -1   -0.04    0.65
  -9   6  -1    0.36    0.81
  -9   6  -1    0.83    0.80
   9  -6   1    1.05    0.75
   9  -6   1    0.18    0.64
   9  -6   1   -1.12    0.81
 -10   6  -1    0.14    0.80
 -10   6  -1    0.78    0.89
 -10   6  -1   -0.91    0.63
 -10   6  -1    1.52    0.93
  10  -6   1   -2.12    0.96
  10  -6   1    1.88    0.91
  10  -6   1    0.68    0.70
 -11   6  -1    0.06    0.90
 -11   6  -1   -0.90    0.68
 -11   6  -1    0.23    0.97
  11  -6   1   -0.64    0.68
  11  -6   1   -0.39    0.87
  11  -6   1   -0.74    0.68
 -12   6  -1   -0.24    0.89
 -12   6  -1    0.10    0.97
  12  -6   1   -0.73    1.01
  12  -6   1    0.20    0.74
  12  -6   1   -1.26    0.77
 -13   6  -1   -0.76    1.07
 -13   6  -1    0.28    1.07
 -13   6  -1   -1.66    0.85
  13  -6   1   -1.08    0.89
  13  -6   1   -0.12    0.88
  14   5  -1    1.56    0.97
  14   5  -1   -0.41    0.69
 -14  -5   1   -0.66    0.72
 -14  -5   1    0.00    0.87
  13   5  -1    0.84    0.72
  13   5  -1    0.88    0.85
 -13  -5   1    1.06    0.76
 -13  -5   1   -0.51    0.85
 -13  -5   1    0.86    0.56
  12   5  -1    1.07    0.68
  12   5  -1    1.07    0.80
  12   5  -1   -0.81    1.10
 -12  -5   1    0.57    0.56
 -12  -5   1   -0.11    0.53
 -12  -5   1    0.58    0.80
  11   5  -1    3.57    1.03
  11   5  -1    1.70    0.96
  11   5  -1    3.49    0.82
  11   5  -1    3.46    0.79
 -11  -5   1    3.29    0.84
 -11  -5   1    4.10    0.92
 -11  -5   1    3.19    0.87
 -11  -5   1    2.47    0.65
  10   5  -1    0.88    0.57
  10   5  -1   -0.14    0.80
  10   5  -1   -0.47    0.47
  10   5  -1    0.70    0.58
  10   5  -1   -0.36    0.48
 -10  -5   1   -0.35    0.46
 -10  -5   1    0.98    0.62
 -10  -5   1    0.88    0.50
 -10  -5   1    0.53    0.44
   9   5  -1    2.21    0.91
   9   5  -1    3.60    0.97
   9   5  -1    4.18    0.66
   9   5  -1    1.99    0.56
   9   5  -1    3.99    0.68
   9   5  -1    4.30    0.70
   9   5  -1    1.76    0.28
  -9  -5   1    3.62    0.78
  -9  -5   1    3.62    0.71
  -9  -5   1    3.15    0.69
  -9  -5   1    2.55    0.53
  -9  -5   1    3.40    0.64
  -9  -5   1    4.63    0.70
   8   5  -1    0.74    0.42
   8   5  -1    0.44    0.65
   8   5  -1    0.70    0.38
   8   5  -1    0.57    0.40
   8   5  -1    0.31    0.22
   8   5  -1    0.70    0.42
  -8  -5   1    0.87    0.47
  -8  -5   1    0.67    0.35
  -8  -5   1    0.90    0.47
  -8  -5   1    1.37    0.46
  -8  -5   1    1.08    0.44
  -8  -5   1    0.66    0.49
   7   5  -1    0.62    0.24
   7   5  -1    1.16    0.41
   7   5  -1    0.91    0.51
   7   5  -1    1.54    0.40
   7   5  -1    1.31    0.41
   7   5  -1    0.58    0.38
  -7  -5   1    1.44    0.43
  -7  -5   1    1.25    0.47
  -7  -5   1    0.96    0.38
  -7  -5   1    1.50    0.44
  -7  -5   1    1.03    0.37
  -7  -5   1    1.18    0.48
   6   5  -1    1.49    0.59
   6   5  -1    0.94    0.35
   6   5  -1    1.77    0.38
   6   5  -1    1.75    0.40
   6   5  -1    0.99    0.25
   6   5  -1    1.62    0.35
  -6  -5   1    1.71    0.37
  -6  -5   1    1.29    0.36
  -6  -5   1    1.63    0.46
  -6  -5   1    1.77    0.42
  -6  -5   1    0.94    0.34
  -6  -5   1    1.66    0.40
   5   5  -1    5.74    0.47
   5   5  -1    5.48    0.46
   5   5  -1    6.48    0.62
   5   5  -1    6.00    0.49
   5   5  -1    3.77    0.72
   5   5  -1    6.13    0.47
  -5  -5   1    5.73    0.64
  -5  -5   1    5.43    0.45
  -5  -5   1    5.49    0.52
  -5  -5   1    5.23    0.46
  -5  -5   1    6.05    0.83
  -5  -5   1    6.25    0.59
  -5  -5   1    5.14    0.48
   4   5  -1   30.66    1.63
   4   5  -1   32.63    0.87
   4   5  -1   30.12    1.32
   4   5  -1   31.44    1.85
   4   5  -1   32.13    1.08
   4   5  -1   30.80    0.87
   4   5  -1   32.53    0.82
   4   5  -1   33.97    1.17
   4   5  -1   32.09    0.83
  -4  -5   1   32.44    1.10
  -4  -5   1   31.49    0.84
  -4  -5   1   32.84    0.82
  -4  -5   1   31.35    1.62
  -4  -5   1   32.33    1.13
  -4  -5   1   32.50    0.85
   3   5  -1    4.11    0.62
   3   5  -1    4.19    0.30
   3   5  -1    2.47    0.55
   3   5  -1    4.15    0.59
   3   5  -1    4.28    0.50
   3   5  -1    4.12    0.32
   3   5  -1    4.58    0.50
   3   5  -1    4.24    0.32
   3   5  -1    4.28    0.30
  -3  -5   1    4.08    0.48
  -3  -5   1    4.80    0.53
  -3  -5   1    4.41    0.33
   2   5  -1   15.28    0.47
   2   5  -1   15.49    1.01
   2   5  -1   15.50    0.73
   2   5  -1   16.34    0.88
   2   5  -1   15.13    0.45
   2   5  -1   15.56    1.19
   2   5  -1   15.70    0.73
   2   5  -1   15.37    0.42
   2   5  -1   16.19    0.44
  -2  -5   1   14.79    0.38
  -2  -5   1   15.39    0.89
  -2  -5   1   15.58    0.45
  -2  -5   1   15.04    0.76
  -2  -5   1   15.58    0.41
   1   5  -1   72.07    1.22
   1   5  -1   74.43    1.57
   1   5  -1   73.88    2.60
   1   5  -1   73.95    1.15
   1   5  -1   71.87    1.17
   1   5  -1   75.93    1.94
   1   5  -1   73.12    1.56
   1   5  -1   73.70    2.42
   1   5  -1   72.86    1.13
  -1  -5   1   74.63    1.12
  -1  -5   1   70.93    1.14
  -1  -5   1   73.48    1.95
  -1  -5   1   72.94    1.07
   0   5  -1   11.36    0.45
   0   5  -1   11.56    0.50
   0   5  -1   11.37    0.97
   0   5  -1   10.77    0.83
   0   5  -1   10.79    0.79
   0   5  -1   10.70    0.45
   0   5  -1   10.20    0.47
   0  -5   1   10.17    0.47
   0  -5   1    9.81    0.79
   0  -5   1   10.46    0.90
   0  -5   1   10.26    0.48
   0  -5   1   11.48    0.46
  -1   5  -1    3.94    0.38
  -1   5  -1    4.21    0.43
  -1   5  -1    3.91    0.38
  -1   5  -1    4.45    0.71
  -1   5  -1    4.16    0.44
  -1   5  -1    3.10    0.55
   1  -5   1    4.36    0.43
   1  -5   1    3.72    0.56
   1  -5   1    4.01    0.60
   1  -5   1    4.45    0.43
   1  -5   1    3.70    0.37
   1  -5   1    4.14    0.39
  -2   5  -1   17.23    1.35
  -2   5  -1   18.07    0.85
  -2   5  -1   17.82    0.72
  -2   5  -1   19.25    1.22
  -2   5  -1   18.46    0.78
  -2   5  -1   18.10    1.10
  -2   5  -1   18.52    0.75
   2  -5   1   19.26    0.79
   2  -5   1   17.50    0.72
   2  -5   1   17.56    1.35
   2  -5   1   18.63    0.77
   2  -5   1   17.52    1.11
   2  -5   1   17.77    0.75
  -3   5  -1   76.01    1.85
  -3   5  -1   76.03    1.70
  -3   5  -1   78.20    3.12
  -3   5  -1   78.50    1.80
  -3   5  -1   77.07    2.19
  -3   5  -1   76.84    2.67
  -3   5  -1   77.33    3.03
  -3   5  -1   76.79    1.68
   3  -5   1   76.40    1.72
   3  -5   1   79.58    2.22
   3  -5   1   75.54    1.75
   3  -5   1   77.15    2.62
   3  -5   1   80.24    1.75
   3  -5   1   72.62    2.83
   3  -5   1   75.87    1.73
  -4   5  -1    8.91    1.32
  -4   5  -1    8.15    0.67
  -4   5  -1    7.80    0.77
  -4   5  -1    7.52    1.19
  -4   5  -1    7.82    0.73
  -4   5  -1    8.85    0.83
   4  -5   1    8.19    0.69
   4  -5   1    8.93    0.97
   4  -5   1    9.23    0.73
   4  -5   1    8.25    0.71
   4  -5   1    7.46    1.11
  -5   5  -1    0.69    0.48
  -5   5  -1    0.89    0.50
  -5   5  -1    0.35    0.39
  -5   5  -1    0.52    0.45
  -5   5  -1    0.79    0.38
  -5   5  -1    0.71    0.47
   5  -5   1    1.44    0.50
   5  -5   1    1.07    0.38
   5  -5   1    0.71    0.52
   5  -5   1    1.28    0.49
  -6   5  -1   43.37    1.77
  -6   5  -1   40.19    2.47
  -6   5  -1   43.95    1.71
  -6   5  -1   41.50    2.55
  -6   5  -1   42.92    1.75
   6  -5   1   39.30    1.50
   6  -5   1   44.59    1.60
   6  -5   1   42.26    1.95
  -7   5  -1    2.41    0.53
  -7   5  -1    1.46    0.58
  -7   5  -1    1.33    0.67
  -7   5  -1    1.08    0.59
  -7   5  -1    2.26    0.74
   7  -5   1    3.14    0.66
   7  -5   1    2.24    0.60
   7  -5   1    1.07    0.76
   7  -5   1    1.58    0.67
  -8   5  -1    4.11    0.93
  -8   5  -1    1.79    0.72
  -8   5  -1    1.90    0.85
  -8   5  -1    2.74    0.87
   8  -5   1    3.56    0.73
   8  -5   1    3.73    0.86
   8  -5   1    1.94    0.94
   8  -5   1    2.54    0.87
  -9   5  -1    2.53    0.96
  -9   5  -1    2.72    0.83
  -9   5  -1    4.53    1.02
  -9   5  -1    5.69    1.07
   9  -5   1    5.60    0.99
   9  -5   1    2.79    1.32
   9  -5   1    2.69    0.97
   9  -5   1    6.03    1.01
 -10   5  -1   -0.35    0.62
 -10   5  -1    1.02    0.91
 -10   5  -1    0.02    0.75
 -10   5  -1   -0.17    0.74
  10  -5   1   -0.10    0.73
  10  -5   1    0.21    0.64
  10  -5   1   -0.42    1.19
 -11   5  -1    4.49    1.19
 -11   5  -1    3.37    1.15
  11  -5   1    3.19    1.07
  11  -5   1    0.76    1.41
  11  -5   1    3.13    0.96
 -12   5  -1    0.75    1.04
 -12   5  -1   -1.43    0.69
 -12   5  -1    0.27    0.95
  12  -5   1   -0.01    0.72
  12  -5   1    0.33    0.89
  12  -5   1   -1.19    1.44
 -13   5  -1   -0.99    0.81
 -13   5  -1   -0.29    0.99
 -13   5  -1    0.26    1.06
  13  -5   1    0.84    0.87
  13  -5   1   -1.15    1.18
  13  -5   1    1.37    1.02
  14   4  -1   -0.37    0.81
  14   4  -1    0.66    0.81
 -14  -4   1    1.00    0.93
 -14  -4   1   -0.04    0.75
  13   4  -1    0.57    0.71
  13   4  -1    0.40    0.78
 -13  -4   1    0.23    0.70
 -13  -4   1   -0.05    0.56
 -13  -4   1   -0.65    0.78
  12   4  -1    9.05    1.20
  12   4  -1    8.05    1.51
 -12  -4   1    7.62    1.08
 -12  -4   1    7.77    1.23
 -12  -4   1    8.10    0.99
  11   4  -1    9.08    1.08
  11   4  -1    9.11    1.06
  11   4  -1    7.36    1.36
 -11  -4   1    9.20    0.96
 -11  -4   1    8.42    1.11
 -11  -4   1   10.07    1.22
 -11  -4   1    7.27    1.08
  10   4  -1   -0.29    0.46
  10   4  -1    0.47    0.53
  10   4  -1    0.40    0.57
  10   4  -1    0.54    0.67
  10   4  -1    0.51    0.66
 -10  -4   1    1.15    0.57
 -10  -4   1    0.27    0.56
 -10  -4   1    0.55    0.63
 -10  -4   1    1.63    0.66
   9   4  -1    0.52    0.52
   9   4  -1    0.57    0.44
   9   4  -1    0.36    0.24
   9   4  -1    0.76    0.47
   9   4  -1    0.64    0.48
   9   4  -1   -0.04    0.71
   9   4  -1    0.58    0.46
  -9  -4   1    0.60    0.61
  -9  -4   1    0.44    0.42
  -9  -4   1    0.46    0.44
  -9  -4   1    0.44    0.32
  -9  -4   1    0.72    0.50
  -9  -4   1    0.95    0.47
   8   4  -1    3.43    0.57
   8   4  -1    3.21    0.59
   8   4  -1    2.29    0.76
   8   4  -1    2.78    0.55
   8   4  -1    2.03    0.78
   8   4  -1    1.62    0.30
   8   4  -1    1.44    0.45
  -8  -4   1    2.84    0.56
  -8  -4   1    3.32    0.67
  -8  -4   1    3.46    0.65
  -8  -4   1    3.91    0.61
  -8  -4   1    3.61    0.64
  -8  -4   1    2.44    0.46
   7   4  -1    1.12    0.61
   7   4  -1    1.15    0.39
   7   4  -1    1.93    0.47
   7   4  -1    1.67    0.45
   7   4  -1    1.05    0.36
   7   4  -1    0.91    0.26
  -7  -4   1    0.94    0.34
  -7  -4   1    2.01    0.49
  -7  -4   1    1.35    0.46
  -7  -4   1    1.94    0.50
  -7  -4   1    2.09    0.47
  -7  -4   1    1.57    0.42
   6   4  -1    0.08    0.27
   6   4  -1   -0.16    0.26
   6   4  -1   -0.23    0.26
   6   4  -1    0.10    0.26
   6   4  -1   -0.12    0.19
   6   4  -1    0.01    0.31
  -6  -4   1    0.00    0.23
  -6  -4   1    0.38    0.28
  -6  -4   1   -0.14    0.31
  -6  -4   1   -0.28    0.27
  -6  -4   1   -0.13    0.30
  -6  -4   1   -0.01    0.29
   5   4  -1   17.72    1.13
   5   4  -1   17.38    0.72
   5   4  -1   18.80    0.73
   5   4  -1   18.29    0.78
   5   4  -1   17.32    1.53
   5   4  -1   17.50    0.72
   5   4  -1   18.33    0.92
  -5  -4   1   17.52    0.85
  -5  -4   1   18.00    0.73
  -5  -4   1   18.22    0.84
  -5  -4   1   17.76    0.77
  -5  -4   1   19.05    1.19
  -5  -4   1   18.94    0.75
  -5  -4   1   17.91    0.77
   4   4  -1  173.35    2.57
   4   4  -1  173.77    2.83
   4   4  -1  178.76    2.52
   4   4  -1  173.22    2.50
   4   4  -1  174.82    2.80
   4   4  -1  174.69    4.78
   4   4  -1  172.48    2.60
   4   4  -1  178.10    4.13
  -4  -4   1  176.10    2.53
  -4  -4   1  174.93    4.13
  -4  -4   1  171.54    2.78
  -4  -4   1  174.11    2.55
  -4  -4   1  175.74    2.90
  -4  -4   1  173.49    2.57
  -4  -4   1  175.36    2.54
   3   4  -1  273.15    3.42
   3   4  -1  271.19    3.72
   3   4  -1  270.32    6.21
   3   4  -1  269.14    3.33
   3   4  -1  272.83    5.66
   3   4  -1  260.31    4.50
   3   4  -1  265.27    3.32
   3   4  -1  262.37    3.41
   3   4  -1  270.92    3.73
  -3  -4   1  263.55    3.34
  -3  -4   1  267.12    3.73
  -3  -4   1  266.91    3.77
  -3  -4   1  273.47    3.35
   2   4  -1  211.37    2.63
   2   4  -1  215.36    3.07
   2   4  -1  211.31    2.57
   2   4  -1  215.00    4.77
   2   4  -1  216.87    2.65
   2   4  -1  213.46    2.57
   2   4  -1  215.02    3.72
   2   4  -1  212.53    3.03
  -2  -4   1  212.44    3.09
  -2  -4   1  215.91    2.57
  -2  -4   1  213.54    2.60
  -2  -4   1  214.59    3.09
  -2  -4   1  211.17    2.55
   1   4  -1   76.78    1.48
   1   4  -1   75.27    1.13
   1   4  -1   75.89    1.06
   1   4  -1   76.65    2.25
   1   4  -1   75.66    1.48
   1   4  -1   74.57    1.08
   1   4  -1   76.35    1.06
   1   4  -1   76.04    1.82
  -1  -4   1   73.90    1.79
  -1  -4   1   74.65    1.03
  -1  -4   1   75.86    1.07
  -1  -4   1   74.33    1.00
   0   4  -1  233.94    4.45
   0   4  -1  223.21    2.88
   0   4  -1  225.64    4.96
   0   4  -1  223.68    3.78
   0   4  -1  219.16    2.80
   0   4  -1  216.85    2.80
   0   4  -1  222.02    2.76
   0  -4   1  225.32    4.90
   0  -4   1  225.55    2.80
   0  -4   1  225.04    2.80
   0  -4   1  216.67    3.75
  -1   4  -1    0.22    0.22
  -1   4  -1    0.04    0.20
  -1   4  -1   -0.08    0.21
  -1   4  -1   -0.33    0.29
  -1   4  -1   -0.24    0.23
  -1   4  -1    0.08    0.19
  -1   4  -1    0.08    0.17
   1  -4   1    0.25    0.20
   1  -4   1    0.15    0.21
   1  -4   1    0.05    0.20
   1  -4   1    0.17    0.19
   1  -4   1    0.56    0.32
   1  -4   1   -0.29    0.20
   1  -4   1    0.04    0.20
  -2   4  -1  167.47    2.67
  -2   4  -1  178.04    4.11
  -2   4  -1  182.22    2.68
  -2   4  -1  177.59    4.55
  -2   4  -1  179.85    2.82
  -2   4  -1  180.81    2.65
  -2   4  -1  179.76    3.62
   2  -4   1  177.32    4.05
   2  -4   1  179.48    4.45
   2  -4   1  181.59    2.69
   2  -4   1  177.83    2.66
   2  -4   1  177.12    2.72
   2  -4   1  174.25    2.66
  -3   4  -1    5.60    0.80
  -3   4  -1    5.86    0.58
  -3   4  -1    6.66    0.69
  -3   4  -1    7.24    1.05
  -3   4  -1    4.41    0.78
  -3   4  -1    6.32    0.53
  -3   4  -1    5.17    0.58
  -3   4  -1    6.24    0.52
   3  -4   1    6.51    0.83
   3  -4   1    5.87    0.53
   3  -4   1    5.97    0.58
   3  -4   1    6.48    0.54
   3  -4   1    5.67    0.89
   3  -4   1    6.19    0.73
   3  -4   1    6.49    0.56
  -4   4  -1    3.07    0.48
  -4   4  -1    1.97    0.49
  -4   4  -1    3.19    0.56
  -4   4  -1    1.71    0.59
  -4   4  -1    3.24    0.50
  -4   4  -1    2.65    0.44
  -4   4  -1    2.08    0.45
  -4   4  -1    3.19    0.55
   4  -4   1    2.65    0.49
   4  -4   1    2.70    0.49
   4  -4   1    3.43    0.57
   4  -4   1    3.37    0.51
   4  -4   1    1.57    0.41
   4  -4   1    1.92    0.45
   4  -4   1    3.36    0.50
  -5   4  -1    7.78    1.29
  -5   4  -1    7.21    0.71
  -5   4  -1    6.26    0.68
  -5   4  -1    7.18    0.81
  -5   4  -1    6.87    0.80
   5  -4   1    6.98    0.72
   5  -4   1    7.38    0.94
   5  -4   1    7.25    0.73
   5  -4   1    4.42    0.83
   5  -4   1    6.28    0.73
   5  -4   1    4.40    0.77
  -6   4  -1    3.07    0.67
  -6   4  -1    2.95    0.65
  -6   4  -1    1.15    0.49
  -6   4  -1    2.43    0.48
  -6   4  -1    2.02    0.56
   6  -4   1    2.43    0.60
   6  -4   1    3.55    0.62
   6  -4   1    2.46    0.65
   6  -4   1    2.11    0.89
  -7   4  -1    6.75    0.78
  -7   4  -1    6.88    0.87
  -7   4  -1    5.78    0.90
   7  -4   1    7.86    0.87
   7  -4   1    6.36    0.85
   7  -4   1    5.06    1.15
   7  -4   1    5.09    0.84
  -8   4  -1    0.20    0.66
  -8   4  -1    0.17    0.51
  -8   4  -1    1.36    0.71
  -8   4  -1    0.78    0.69
   8  -4   1    1.04    1.05
   8  -4   1    0.12    0.55
   8  -4   1    0.46    0.59
   8  -4   1    0.50    0.63
  -9   4  -1    4.30    1.01
  -9   4  -1    2.78    0.83
  -9   4  -1    2.78    0.79
  -9   4  -1    5.46    0.97
   9  -4   1    6.07    0.95
   9  -4   1    2.70    1.30
   9  -4   1    3.07    0.91
   9  -4   1    6.06    0.93
 -10   4  -1    0.92    0.78
 -10   4  -1    1.56    0.90
 -10   4  -1    3.28    1.00
 -10   4  -1    3.91    1.05
  10  -4   1    0.83    0.88
  10  -4   1    3.77    0.95
  10  -4   1    0.97    1.29
  10  -4   1    2.43    0.82
 -11   4  -1    0.58    0.73
 -11   4  -1    2.34    1.03
 -11   4  -1    1.80    0.96
  11  -4   1    1.97    0.91
  11  -4   1   -0.75    1.30
  11  -4   1    1.28    0.99
  11  -4   1    4.12    0.98
 -12   4  -1    1.65    1.06
 -12   4  -1   -0.71    0.71
 -12   4  -1    0.77    1.02
  12  -4   1   -1.83    1.02
  12  -4   1    0.90    0.81
  12  -4   1   -0.70    1.06
  12  -4   1    2.65    1.03
 -13   4  -1    0.82    1.04
 -13   4  -1   -0.46    1.01
  13  -4   1    1.31    0.99
  13  -4   1    0.35    0.74
 -14   4  -1   -1.44    1.08
 -14   4  -1    0.13    1.08
  14  -4   1    0.69    1.03
  14  -4   1   -1.15    0.77
  14   3  -1    0.58    0.79
  14   3  -1    0.35    0.87
 -14  -3   1   -1.74    0.87
 -14  -3   1   -0.89    0.69
  13   3  -1    0.22    0.76
  13   3  -1   -0.19    0.65
  13   3  -1   -1.71    1.08
 -13  -3   1    0.80    0.57
 -13  -3   1    0.11    0.54
 -13  -3   1    0.71    0.92
  12   3  -1    0.42    0.66
  12   3  -1   -1.60    0.85
  12   3  -1    0.00    0.70
  12   3  -1    0.51    0.70
 -12  -3   1    0.49    0.74
 -12  -3   1    0.21    0.82
 -12  -3   1    0.16    0.67
 -12  -3   1    0.38    0.51
  11   3  -1    5.49    1.20
  11   3  -1    7.93    1.07
  11   3  -1    6.78    1.00
  11   3  -1    2.86    1.14
 -11  -3   1    6.10    1.04
 -11  -3   1    5.45    0.84
 -11  -3   1    7.22    1.08
 -11  -3   1    6.20    1.02
  10   3  -1    0.34    0.60
  10   3  -1    0.19    0.70
  10   3  -1    0.73    0.70
  10   3  -1    1.08    0.61
 -10  -3   1    1.27    0.66
 -10  -3   1    0.73    0.66
 -10  -3   1    0.66    0.61
 -10  -3   1    0.96    0.52
   9   3  -1    3.48    0.67
   9   3  -1    1.67    0.36
   9   3  -1    2.89    0.64
   9   3  -1    2.03    0.93
   9   3  -1    3.62    0.91
   9   3  -1    1.87    0.49
  -9  -3   1    2.93    0.70
  -9  -3   1    4.07    0.79
  -9  -3   1    3.86    0.78
  -9  -3   1    3.52    0.63
  -9  -3   1    2.04    0.43
   8   3  -1    1.91    0.45
   8   3  -1    2.99    0.58
   8   3  -1    3.13    0.62
   8   3  -1    2.55    0.76
   8   3  -1    3.59    0.64
   8   3  -1    1.62    0.34
   8   3  -1    2.20    0.81
  -8  -3   1    2.90    0.55
  -8  -3   1    2.05    0.40
  -8  -3   1    2.55    0.63
  -8  -3   1    3.67    0.60
  -8  -3   1    3.24    0.64
  -8  -3   1    3.25    0.64
   7   3  -1   16.17    1.45
   7   3  -1   15.27    0.88
   7   3  -1   15.89    0.88
   7   3  -1   15.56    1.01
   7   3  -1   16.85    1.19
   7   3  -1   16.00    1.75
   7   3  -1   15.94    0.92
  -7  -3   1   17.08    1.12
  -7  -3   1   14.56    0.97
  -7  -3   1   17.36    1.02
  -7  -3   1   14.91    0.97
  -7  -3   1   14.68    0.86
  -7  -3   1   16.84    0.92
   6   3  -1   13.05    0.73
   6   3  -1   12.00    1.43
   6   3  -1   12.64    0.78
   6   3  -1   11.78    1.12
   6   3  -1   12.95    0.74
   6   3  -1   13.51    1.00
   6   3  -1   13.11    0.89
  -6  -3   1   12.86    0.96
  -6  -3   1   11.16    0.69
  -6  -3   1   12.49    0.80
  -6  -3   1   12.93    0.79
  -6  -3   1   12.87    0.84
  -6  -3   1   13.83    0.77
   5   3  -1   33.22    1.25
   5   3  -1   33.04    1.05
   5   3  -1   32.70    1.79
   5   3  -1   32.30    0.99
   5   3  -1   33.22    1.97
   5   3  -1   33.13    1.41
   5   3  -1   31.24    0.99
   5   3  -1   32.76    0.99
  -5  -3   1   32.71    1.05
  -5  -3   1   32.23    1.38
  -5  -3   1   33.11    1.07
  -5  -3   1   32.61    1.00
  -5  -3   1   32.87    1.88
  -5  -3   1   32.55    1.07
  -5  -3   1   31.79    1.00
  -5  -3   1   32.75    1.16
   4   3  -1   11.48    0.84
   4   3  -1   12.42    0.56
   4   3  -1   12.29    0.55
   4   3  -1   12.19    0.56
   4   3  -1   13.14    0.61
   4   3  -1   11.83    1.17
  -4  -3   1   12.08    0.59
  -4  -3   1   12.12    0.59
  -4  -3   1   11.30    0.62
  -4  -3   1   11.72    1.02
  -4  -3   1   12.59    0.56
  -4  -3   1   11.05    0.67
  -4  -3   1   11.80    0.85
  -4  -3   1   12.01    0.54
   3   3  -1   85.28    1.36
   3   3  -1   84.56    1.36
   3   3  -1   88.78    1.65
   3   3  -1   85.42    1.40
   3   3  -1   83.95    2.28
   3   3  -1   85.76    1.59
   3   3  -1   84.57    1.42
   3   3  -1   83.24    2.66
  -3  -3   1   85.99    1.38
  -3  -3   1   82.40    1.39
  -3  -3   1   82.34    2.27
  -3  -3   1   86.93    2.72
  -3  -3   1   83.57    1.57
  -3  -3   1   83.38    1.36
  -3  -3   1   83.47    1.64
  -3  -3   1   84.04    1.38
   2   3  -1  111.05    3.06
   2   3  -1  116.04    2.29
   2   3  -1  116.53    1.87
   2   3  -1  118.65    2.85
   2   3  -1  116.54    1.56
   2   3  -1  117.36    1.52
   2   3  -1  114.89    1.57
   2   3  -1  114.42    1.52
   2   3  -1  112.70    1.85
  -2  -3   1  115.63    1.90
  -2  -3   1  114.02    1.53
  -2  -3   1  114.78    1.87
  -2  -3   1  117.32    1.52
   1   3  -1  690.50    9.05
   1   3  -1  665.69    7.96
   1   3  -1  681.49    7.91
   1   3  -1  641.20    7.36
   1   3  -1  665.94    8.14
   1   3  -1  669.09    8.09
  -1  -3   1  656.91    7.39
  -1  -3   1  652.09    7.60
  -1  -3   1  657.71    8.75
  -1  -3   1  688.51    9.06
  -1  -3   1  662.97    7.83
  -1  -3   1  676.39    7.58
  -1  -3   1  630.45    7.87
   0   3  -1  517.91    6.42
   0   3  -1  528.23    6.20
   0   3  -1  514.71    5.78
   0   3  -1  524.86    9.36
   0   3  -1  504.71    5.84
   0   3  -1  530.60    8.93
   0   3  -1  513.53    7.16
   0  -3   1  492.14    6.02
   0  -3   1  517.30    6.21
   0  -3   1  515.27    7.18
  -1   3  -1    0.15    0.20
  -1   3  -1   -0.09    0.17
  -1   3  -1    0.04    0.17
  -1   3  -1    0.03    0.20
  -1   3  -1    0.04    0.18
  -1   3  -1   -0.14    0.14
   1  -3   1    0.19    0.19
   1  -3   1    0.01    0.17
   1  -3   1    0.12    0.17
   1  -3   1    0.11    0.18
   1  -3   1   -0.01    0.16
   1  -3   1    0.06    0.16
  -2   3  -1  747.05   12.75
  -2   3  -1  718.97   13.66
  -2   3  -1  746.94    8.80
  -2   3  -1  756.26    8.67
  -2   3  -1  733.22    8.58
  -2   3  -1  751.60    8.67
  -2   3  -1  719.13   13.92
  -2   3  -1  751.21   13.45
   2  -3   1  734.76    8.65
   2  -3   1  752.91    8.63
   2  -3   1  748.60   12.95
   2  -3   1  742.90    8.73
   2  -3   1  750.65    8.63
   2  -3   1  738.61   12.91
   2  -3   1  756.63   13.36
  -3   3  -1   16.97    1.31
  -3   3  -1   15.84    0.79
  -3   3  -1   16.53    0.71
  -3   3  -1   17.18    1.16
  -3   3  -1   14.80    0.74
  -3   3  -1   16.30    0.78
  -3   3  -1   16.87    1.19
  -3   3  -1   16.28    0.70
   3  -3   1   17.03    0.74
   3  -3   1   15.01    0.72
   3  -3   1   17.53    1.51
   3  -3   1   16.17    1.10
   3  -3   1   16.73    0.74
   3  -3   1   16.41    1.18
   3  -3   1   16.19    0.71
   3  -3   1   17.85    0.91
  -4   3  -1    7.28    0.54
  -4   3  -1    7.63    0.62
  -4   3  -1    8.08    0.70
  -4   3  -1    8.40    0.57
  -4   3  -1    8.18    0.72
  -4   3  -1    7.62    0.96
  -4   3  -1    7.04    1.09
  -4   3  -1    8.28    1.08
   4  -3   1    8.10    0.77
   4  -3   1    8.91    1.13
   4  -3   1    8.13    0.63
   4  -3   1    7.40    0.63
   4  -3   1    7.73    1.14
   4  -3   1    8.05    0.64
   4  -3   1    9.74    0.68
   4  -3   1    7.92    0.96
  -5   3  -1    5.75    0.71
  -5   3  -1    6.48    1.08
  -5   3  -1    7.31    0.79
  -5   3  -1    5.98    0.65
  -5   3  -1    6.22    0.61
   5  -3   1    5.94    0.96
   5  -3   1    5.13    0.63
   5  -3   1    6.31    0.67
   5  -3   1    6.06    0.67
   5  -3   1    4.93    0.92
   5  -3   1    6.59    0.74
  -6   3  -1   20.11    1.55
  -6   3  -1   19.31    1.17
  -6   3  -1   19.60    1.13
  -6   3  -1   19.61    1.11
  -6   3  -1   19.02    1.79
   6  -3   1   18.91    1.49
   6  -3   1   20.21    1.27
   6  -3   1   20.32    1.86
   6  -3   1   18.39    1.03
   6  -3   1   19.60    1.08
  -7   3  -1   19.41    1.85
  -7   3  -1   15.40    1.17
  -7   3  -1   16.99    1.23
  -7   3  -1   15.71    1.89
   7  -3   1   18.04    2.29
   7  -3   1   16.01    1.10
   7  -3   1   16.86    1.08
   7  -3   1   16.58    1.30
  -8   3  -1    0.47    0.47
  -8   3  -1    0.48    0.67
  -8   3  -1    0.66    0.59
  -8   3  -1    1.66    0.72
   8  -3   1    1.07    0.55
   8  -3   1    0.09    0.51
   8  -3   1    0.68    0.59
   8  -3   1    0.74    0.77
  -9   3  -1    3.51    0.99
  -9   3  -1    7.16    1.02
  -9   3  -1    7.40    1.13
  -9   3  -1    2.94    0.73
   9  -3   1    4.72    1.18
   9  -3   1    7.89    1.01
   9  -3   1    8.50    1.05
   9  -3   1    5.13    0.96
 -10   3  -1    5.05    1.09
 -10   3  -1    2.81    1.00
 -10   3  -1    2.28    0.75
 -10   3  -1    4.77    1.04
  10  -3   1    4.18    0.92
  10  -3   1    2.50    1.12
  10  -3   1    4.54    0.88
  10  -3   1    2.54    0.82
 -11   3  -1    2.77    0.88
 -11   3  -1    3.07    1.01
  11  -3   1    1.24    1.40
  11  -3   1    3.17    0.94
  11  -3   1    2.28    0.85
  11  -3   1    0.91    0.76
 -12   3  -1    2.53    0.94
 -12   3  -1    2.61    1.09
  12  -3   1    1.86    0.90
  12  -3   1    0.65    1.19
  12  -3   1    0.24    0.84
  12  -3   1    2.83    1.01
 -13   3  -1   -0.53    0.90
 -13   3  -1    1.58    1.12
  13  -3   1    0.32    0.80
  13  -3   1   -3.04    1.47
  13  -3   1   -0.68    0.84
 -14   3  -1    0.14    1.12
 -14   3  -1    1.73    1.18
  14  -3   1    0.20    0.88
  14  -3   1   -0.46    0.93
  14   2  -1    1.95    1.14
  14   2  -1    3.04    1.03
 -14  -2   1    2.45    1.14
 -14  -2   1    2.64    1.03
  13   2  -1   -0.16    0.80
  13   2  -1   -0.12    0.72
  13   2  -1    0.75    0.71
 -13  -2   1    0.38    0.60
 -13  -2   1    0.54    0.93
 -13  -2   1    0.09    0.73
  12   2  -1    3.68    1.11
  12   2  -1    6.42    1.08
  12   2  -1    6.63    1.10
 -12  -2   1    5.06    1.14
 -12  -2   1    5.19    1.10
 -12  -2   1    5.41    0.88
  11   2  -1   -0.87    0.82
  11   2  -1    1.04    0.68
  11   2  -1   -0.03    0.58
  11   2  -1    0.96    0.77
 -11  -2   1    1.10    0.81
 -11  -2   1    0.55    0.55
 -11  -2   1    0.26    0.71
  10   2  -1   -0.58    0.64
  10   2  -1   -0.20    0.59
  10   2  -1   -0.03    0.55
  10   2  -1    0.00    0.52
 -10  -2   1   -0.12    0.47
 -10  -2   1    0.14    0.64
 -10  -2   1   -0.06    0.65
   9   2  -1   21.17    1.25
   9   2  -1   19.90    1.40
   9   2  -1   19.38    1.21
   9   2  -1   19.72    1.82
   9   2  -1   18.97    2.16
  -9  -2   1   17.87    1.10
  -9  -2   1   20.44    1.34
  -9  -2   1   21.22    1.35
  -9  -2   1   19.92    1.29
   8   2  -1    3.24    0.81
   8   2  -1    4.85    0.70
   8   2  -1    4.16    0.66
   8   2  -1    4.22    0.69
   8   2  -1    2.94    0.81
  -8  -2   1    4.38    0.73
  -8  -2   1    4.86    0.69
  -8  -2   1    4.30    0.71
  -8  -2   1    4.28    0.73
  -8  -2   1    4.53    0.68
   7   2  -1   16.41    0.91
   7   2  -1   14.08    1.34
   7   2  -1   15.30    1.09
   7   2  -1   15.41    1.13
   7   2  -1   16.58    1.78
   7   2  -1   15.02    0.90
   7   2  -1   15.18    0.92
  -7  -2   1   14.41    0.98
  -7  -2   1   15.23    0.97
  -7  -2   1   15.18    0.87
  -7  -2   1   14.28    0.97
  -7  -2   1   15.02    0.89
   6   2  -1    0.64    0.41
   6   2  -1    0.71    0.29
   6   2  -1    1.27    0.39
   6   2  -1    0.50    0.44
   6   2  -1    0.58    0.34
   6   2  -1    1.28    0.39
   6   2  -1    0.63    0.25
  -6  -2   1    1.53    0.40
  -6  -2   1    1.03    0.43
  -6  -2   1    0.63    0.42
  -6  -2   1    0.73    0.36
  -6  -2   1    0.57    0.23
   5   2  -1   76.83    2.64
   5   2  -1   76.14    1.62
   5   2  -1   76.49    2.11
   5   2  -1   76.30    2.89
   5   2  -1   72.16    1.62
   5   2  -1   74.04    2.00
   5   2  -1   75.26    1.70
   5   2  -1   75.98    1.62
   5   2  -1   76.23    2.78
  -5  -2   1   75.45    2.06
  -5  -2   1   74.22    1.61
  -5  -2   1   76.23    1.62
  -5  -2   1   74.15    1.67
  -5  -2   1   76.15    2.86
  -5  -2   1   74.01    1.63
  -5  -2   1   75.78    1.75
   4   2  -1   50.15    1.50
   4   2  -1   52.02    1.22
   4   2  -1   52.52    2.12
   4   2  -1   51.41    1.16
   4   2  -1   51.82    1.17
   4   2  -1   51.90    1.16
   4   2  -1   51.59    1.52
  -4  -2   1   49.66    1.50
  -4  -2   1   51.52    1.16
  -4  -2   1   51.77    1.16
  -4  -2   1   50.95    1.24
  -4  -2   1   49.78    1.21
  -4  -2   1   49.33    2.03
  -4  -2   1   50.48    1.28
  -4  -2   1   49.80    1.18
   3   2  -1  205.76    2.79
   3   2  -1  205.14    4.00
   3   2  -1  208.79    2.76
   3   2  -1  213.41    4.83
   3   2  -1  203.99    2.84
   3   2  -1  212.99    2.77
  -3  -2   1  208.14    4.76
  -3  -2   1  209.06    2.77
  -3  -2   1  210.46    2.79
  -3  -2   1  209.27    4.05
  -3  -2   1  204.93    2.78
  -3  -2   1  203.03    2.84
  -3  -2   1  206.86    2.89
  -3  -2   1  205.23    2.91
   2   2  -1  254.35    5.19
   2   2  -1  247.53    3.00
   2   2  -1  246.81    4.62
   2   2  -1  252.52    2.97
   2   2  -1  251.47    3.20
   2   2  -1  242.01    3.13
   2   2  -1  244.41    3.03
   2   2  -1  246.12    2.96
  -2  -2   1  246.95    3.16
  -2  -2   1  241.57    4.61
  -2  -2   1  244.31    2.98
  -2  -2   1  245.73    2.97
  -2  -2   1  240.36    2.96
  -2  -2   1  245.77    3.19
  -2  -2   1  252.82    5.18
   1   2  -1  861.09    9.97
   1   2  -1  856.39    9.80
   1   2  -1  865.85    9.99
   1   2  -1  846.99   12.13
   1   2  -1  844.75   11.01
   1   2  -1  865.22    9.95
  -1  -2   1  868.06   10.09
  -1  -2   1  838.69   12.23
  -1  -2   1  858.56   11.41
  -1  -2   1  842.77    9.85
   0   2  -1   63.18    0.83
   0   2  -1   63.29    1.07
   0   2  -1   60.90    0.81
   0   2  -1   61.61    1.27
   0   2  -1   62.87    0.82
   0   2  -1   62.83    1.54
   0   2  -1   63.55    0.85
   0  -2   1   63.31    0.81
   0  -2   1   62.06    1.29
   0  -2   1   63.78    0.82
  -1   2  -1   12.58    0.40
  -1   2  -1   12.77    0.42
  -1   2  -1   11.60    0.52
  -1   2  -1   13.14    0.84
  -1   2  -1   12.27    0.68
  -1   2  -1   12.10    0.43
  -1   2  -1   12.52    0.43
   1  -2   1   12.63    0.40
   1  -2   1   12.79    0.72
   1  -2   1   12.95    0.44
   1  -2   1   12.37    0.43
   1  -2   1   12.87    0.42
   1  -2   1   13.01    0.81
  -2   2  -1  203.47    2.78
  -2   2  -1  208.35    4.54
  -2   2  -1  212.05    3.66
  -2   2  -1  208.46    4.50
  -2   2  -1  212.58    2.85
  -2   2  -1  203.75    2.90
  -2   2  -1  206.10    4.34
  -2   2  -1  209.12    2.82
   2  -2   1  209.78    3.68
   2  -2   1  204.42    4.54
   2  -2   1  205.72    2.81
   2  -2   1  212.30    2.89
   2  -2   1  208.13    4.33
   2  -2   1  206.34    2.81
   2  -2   1  207.81    2.81
   2  -2   1  213.17    4.46
  -3   2  -1  119.86    2.08
  -3   2  -1  125.28    2.07
  -3   2  -1  123.77    3.42
  -3   2  -1  124.37    3.23
  -3   2  -1  120.23    2.16
  -3   2  -1  125.39    2.53
  -3   2  -1  121.69    2.03
  -3   2  -1  126.30    3.29
   3  -2   1  122.98    2.06
   3  -2   1  122.65    2.13
   3  -2   1  125.33    2.55
   3  -2   1  121.42    3.16
   3  -2   1  123.98    3.20
   3  -2   1  127.58    2.08
   3  -2   1  121.17    3.36
   3  -2   1  124.63    2.06
  -4   2  -1    0.41    0.31
  -4   2  -1    0.29    0.35
  -4   2  -1    0.76    0.36
  -4   2  -1    0.66    0.41
  -4   2  -1    0.50    0.24
  -4   2  -1    0.17    0.37
  -4   2  -1    0.55    0.25
  -4   2  -1    0.36    0.22
   4  -2   1    0.79    0.34
   4  -2   1    0.84    0.34
   4  -2   1    0.50    0.24
   4  -2   1    0.57    0.31
   4  -2   1    0.40    0.36
   4  -2   1    0.73    0.26
   4  -2   1    0.79    0.34
  -5   2  -1   81.39    2.82
  -5   2  -1   78.01    2.00
  -5   2  -1   78.51    1.88
  -5   2  -1   82.09    1.86
  -5   2  -1   80.86    3.10
  -5   2  -1   80.80    2.24
  -5   2  -1   80.89    1.84
  -5   2  -1   76.49    2.90
   5  -2   1   81.96    2.75
   5  -2   1   82.31    1.87
   5  -2   1   78.07    2.88
   5  -2   1   82.51    1.86
   5  -2   1   79.32    1.83
   5  -2   1   80.73    1.93
   5  -2   1   82.01    2.26
   5  -2   1   81.59    3.12
  -6   2  -1   24.44    1.25
  -6   2  -1   22.49    1.08
  -6   2  -1   25.09    1.79
  -6   2  -1   24.83    1.66
   6  -2   1   23.96    1.30
   6  -2   1   24.18    1.12
   6  -2   1   25.17    1.56
   6  -2   1   23.95    1.92
   6  -2   1   23.26    1.10
  -7   2  -1   -0.17    0.47
  -7   2  -1    0.02    0.52
  -7   2  -1    0.08    0.49
  -7   2  -1    0.22    0.36
  -7   2  -1   -0.27    0.36
   7  -2   1   -0.21    0.55
   7  -2   1    0.01    0.42
   7  -2   1   -0.09    0.34
   7  -2   1    0.34    0.43
   7  -2   1   -0.08    0.25
  -8   2  -1    0.59    0.64
  -8   2  -1    0.93    0.46
  -8   2  -1    1.32    0.65
  -8   2  -1    0.41    0.42
  -8   2  -1    1.25    0.65
   8  -2   1    1.53    0.58
   8  -2   1    0.93    0.76
   8  -2   1    1.00    0.56
   8  -2   1    1.78    0.54
  -9   2  -1   -0.26    0.66
  -9   2  -1    0.32    0.47
  -9   2  -1    0.94    0.58
  -9   2  -1   -0.49    0.59
   9  -2   1    0.35    0.51
   9  -2   1    0.14    0.55
   9  -2   1    0.03    1.06
   9  -2   1   -0.22    0.50
 -10   2  -1    2.33    0.70
 -10   2  -1    3.99    1.00
 -10   2  -1    4.33    0.92
 -10   2  -1    3.47    0.91
  10  -2   1    4.28    0.89
  10  -2   1    2.57    1.13
  10  -2   1    3.57    0.90
  10  -2   1    3.19    0.83
 -11   2  -1   12.32    1.50
 -11   2  -1   13.36    1.52
  11  -2   1    9.04    1.45
  11  -2   1   11.48    1.38
  11  -2   1   12.57    1.36
 -12   2  -1    2.86    1.09
 -12   2  -1    2.15    0.97
  12  -2   1    2.03    0.88
  12  -2   1   -1.05    1.45
  12  -2   1    0.93    0.92
  12  -2   1    1.95    0.88
 -13   2  -1    0.85    1.02
 -13   2  -1   -0.76    0.89
  13  -2   1    0.36    0.79
  13  -2   1   -0.73    0.59
  13  -2   1   -0.96    0.74
 -14   2  -1    0.47    1.07
 -14   2  -1   -0.67    0.98
  14  -2   1    0.57    0.71
  14  -2   1    1.04    1.01
  14   1  -1    2.47    1.20
  14   1  -1    3.75    1.09
 -14  -1   1    5.04    1.31
  13   1  -1    0.32    0.73
  13   1  -1    0.54    0.82
  13   1  -1   -0.18    0.79
 -13  -1   1    0.27    0.90
 -13  -1   1   -0.29    0.60
 -13  -1   1   -0.42    0.75
  12   1  -1    0.56    0.71
  12   1  -1    0.26    0.61
  12   1  -1    0.27    0.71
 -12  -1   1   -0.67    0.70
 -12  -1   1    0.84    0.77
 -12  -1   1   -0.66    0.53
  11   1  -1    0.73    0.70
  11   1  -1   -0.26    0.62
  11   1  -1   -0.01    0.67
 -11  -1   1   -0.20    0.66
 -11  -1   1   -1.03    0.70
 -11  -1   1   -0.67    0.50
  10   1  -1    2.67    0.89
  10   1  -1    4.29    0.86
  10   1  -1    1.55    1.22
  10   1  -1    3.31    0.80
 -10  -1   1    3.01    0.85
 -10  -1   1    1.96    0.56
 -10  -1   1    2.52    0.85
   9   1  -1    0.33    0.92
   9   1  -1    0.09    0.31
   9   1  -1    0.88    0.54
   9   1  -1    1.10    0.56
   9   1  -1    0.60    0.55
  -9  -1   1    0.19    0.28
  -9  -1   1    0.95    0.63
  -9  -1   1    0.48    0.40
  -9  -1   1    1.36    0.69
   8   1  -1    2.01    0.43
   8   1  -1    2.75    0.81
   8   1  -1    4.87    0.72
   8   1  -1    3.45    0.80
   8   1  -1    3.88    0.66
  -8  -1   1    3.46    0.72
  -8  -1   1    2.69    0.67
  -8  -1   1    2.12    0.45
  -8  -1   1    2.38    0.40
   7   1  -1    0.32    0.45
   7   1  -1   -0.10    0.40
   7   1  -1   -0.29    0.21
   7   1  -1   -0.26    0.30
   7   1  -1   -0.23    0.34
   7   1  -1    0.14    0.36
  -7  -1   1    0.17    0.37
  -7  -1   1   -0.18    0.38
  -7  -1   1   -0.06    0.27
  -7  -1   1   -0.32    0.41
  -7  -1   1   -0.12    0.19
   6   1  -1   86.52    2.60
   6   1  -1   83.21    3.30
   6   1  -1   84.12    2.88
   6   1  -1   85.96    1.95
   6   1  -1   88.52    2.07
   6   1  -1   86.49    1.98
  -6  -1   1   86.62    2.58
  -6  -1   1   87.57    1.97
  -6  -1   1   86.04    2.03
  -6  -1   1   87.94    2.27
  -6  -1   1   85.21    2.10
   5   1  -1    7.86    0.60
   5   1  -1    7.18    0.70
   5   1  -1    8.64    0.81
   5   1  -1    7.21    0.89
   5   1  -1    7.86    0.64
   5   1  -1    8.10    0.64
   5   1  -1    9.10    1.24
   5   1  -1    8.13    1.04
   5   1  -1    8.23    0.60
  -5  -1   1    8.20    0.68
  -5  -1   1    8.80    0.84
  -5  -1   1    8.07    0.63
  -5  -1   1    7.20    0.91
  -5  -1   1    8.15    0.61
  -5  -1   1    7.89    0.57
  -5  -1   1    8.47    0.67
   4   1  -1    3.83    0.42
   4   1  -1    4.56    0.46
   4   1  -1    4.02    0.43
   4   1  -1    3.75    0.41
   4   1  -1    5.06    0.53
   4   1  -1    4.39    0.62
   4   1  -1    3.47    0.56
   4   1  -1    4.35    0.73
  -4  -1   1    4.04    0.42
  -4  -1   1    4.23    0.45
  -4  -1   1    3.95    0.44
  -4  -1   1    4.35    0.40
  -4  -1   1    4.63    0.62
  -4  -1   1    4.02    0.45
  -4  -1   1    4.32    0.75
   3   1  -1   53.49    1.52
   3   1  -1   51.62    1.14
   3   1  -1   54.04    1.10
   3   1  -1   54.98    1.95
   3   1  -1   54.06    1.77
   3   1  -1   53.21    1.28
   3   1  -1   52.83    1.08
   3   1  -1   53.20    1.10
  -3  -1   1   53.52    1.12
  -3  -1   1   51.65    1.15
  -3  -1   1   53.05    1.09
  -3  -1   1   52.35    1.29
  -3  -1   1   53.89    1.10
  -3  -1   1   53.12    1.86
   2   1  -1  132.47    1.83
   2   1  -1  132.87    1.84
   2   1  -1  135.00    2.50
   2   1  -1  140.07    3.16
   2   1  -1  134.68    1.91
   2   1  -1  132.87    2.69
   2   1  -1  131.83    1.83
   2   1  -1  135.96    2.95
  -2  -1   1  136.88    1.84
  -2  -1   1  135.91    1.94
  -2  -1   1  129.72    1.89
  -2  -1   1  132.18    1.83
  -2  -1   1  133.28    2.51
  -2  -1   1  134.34    3.09
  -2  -1   1  136.18    1.87
   1   1  -1   31.80    0.65
   1   1  -1   29.97    0.50
   1   1  -1   29.86    0.49
   1   1  -1   29.39    0.49
   1   1  -1   29.45    0.52
   1   1  -1   31.40    0.63
   1   1  -1   29.92    0.97
  -1  -1   1   30.15    0.64
  -1  -1   1   29.99    0.48
  -1  -1   1   29.19    0.50
  -1  -1   1   30.41    0.97
  -1  -1   1   28.35    0.60
   0   1  -1   66.92    0.97
  -1   1  -1    0.37    0.11
  -1   1  -1    0.53    0.13
  -1   1  -1    0.43    0.12
  -1   1  -1    0.21    0.11
  -1   1  -1    0.36    0.16
  -1   1  -1    0.10    0.10
  -1   1  -1    0.21    0.14
   1  -1   1    0.57    0.13
   1  -1   1    0.14    0.11
   1  -1   1    0.39    0.12
   1  -1   1    0.68    0.13
   1  -1   1    0.34    0.10
  -2   1  -1   65.47    1.16
  -2   1  -1   64.27    1.89
  -2   1  -1   65.78    1.18
  -2   1  -1   65.94    1.34
  -2   1  -1   65.66    1.86
  -2   1  -1   65.93    1.81
  -2   1  -1   66.69    1.17
  -2   1  -1   64.79    1.22
   2  -1   1   65.96    1.34
   2  -1   1   68.58    1.99
   2  -1   1   65.97    1.78
   2  -1   1   66.81    1.22
   2  -1   1   64.60    1.16
   2  -1   1   66.02    1.88
   2  -1   1   65.66    1.17
   2  -1   1   65.94    1.17
  -3   1  -1   49.74    1.11
  -3   1  -1   49.39    1.85
  -3   1  -1   52.88    1.96
  -3   1  -1   49.60    1.20
  -3   1  -1   49.68    1.32
  -3   1  -1   48.86    1.66
  -3   1  -1   50.22    1.15
  -3   1  -1   50.20    1.10
   3  -1   1   51.89    1.67
   3  -1   1   49.87    1.15
   3  -1   1   50.66    1.79
   3  -1   1   51.65    1.91
   3  -1   1   49.94    1.13
   3  -1   1   49.31    1.31
   3  -1   1   49.42    1.12
   3  -1   1   51.18    1.13
  -4   1  -1   71.33    2.52
  -4   1  -1   73.20    2.24
  -4   1  -1   69.54    1.64
  -4   1  -1   69.29    1.51
  -4   1  -1   68.52    1.53
  -4   1  -1   70.51    2.49
  -4   1  -1   71.52    1.53
   4  -1   1   70.00    2.41
   4  -1   1   74.28    2.70
   4  -1   1   70.28    1.51
   4  -1   1   71.63    2.18
   4  -1   1   72.68    1.54
   4  -1   1   70.67    1.58
   4  -1   1   68.15    1.52
   4  -1   1   71.31    1.89
  -5   1  -1    8.54    0.64
  -5   1  -1    8.82    1.08
  -5   1  -1    7.47    0.72
  -5   1  -1    8.09    1.00
  -5   1  -1    7.67    0.64
  -5   1  -1    7.68    0.70
  -5   1  -1    7.62    0.86
  -5   1  -1    7.71    0.89
   5  -1   1    8.49    1.16
   5  -1   1    8.08    0.67
   5  -1   1    8.29    0.89
   5  -1   1    8.29    0.67
   5  -1   1    7.32    0.57
   5  -1   1    8.21    0.65
   5  -1   1    8.36    1.04
   5  -1   1    7.75    0.74
  -6   1  -1    1.36    0.47
  -6   1  -1    0.66    0.38
  -6   1  -1    0.50    0.48
  -6   1  -1    0.62    0.35
  -6   1  -1    0.98    0.42
  -6   1  -1    0.63    0.31
   6  -1   1    0.99    0.40
   6  -1   1    1.32    0.42
   6  -1   1    0.80    0.35
   6  -1   1    0.47    0.25
   6  -1   1    0.93    0.43
   6  -1   1    1.34    0.58
  -7   1  -1   16.92    1.34
  -7   1  -1   18.20    1.48
  -7   1  -1   18.56    1.13
  -7   1  -1   18.03    1.17
  -7   1  -1   19.25    1.92
   7  -1   1   20.51    1.09
   7  -1   1   19.09    1.37
   7  -1   1   18.71    1.29
   7  -1   1   20.24    2.17
   7  -1   1   17.54    1.05
  -8   1  -1   59.04    2.39
  -8   1  -1   68.19    2.82
  -8   1  -1   62.01    2.08
  -8   1  -1   64.78    3.37
  -8   1  -1   62.87    2.16
   8  -1   1   61.85    3.34
   8  -1   1   64.50    2.01
   8  -1   1   62.35    2.46
   8  -1   1   63.74    2.61
   8  -1   1   63.49    1.99
  -9   1  -1    1.74    0.73
  -9   1  -1    0.72    0.70
  -9   1  -1    0.42    0.50
  -9   1  -1   -0.13    0.43
  -9   1  -1    1.96    0.72
   9  -1   1    0.92    1.02
   9  -1   1    0.80    0.54
   9  -1   1    1.63    0.65
   9  -1   1    1.34    0.60
 -10   1  -1    0.81    0.80
 -10   1  -1   -0.05    0.53
 -10   1  -1    0.71    0.73
  10  -1   1    0.31    0.67
  10  -1   1    1.24    0.70
  10  -1   1    1.73    1.24
  10  -1   1    1.35    0.75
 -11   1  -1   10.29    1.36
 -11   1  -1    8.00    1.27
  11  -1   1    9.92    1.24
  11  -1   1    7.15    1.18
  11  -1   1    4.63    1.63
  11  -1   1   10.35    1.26
 -12   1  -1    0.92    0.88
 -12   1  -1   -1.09    0.50
 -12   1  -1    0.05    0.82
  12  -1   1    0.21    0.72
  12  -1   1    0.21    0.77
  12  -1   1   -2.71    1.31
  12  -1   1   -0.45    0.71
 -13   1  -1    0.71    0.95
 -13   1  -1    0.62    0.94
  13  -1   1    1.72    0.93
  13  -1   1   -0.13    0.74
  13  -1   1    0.83    0.77
 -14   1  -1    3.53    1.29
 -14   1  -1    1.88    1.18
  14  -1   1    2.80    1.04
  14  -1   1    0.61    1.08
  14  -1   1    2.51    1.06
  14   0  -1   -0.16    0.96
  14   0  -1    0.81    0.98
  14   0  -1    1.81    0.93
 -14   0   1    1.70    1.15
  13   0  -1    3.01    1.14
  13   0  -1    4.86    1.11
  13   0  -1    4.64    1.10
 -13   0   1    4.98    1.26
 -13   0   1    4.88    1.19
  12   0  -1    1.30    0.90
  12   0  -1    0.07    0.69
  12   0  -1    0.36    0.70
 -12   0   1    0.17    0.82
 -12   0   1    1.41    0.83
  11   0  -1    2.82    0.85
  11   0  -1   -0.66    1.30
  11   0  -1    3.29    0.90
  11   0  -1    2.60    0.94
 -11   0   1    2.81    0.92
 -11   0   1    1.99    0.89
 -11   0   1    1.34    0.60
  10   0  -1    0.46    1.20
  10   0  -1    1.14    0.78
  10   0  -1    1.50    0.76
  10   0  -1    1.48    0.72
 -10   0   1    2.07    0.81
 -10   0   1    0.52    0.50
 -10   0   1    1.90    0.86
   9   0  -1    2.16    0.92
   9   0  -1    2.90    0.85
   9   0  -1    4.63    0.81
   9   0  -1    3.30    0.77
   9   0  -1    1.81    0.56
  -9   0   1    4.45    0.89
  -9   0   1    1.84    0.43
  -9   0   1    1.61    0.50
  -9   0   1    2.68    0.77
   8   0  -1    0.22    0.44
   8   0  -1   -0.06    0.28
   8   0  -1   -0.02    0.47
   8   0  -1    0.17    0.60
   8   0  -1   -0.18    0.45
  -8   0   1   -0.21    0.49
  -8   0   1   -0.09    0.37
  -8   0   1   -0.18    0.26
  -8   0   1   -0.07    0.51
   7   0  -1    8.43    0.98
   7   0  -1    9.04    0.83
   7   0  -1    9.26    1.10
   7   0  -1   10.44    1.78
   7   0  -1    9.15    0.81
   7   0  -1    8.75    0.81
  -7   0   1    8.49    0.82
  -7   0   1   10.30    1.13
  -7   0   1    9.30    0.88
  -7   0   1    9.06    0.80
  -7   0   1    8.95    0.90
   6   0  -1   69.30    1.80
   6   0  -1   70.52    2.47
   6   0  -1   70.31    3.14
   6   0  -1   71.23    1.81
   6   0  -1   68.72    2.52
   6   0  -1   69.19    1.84
  -6   0   1   69.44    1.96
  -6   0   1   70.89    1.95
  -6   0   1   67.95    1.73
  -6   0   1   70.95    2.50
  -6   0   1   68.88    1.86
   5   0  -1   14.48    1.04
   5   0  -1   13.68    0.79
   5   0  -1   13.83    1.07
   5   0  -1   13.20    1.23
   5   0  -1   13.25    1.29
   5   0  -1   14.36    0.80
   5   0  -1   14.48    0.78
   5   0  -1   14.29    0.76
  -5   0   1   13.08    0.84
  -5   0   1   13.44    1.19
  -5   0   1   14.23    0.79
  -5   0   1   13.76    1.12
  -5   0   1   13.51    0.71
  -5   0   1   14.09    0.83
  -5   0   1   13.13    0.72
   4   0  -1   80.11    1.71
   4   0  -1   79.95    2.76
   4   0  -1   76.69    1.61
   4   0  -1   77.15    1.62
   4   0  -1   77.60    2.28
   4   0  -1   78.47    2.67
   4   0  -1   77.15    2.33
   4   0  -1   76.54    1.60
  -4   0   1   78.35    2.30
  -4   0   1   77.91    1.73
  -4   0   1   80.50    1.80
  -4   0   1   78.16    2.64
  -4   0   1   77.72    1.60
  -4   0   1   76.77    1.60
  -4   0   1   76.16    1.65
   3   0  -1   77.06    2.37
   3   0  -1   77.96    2.43
   3   0  -1   77.50    1.52
   3   0  -1   73.50    2.03
   3   0  -1   74.52    1.43
   3   0  -1   76.49    1.44
   3   0  -1   74.40    1.42
   3   0  -1   78.71    2.15
  -3   0   1   75.46    1.47
  -3   0   1   75.97    1.42
  -3   0   1   76.24    2.10
  -3   0   1   76.04    1.58
  -3   0   1   76.55    1.43
  -3   0   1   74.67    2.04
  -3   0   1   73.78    2.30
  -3   0   1   73.73    1.51
   2   0  -1   28.80    0.71
   2   0  -1   29.66    0.78
   2   0  -1   28.84    0.74
   2   0  -1   32.41    1.27
   2   0  -1   29.35    1.06
   2   0  -1   29.33    0.74
   2   0  -1   30.57    1.12
  -2   0   1   30.44    1.21
  -2   0   1   30.12    0.73
  -2   0   1   30.29    0.67
  -2   0   1   29.07    1.05
  -2   0   1   29.57    0.78
  -2   0   1   30.51    1.12
  -2   0   1   29.04    0.76
  -2   0   1   29.00    0.72
   1   0  -1  104.42    2.26
   1   0  -1  122.24    1.59
   1   0  -1  124.12    2.41
   1   0  -1  117.50    1.53
   1   0  -1  123.06    1.53
   1   0  -1  113.71    1.52
   1   0  -1  119.78    2.31
  -1   0   1  103.19    1.49
  -1   0   1  114.08    1.51
  -1   0   1  119.25    2.30
  -1   0   1  109.44    2.35
  -1   0   1   99.20    1.50
   0   0  -1   -0.12    0.02
   0   0  -1   -0.15    0.02
   0   0  -1   -0.13    0.03
   0   0  -1   -0.17    0.02
   0   0  -1   -0.18    0.02
   0   0  -1   -0.09    0.03
   0   0   1   -0.13    0.02
   0   0   1   -0.14    0.02
   0   0   1   -0.16    0.03
   0   0   1   -0.11    0.02
   1   0   1   -1.34    0.04
   1   0   1   -1.37    0.04
  -2   0  -1  182.56    2.40
  -2   0  -1  182.63    2.43
  -2   0  -1  182.62    3.47
  -2   0  -1  183.88    3.80
  -2   0  -1  187.13    3.74
  -2   0  -1  181.87    2.41
  -2   0  -1  179.89    2.46
  -2   0  -1  182.31    3.43
   2   0   1  182.17    3.80
   2   0   1  182.37    3.48
   2   0   1  182.90    2.40
   2   0   1  186.18    2.43
   2   0   1  181.11    2.40
   2   0   1  178.62    3.67
   2   0   1  183.28    2.47
   2   0   1  189.13    3.43
  -3   0  -1  159.82    2.51
  -3   0  -1  165.28    2.45
  -3   0  -1  166.69    3.40
  -3   0  -1  167.04    3.39
  -3   0  -1  166.73    3.79
  -3   0  -1  165.32    2.42
  -3   0  -1  167.50    2.46
  -3   0  -1  170.67    3.91
   3   0   1  168.33    3.94
   3   0   1  164.63    2.42
   3   0   1  165.16    2.44
   3   0   1  166.26    2.50
   3   0   1  171.81    3.39
   3   0   1  166.31    3.78
   3   0   1  167.41    2.43
  -4   0  -1   35.58    1.06
  -4   0  -1   35.31    1.04
  -4   0  -1   36.74    1.77
  -4   0  -1   35.65    1.01
  -4   0  -1   36.07    1.70
  -4   0  -1   36.07    1.35
  -4   0  -1   35.86    1.00
  -4   0  -1   36.57    1.35
   4   0   1   36.47    1.01
   4   0   1   36.57    1.06
   4   0   1   36.45    1.30
   4   0   1   35.19    1.29
   4   0   1   35.76    1.02
   4   0   1   37.42    1.04
   4   0   1   38.89    1.85
   4   0   1   37.30    1.75
  -5   0  -1    1.27    0.41
  -5   0  -1    0.29    0.34
  -5   0  -1    0.77    0.35
  -5   0  -1    0.68    0.35
  -5   0  -1    0.55    0.28
  -5   0  -1    0.38    0.25
  -5   0  -1    0.68    0.32
  -5   0  -1    0.76    0.40
   5   0   1    1.01    0.53
   5   0   1    1.13    0.36
   5   0   1    0.53    0.31
   5   0   1    0.20    0.20
   5   0   1    0.54    0.34
   5   0   1    0.43    0.42
   5   0   1    0.50    0.34
   5   0   1    0.94    0.31
  -6   0  -1    3.18    0.49
  -6   0  -1    5.51    0.68
  -6   0  -1    2.90    0.65
  -6   0  -1    5.89    0.55
  -6   0  -1    4.94    0.64
   6   0   1    4.78    0.69
   6   0   1    5.22    0.61
   6   0   1    5.71    0.64
   6   0   1    4.20    0.83
   6   0   1    5.31    0.64
   6   0   1    4.13    0.69
  -7   0  -1   33.70    2.16
  -7   0  -1   34.66    1.69
  -7   0  -1   34.40    1.39
  -7   0  -1   34.45    1.72
  -7   0  -1   35.02    1.47
   7   0   1   34.83    1.34
   7   0   1   34.39    1.69
   7   0   1   32.98    1.26
   7   0   1   34.03    1.63
   7   0   1   34.85    2.47
  -8   0  -1    1.29    0.61
  -8   0  -1    1.02    0.40
  -8   0  -1    1.67    0.60
  -8   0  -1    1.05    0.40
  -8   0  -1    2.63    0.68
   8   0   1    2.09    0.50
   8   0   1    1.66    0.55
   8   0   1    2.13    0.58
   8   0   1    1.08    0.34
   8   0   1    1.90    0.75
  -9   0  -1   14.90    1.17
  -9   0  -1   15.59    1.42
  -9   0  -1   16.81    1.28
  -9   0  -1   16.17    1.55
   9   0   1   16.93    1.21
   9   0   1   16.51    1.35
   9   0   1   16.10    1.19
   9   0   1   15.82    1.43
   9   0   1   17.01    2.15
 -10   0  -1   19.81    1.55
 -10   0  -1   21.26    1.65
 -10   0  -1   20.07    1.88
  10   0   1   19.44    1.55
  10   0   1   18.75    2.96
  10   0   1   18.14    1.68
  10   0   1   19.50    1.40
  10   0   1   20.55    1.41
 -11   0  -1   23.86    1.77
 -11   0  -1   21.97    1.67
 -11   0  -1   21.35    2.00
  11   0   1   23.46    1.60
  11   0   1   23.65    1.63
  11   0   1   22.09    1.91
 -12   0  -1   -0.35    0.76
 -12   0  -1    0.32    0.85
 -12   0  -1   -0.48    0.49
  12   0   1    1.11    0.72
  12   0   1   -2.64    1.27
  12   0   1   -0.10    0.69
  12   0   1    0.37    0.62
 -13   0  -1    1.01    0.94
 -13   0  -1   -0.53    0.82
  13   0   1   -0.68    0.72
  13   0   1   -0.03    0.81
  13   0   1   -0.31    0.70
 -14   0  -1    5.69    1.41
 -14   0  -1    4.71    1.27
  14   0   1    3.33    1.16
  14   0   1    5.84    1.19
  14   0   1    6.64    1.25
 -15   0  -1    0.97    1.12
 -15   0  -1    0.52    1.12
  15   0   1   -0.08    0.89
  15   0   1    0.28    0.96
  14  -1  -1    0.06    0.85
  14  -1  -1   -1.22    0.94
  14  -1  -1    1.14    0.99
 -14   1   1    0.48    1.05
 -14   1   1   -0.89    0.91
  13  -1  -1   -1.02    0.79
  13  -1  -1   -0.38    0.81
  13  -1  -1   -0.10    0.67
 -13   1   1   -0.78    0.93
 -13   1   1   -0.12    0.84
  12  -1  -1   -0.15    0.77
  12  -1  -1    1.10    0.80
  12  -1  -1    0.93    0.63
 -12   1   1   -0.58    0.56
 -12   1   1    0.22    0.84
 -12   1   1    0.61    0.95
  11  -1  -1    0.17    0.64
  11  -1  -1   -1.86    1.28
  11  -1  -1   -0.23    0.59
  11  -1  -1   -0.09    0.67
 -11   1   1    0.28    0.77
 -11   1   1   -0.32    0.51
 -11   1   1   -0.12    0.78
  10  -1  -1    9.06    1.08
  10  -1  -1    9.69    1.55
  10  -1  -1    9.28    1.10
  10  -1  -1    4.88    1.51
 -10   1   1    7.74    1.19
 -10   1   1    7.46    1.21
   9  -1  -1    8.75    1.07
   9  -1  -1    8.24    1.00
   9  -1  -1    4.53    1.38
   9  -1  -1    5.61    1.05
  -9   1   1    8.24    1.13
  -9   1   1    6.62    1.04
  -9   1   1    6.94    1.09
  -9   1   1    4.35    0.75
   8  -1  -1    3.15    0.66
   8  -1  -1    4.24    0.75
   8  -1  -1    2.55    0.88
   8  -1  -1    2.67    0.75
  -8   1   1    4.52    0.81
  -8   1   1    2.01    0.41
  -8   1   1    2.01    0.54
  -8   1   1    3.69    0.72
   7  -1  -1    0.05    0.27
   7  -1  -1    0.19    0.46
   7  -1  -1   -0.32    0.37
   7  -1  -1    0.01    0.33
   7  -1  -1    0.12    0.57
  -7   1   1    0.51    0.50
  -7   1   1    0.14    0.36
  -7   1   1   -0.07    0.27
  -7   1   1    0.66    0.53
   6  -1  -1    0.42    0.41
   6  -1  -1    0.49    0.39
   6  -1  -1    1.00    0.69
   6  -1  -1    0.12    0.29
   6  -1  -1    0.66    0.43
   6  -1  -1    1.17    0.44
  -6   1   1    1.48    0.50
  -6   1   1    0.91    0.42
  -6   1   1    0.24    0.25
  -6   1   1    0.89    0.47
  -6   1   1    0.41    0.39
   5  -1  -1    0.39    0.30
   5  -1  -1   -0.16    0.33
   5  -1  -1   -0.05    0.30
   5  -1  -1   -0.30    0.31
   5  -1  -1    0.08    0.31
   5  -1  -1   -0.17    0.33
   5  -1  -1    0.20    0.43
   5  -1  -1   -0.07    0.22
  -5   1   1    0.01    0.28
  -5   1   1   -0.16    0.38
  -5   1   1    0.26    0.38
  -5   1   1   -0.02    0.33
  -5   1   1   -0.03    0.29
  -5   1   1   -0.28    0.26
  -5   1   1    0.18    0.30
  -5   1   1    0.12    0.22
   4  -1  -1   15.45    0.75
   4  -1  -1   15.09    0.74
   4  -1  -1   16.50    1.10
   4  -1  -1   15.85    0.78
   4  -1  -1   16.28    1.04
   4  -1  -1   15.63    0.75
   4  -1  -1   17.88    1.50
   4  -1  -1   15.56    1.18
  -4   1   1   15.15    0.77
  -4   1   1   16.47    1.31
  -4   1   1   15.29    0.74
  -4   1   1   16.88    1.16
  -4   1   1   15.26    0.72
  -4   1   1   15.58    0.98
  -4   1   1   15.53    0.75
   3  -1  -1    0.36    0.20
   3  -1  -1    0.34    0.24
   3  -1  -1    1.03    0.38
   3  -1  -1    0.16    0.27
   3  -1  -1    0.23    0.21
   3  -1  -1    0.53    0.28
   3  -1  -1    0.39    0.23
   3  -1  -1    0.43    0.29
  -3   1   1    0.84    0.29
  -3   1   1    0.41    0.35
  -3   1   1    0.01    0.22
  -3   1   1    0.44    0.25
  -3   1   1    0.52    0.30
  -3   1   1    0.54    0.29
  -3   1   1    0.01    0.23
   2  -1  -1  133.14    2.84
   2  -1  -1  134.00    3.20
   2  -1  -1  131.25    2.02
   2  -1  -1  134.01    2.01
   2  -1  -1  128.96    1.99
   2  -1  -1  131.29    2.08
   2  -1  -1  130.45    3.02
   2  -1  -1  130.49    3.01
  -2   1   1  127.27    3.00
  -2   1   1  131.57    2.81
  -2   1   1  127.71    2.02
  -2   1   1  128.28    2.07
  -2   1   1  129.44    1.98
  -2   1   1  131.07    1.99
  -2   1   1  133.15    3.16
   1  -1  -1    6.53    0.59
   1  -1  -1    5.47    0.33
   1  -1  -1    4.99    0.32
   1  -1  -1    6.30    0.48
   1  -1  -1    5.75    0.52
   1  -1  -1    4.93    0.30
   1  -1  -1    5.12    0.32
  -1   1   1    4.96    0.33
  -1   1   1    5.83    0.55
  -1   1   1    5.44    0.40
  -1   1   1    5.96    0.49
  -1   1   1    5.16    0.30
  -1   1   1    5.75    0.34
  -1   1   1    5.27    0.32
  -1  -1  -1   -0.23    0.08
  -1  -1  -1   -0.14    0.08
  -1  -1  -1   -0.08    0.08
  -1  -1  -1    0.00    0.06
  -1  -1  -1   -0.23    0.06
  -1  -1  -1   -0.28    0.06
   1   1   1    0.04    0.10
   1   1   1   -0.05    0.08
   1   1   1   -0.04    0.09
   1   1   1    0.14    0.10
   1   1   1   -0.03    0.09
   1   1   1   -0.13    0.10
  -2  -1  -1   78.08    1.92
  -2  -1  -1   78.99    2.00
  -2  -1  -1   77.63    1.26
  -2  -1  -1   77.25    1.82
  -2  -1  -1   77.93    0.99
  -2  -1  -1   70.28    1.40
  -2  -1  -1   81.06    1.25
  -2  -1  -1   75.42    1.27
  -2  -1  -1   76.21    1.23
   2   1   1   78.34    1.99
   2   1   1   77.38    1.27
   2   1   1   84.27    1.29
   2   1   1   76.35    1.81
   2   1   1   77.67    1.23
   2   1   1   78.43    1.24
   2   1   1   77.54    1.90
  -3  -1  -1  275.68    3.55
  -3  -1  -1  271.36    3.59
  -3  -1  -1  270.63    5.45
  -3  -1  -1  269.25    4.72
  -3  -1  -1  262.70    3.54
  -3  -1  -1  264.49    3.62
  -3  -1  -1  276.77    5.13
  -3  -1  -1  274.29    5.69
   3   1   1  274.47    4.72
   3   1   1  263.67    5.39
   3   1   1  283.63    3.57
   3   1   1  271.27    5.69
   3   1   1  273.03    3.59
   3   1   1  288.84    5.16
   3   1   1  275.37    3.55
   3   1   1  274.51    3.63
  -4  -1  -1  135.40    2.34
  -4  -1  -1  135.53    2.26
  -4  -1  -1  132.81    2.25
  -4  -1  -1  137.16    2.24
  -4  -1  -1  140.71    3.14
  -4  -1  -1  135.04    2.80
  -4  -1  -1  134.87    3.54
  -4  -1  -1  138.68    3.67
   4   1   1  135.36    2.78
   4   1   1  139.97    2.26
   4   1   1  139.00    3.58
   4   1   1  137.82    2.27
   4   1   1  137.75    3.68
   4   1   1  138.89    3.13
   4   1   1  143.82    2.26
   4   1   1  136.82    2.32
  -5  -1  -1    5.54    0.62
  -5  -1  -1    5.03    0.53
  -5  -1  -1    5.09    0.88
  -5  -1  -1    6.00    0.51
  -5  -1  -1    5.07    0.49
  -5  -1  -1    5.40    0.70
  -5  -1  -1    5.59    0.59
   5   1   1    5.35    0.54
   5   1   1    5.58    0.89
   5   1   1    5.19    0.51
   5   1   1    5.99    0.52
   5   1   1    5.99    0.89
   5   1   1    7.01    0.89
   5   1   1    5.59    0.55
   5   1   1    6.42    0.56
  -6  -1  -1   -0.14    0.23
  -6  -1  -1    0.06    0.35
  -6  -1  -1   -0.47    0.32
  -6  -1  -1   -0.16    0.30
  -6  -1  -1    0.00    0.43
  -6  -1  -1    0.10    0.22
   6   1   1    0.04    0.16
   6   1   1    0.00    0.23
   6   1   1   -0.09    0.28
   6   1   1   -0.25    0.32
   6   1   1    0.16    0.36
   6   1   1    0.52    0.35
   6   1   1    0.04    0.32
  -7  -1  -1   13.73    0.88
  -7  -1  -1   12.69    1.44
  -7  -1  -1   12.94    1.14
  -7  -1  -1   13.11    0.84
  -7  -1  -1   13.67    1.07
  -7  -1  -1   13.38    0.97
   7   1   1   14.02    1.16
   7   1   1   14.13    0.92
   7   1   1   13.20    0.88
   7   1   1   13.60    1.51
   7   1   1   13.66    0.87
   7   1   1   13.76    0.95
  -8  -1  -1    0.96    0.54
  -8  -1  -1    0.57    0.37
  -8  -1  -1    1.16    0.46
  -8  -1  -1    1.07    0.35
   8   1   1    1.20    0.50
   8   1   1    0.71    0.25
   8   1   1    1.65    0.51
   8   1   1    1.01    0.49
   8   1   1    0.95    0.73
  -9  -1  -1    6.37    1.02
  -9  -1  -1    6.77    0.92
  -9  -1  -1    7.35    1.01
   9   1   1    6.57    0.87
   9   1   1    6.83    0.88
   9   1   1    6.89    0.87
   9   1   1    5.26    0.94
   9   1   1    3.92    1.13
 -10  -1  -1   -0.30    0.64
 -10  -1  -1    0.04    0.40
 -10  -1  -1   -0.16    0.68
 -10  -1  -1   -0.48    0.40
  10   1   1   -0.25    0.55
  10   1   1   -0.15    0.44
  10   1   1   -0.06    0.55
  10   1   1    0.27    0.28
  10   1   1   -0.17    0.75
 -11  -1  -1    9.17    1.39
 -11  -1  -1   10.59    1.29
 -11  -1  -1    9.55    1.25
  11   1   1   10.66    1.51
  11   1   1    9.99    1.18
  11   1   1   10.84    1.24
 -12  -1  -1   -0.52    0.55
 -12  -1  -1   -0.05    0.73
 -12  -1  -1    1.13    0.81
  12   1   1    0.48    0.63
  12   1   1   -1.58    0.90
  12   1   1    0.39    0.70
  12   1   1    0.14    0.66
 -13  -1  -1   -0.69    0.54
 -13  -1  -1    0.43    0.86
 -13  -1  -1   -0.20    0.82
  13   1   1   -0.63    0.70
  13   1   1    0.08    0.64
  13   1   1   -0.40    0.64
 -14  -1  -1    0.19    0.98
 -14  -1  -1   -0.33    0.94
  14   1   1    0.24    0.76
  14   1   1   -0.82    0.73
  14   1   1    0.34    0.85
 -15  -1  -1    0.58    1.11
  15   1   1    0.42    0.90
  15   1   1    0.09    0.89
  14  -2  -1    0.60    1.01
  14  -2  -1    1.06    0.97
 -14   2   1    0.24    1.15
 -14   2   1    0.60    1.04
  13  -2  -1    0.58    0.85
  13  -2  -1    1.09    0.97
  13  -2  -1   -1.45    1.04
 -13   2   1    0.42    1.02
 -13   2   1    0.71    0.95
  12  -2  -1    3.53    1.20
  12  -2  -1   -0.14    1.63
  12  -2  -1    6.73    1.24
  12  -2  -1    4.86    1.09
 -12   2   1    1.82    0.85
 -12   2   1    6.81    1.32
 -12   2   1    5.31    1.22
  11  -2  -1    1.25    0.77
  11  -2  -1   -0.38    0.74
  11  -2  -1    0.57    0.81
  11  -2  -1   -2.04    1.25
 -11   2   1    0.54    0.84
 -11   2   1    0.39    0.82
 -11   2   1    0.54    0.61
  10  -2  -1    1.54    0.82
  10  -2  -1    0.60    0.98
  10  -2  -1    0.89    0.75
  10  -2  -1    1.40    0.75
 -10   2   1    0.23    0.55
 -10   2   1    1.93    0.77
 -10   2   1    0.90    0.84
   9  -2  -1    1.02    0.81
   9  -2  -1    1.15    0.64
   9  -2  -1    1.12    0.71
   9  -2  -1    0.93    1.15
  -9   2   1    0.88    0.75
  -9   2   1    0.31    0.52
  -9   2   1    0.65    0.60
  -9   2   1   -0.22    0.40
   8  -2  -1    4.17    0.76
   8  -2  -1    2.93    0.81
   8  -2  -1    3.17    1.14
   8  -2  -1    4.62    0.75
  -8   2   1    4.16    0.87
  -8   2   1    3.91    0.86
  -8   2   1    1.88    0.47
  -8   2   1    2.29    0.63
   7  -2  -1   74.66    2.11
   7  -2  -1   69.61    2.07
   7  -2  -1   68.25    3.61
   7  -2  -1   69.14    2.72
  -7   2   1   67.56    2.22
  -7   2   1   69.40    2.22
  -7   2   1   70.75    3.01
  -7   2   1   69.17    2.15
   6  -2  -1   44.17    2.18
   6  -2  -1   42.52    1.51
   6  -2  -1   43.54    1.50
   6  -2  -1   44.26    2.00
   6  -2  -1   42.27    2.70
  -6   2   1   43.61    2.24
  -6   2   1   41.73    1.89
  -6   2   1   43.68    1.65
  -6   2   1   41.76    1.51
  -6   2   1   43.43    1.63
   5  -2  -1   28.74    1.94
   5  -2  -1   28.78    1.75
   5  -2  -1   31.95    1.75
   5  -2  -1   30.18    1.19
   5  -2  -1   30.45    1.18
   5  -2  -1   30.64    1.54
   5  -2  -1   30.90    1.24
   5  -2  -1   30.70    1.18
  -5   2   1   27.77    1.81
  -5   2   1   29.79    1.47
  -5   2   1   28.14    1.21
  -5   2   1   28.89    1.27
  -5   2   1   29.96    1.15
  -5   2   1   31.68    1.81
  -5   2   1   30.68    1.15
   4  -2  -1    1.92    0.43
   4  -2  -1    1.06    0.33
   4  -2  -1    1.99    0.44
   4  -2  -1    1.69    0.46
   4  -2  -1    2.14    0.42
   4  -2  -1    2.35    0.46
   4  -2  -1    1.34    0.43
   4  -2  -1    1.81    0.54
  -4   2   1    2.26    0.42
  -4   2   1    1.89    0.42
  -4   2   1    1.63    0.56
  -4   2   1    2.53    0.38
  -4   2   1    1.30    0.44
  -4   2   1    1.13    0.37
  -4   2   1    2.22    0.48
  -4   2   1    2.51    0.44
   3  -2  -1  516.26    6.48
   3  -2  -1  521.14    9.23
   3  -2  -1  518.54    9.79
   3  -2  -1  526.06    6.51
   3  -2  -1  515.22    6.51
   3  -2  -1  520.31    9.65
   3  -2  -1  524.51    6.66
   3  -2  -1  516.42   10.19
  -3   2   1  500.10    6.51
  -3   2   1  517.08    9.69
  -3   2   1  515.76    6.69
  -3   2   1  516.95    6.45
  -3   2   1  525.23    9.19
  -3   2   1  501.31   10.12
  -3   2   1  524.77    9.82
  -3   2   1  526.15    6.51
   2  -2  -1  174.46    3.74
   2  -2  -1  174.59    3.96
   2  -2  -1  166.31    3.53
   2  -2  -1  171.57    2.56
   2  -2  -1  173.19    2.58
   2  -2  -1  169.99    3.99
   2  -2  -1  174.19    2.66
   2  -2  -1  174.50    2.56
  -2   2   1  171.55    2.61
  -2   2   1  171.98    3.95
  -2   2   1  172.51    3.54
  -2   2   1  170.76    2.67
  -2   2   1  174.10    2.55
  -2   2   1  170.45    3.74
  -2   2   1  173.63    4.06
  -2   2   1  173.20    2.55
   1  -2  -1  529.84    6.32
   1  -2  -1  539.07    6.42
   1  -2  -1  529.66    9.47
   1  -2  -1  547.47    9.66
   1  -2  -1  531.44    6.32
   1  -2  -1  535.99    6.30
   1  -2  -1  545.20    9.60
  -1   2   1  540.33    6.32
  -1   2   1  540.62    6.35
  -1   2   1  538.39    9.13
  -1   2   1  541.55    6.44
  -1   2   1  548.59    9.11
  -1   2   1  536.42    6.28
  -1   2   1  539.05    9.59
  -1   2   1  531.68    9.78
   0  -2  -1  158.52    2.73
   0  -2  -1  158.51    3.27
   0  -2  -1  156.53    2.12
   0  -2  -1  159.53    3.21
   0  -2  -1  158.65    2.14
   0  -2  -1  161.79    3.14
   0  -2  -1  159.98    2.12
   0  -2  -1  160.02    2.17
   0   2   1  159.90    2.14
   0   2   1  163.58    2.13
   0   2   1  161.28    2.18
   0   2   1  165.32    3.25
   0   2   1  158.97    2.11
   0   2   1  162.83    3.13
   0   2   1  162.48    3.30
  -1  -2  -1  212.36    4.10
  -1  -2  -1  212.98    3.89
  -1  -2  -1  210.60    2.65
  -1  -2  -1  214.73    3.05
  -1  -2  -1  218.37    2.70
  -1  -2  -1  210.46    2.63
  -1  -2  -1  207.37    3.84
  -1  -2  -1  212.57    2.66
   1   2   1  216.71    3.89
   1   2   1  213.94    3.05
   1   2   1  214.05    2.66
   1   2   1  208.38    2.62
   1   2   1  208.17    3.73
   1   2   1  217.82    2.66
   1   2   1  211.68    2.69
   1   2   1  223.31    2.51
   1   2   1  219.44    4.13
  -2  -2  -1  204.14    2.62
  -2  -2  -1  200.63    2.65
  -2  -2  -1  197.72    2.64
  -2  -2  -1  199.92    4.00
  -2  -2  -1  203.95    2.42
  -2  -2  -1  201.95    4.28
  -2  -2  -1  201.78    2.48
  -2  -2  -1  198.94    3.84
  -2  -2  -1  197.45    2.60
   2   2   1  203.83    2.65
   2   2   1  204.71    2.41
   2   2   1  207.77    2.61
   2   2   1  200.52    3.41
   2   2   1  201.96    3.84
   2   2   1  187.46    3.96
   2   2   1  209.73    2.48
   2   2   1  205.05    4.29
   2   2   1  203.21    2.65
   2   2   1  204.79    2.61
  -3  -2  -1   20.99    0.66
  -3  -2  -1   20.27    0.66
  -3  -2  -1   20.26    1.08
  -3  -2  -1   21.38    0.69
  -3  -2  -1   21.28    0.52
  -3  -2  -1   19.52    1.01
  -3  -2  -1   21.19    0.99
  -3  -2  -1   21.09    0.66
  -3  -2  -1   20.09    0.62
   3   2   1   20.95    0.66
   3   2   1   20.96    0.53
   3   2   1   21.05    0.68
   3   2   1   21.83    1.18
   3   2   1   20.48    1.09
   3   2   1   20.93    0.64
   3   2   1   20.53    1.00
   3   2   1   20.93    0.67
  -4  -2  -1  178.86    2.68
  -4  -2  -1  177.89    4.21
  -4  -2  -1  174.30    4.41
  -4  -2  -1  175.27    2.76
  -4  -2  -1  177.26    2.39
  -4  -2  -1  183.76    3.93
  -4  -2  -1  172.18    2.68
  -4  -2  -1  175.90    2.71
   4   2   1  179.34    3.08
   4   2   1  181.31    2.77
   4   2   1  183.17    4.24
   4   2   1  180.70    2.73
   4   2   1  179.95    2.68
   4   2   1  178.27    3.85
   4   2   1  181.20    4.50
   4   2   1  182.42    2.68
  -5  -2  -1    8.02    0.51
  -5  -2  -1    7.53    0.44
  -5  -2  -1    7.48    0.59
  -5  -2  -1    8.45    0.57
  -5  -2  -1    8.47    0.92
  -5  -2  -1    7.86    0.56
  -5  -2  -1    8.59    0.64
  -5  -2  -1    7.56    0.96
  -5  -2  -1    8.82    0.87
   5   2   1    8.61    0.58
   5   2   1    8.91    1.14
   5   2   1    7.54    0.58
   5   2   1    8.28    0.56
   5   2   1    7.80    1.09
   5   2   1    7.85    0.46
   5   2   1    9.30    0.95
   5   2   1    8.04    0.57
  -6  -2  -1   29.29    1.12
  -6  -2  -1   31.15    1.18
  -6  -2  -1   31.06    0.92
  -6  -2  -1   31.54    1.11
  -6  -2  -1   32.88    1.89
  -6  -2  -1   31.66    1.11
  -6  -2  -1   31.97    1.53
   6   2   1   31.00    1.07
   6   2   1   32.29    1.17
   6   2   1   31.78    1.13
   6   2   1   30.64    1.93
   6   2   1   31.27    1.56
   6   2   1   31.32    1.12
   6   2   1   30.67    1.98
  -7  -2  -1   -0.14    0.37
  -7  -2  -1   -0.37    0.31
  -7  -2  -1    0.01    0.19
  -7  -2  -1   -0.20    0.35
  -7  -2  -1   -0.20    0.26
  -7  -2  -1   -0.19    0.26
   7   2   1   -0.25    0.48
   7   2   1   -0.33    0.30
   7   2   1    0.05    0.35
   7   2   1    0.13    0.31
   7   2   1   -0.18    0.29
   7   2   1   -0.09    0.13
  -8  -2  -1    8.21    0.63
  -8  -2  -1    9.27    1.08
  -8  -2  -1    7.67    0.87
  -8  -2  -1    8.19    0.87
  -8  -2  -1    8.50    0.85
   8   2   1    9.07    1.11
   8   2   1    8.46    0.80
   8   2   1    5.69    1.04
   8   2   1    8.35    1.08
   8   2   1    8.67    0.74
   8   2   1    7.80    0.79
  -9  -2  -1   12.04    1.14
  -9  -2  -1   13.17    1.08
  -9  -2  -1   13.26    1.10
  -9  -2  -1   13.05    1.30
  -9  -2  -1   12.29    0.85
   9   2   1   14.31    1.45
   9   2   1   12.26    1.01
   9   2   1   12.41    1.00
   9   2   1   12.20    2.06
   9   2   1   14.15    0.97
 -10  -2  -1    2.01    0.56
 -10  -2  -1    1.58    0.40
 -10  -2  -1    2.94    0.77
 -10  -2  -1    2.85    0.80
  10   2   1    2.68    0.80
  10   2   1    2.99    0.75
  10   2   1    3.19    0.67
  10   2   1    1.10    1.01
 -11  -2  -1    2.77    0.88
 -11  -2  -1    2.90    0.87
 -11  -2  -1    2.29    0.63
  11   2   1    3.36    0.81
  11   2   1    2.67    0.79
  11   2   1    2.90    0.87
  11   2   1    0.18    1.15
 -12  -2  -1   -0.14    0.75
 -12  -2  -1    0.57    0.78
 -12  -2  -1   -0.55    0.47
  12   2   1    0.09    0.62
  12   2   1   -0.39    0.63
  12   2   1   -0.51    0.57
 -13  -2  -1    0.01    0.76
 -13  -2  -1   -0.25    0.50
 -13  -2  -1    0.53    0.89
  13   2   1   -0.23    0.68
  13   2   1   -0.10    0.64
  13   2   1   -0.23    0.69
 -14  -2  -1    0.17    0.72
 -14  -2  -1    0.22    0.92
 -14  -2  -1    0.91    0.95
  14   2   1    0.78    0.84
  14   2   1    1.03    0.84
  14   2   1    0.79    0.79
 -15  -2  -1   -0.60    0.75
 -15  -2  -1    0.65    1.09
  15   2   1   -0.86    0.74
  15   2   1    0.48    0.82
  14  -3  -1    1.83    0.98
  14  -3  -1    1.57    1.11
 -14   3   1    0.56    1.11
 -14   3   1   -0.24    1.02
  13  -3  -1   -0.69    0.56
  13  -3  -1   -0.72    0.87
 -13   3   1    0.05    1.00
 -13   3   1   -0.17    0.95
  12  -3  -1    0.15    0.81
  12  -3  -1    0.27    0.73
  12  -3  -1   -2.56    1.36
 -12   3   1    0.16    0.88
 -12   3   1    0.22    0.91
 -12   3   1   -0.84    0.59
  11  -3  -1    4.96    1.04
  11  -3  -1    4.25    1.08
  11  -3  -1    3.29    1.11
  11  -3  -1    1.31    1.47
 -11   3   1    2.36    0.83
 -11   3   1    6.99    1.27
 -11   3   1    5.54    1.17
  10  -3  -1   -0.17    0.88
  10  -3  -1    0.81    0.77
  10  -3  -1    1.00    0.69
  10  -3  -1   -0.29    0.72
 -10   3   1    0.66    0.87
 -10   3   1   -0.06    0.60
 -10   3   1   -0.58    0.66
   9  -3  -1    3.68    1.35
   9  -3  -1    4.55    0.96
   9  -3  -1    3.78    0.99
   9  -3  -1    5.60    0.91
  -9   3   1    5.91    1.10
  -9   3   1    3.32    0.82
  -9   3   1    5.33    0.93
   8  -3  -1    1.66    1.08
   8  -3  -1    1.60    0.64
   8  -3  -1    0.96    0.64
   8  -3  -1    1.31    0.73
  -8   3   1    0.76    0.54
  -8   3   1    1.33    0.73
  -8   3   1    1.38    0.75
   7  -3  -1   14.09    1.12
   7  -3  -1   15.10    1.10
   7  -3  -1   15.23    2.31
   7  -3  -1   14.51    1.44
  -7   3   1   13.91    1.18
  -7   3   1   15.19    1.72
  -7   3   1   14.81    1.23
   6  -3  -1    1.47    0.69
   6  -3  -1    1.61    0.60
   6  -3  -1    1.77    0.56
   6  -3  -1    1.58    0.50
  -6   3   1    1.59    0.49
  -6   3   1    0.85    0.44
  -6   3   1    1.13    0.48
  -6   3   1    1.09    0.56
  -6   3   1    2.02    0.61
   5  -3  -1   42.22    2.36
   5  -3  -1   45.10    1.49
   5  -3  -1   44.50    1.92
   5  -3  -1   42.99    2.16
   5  -3  -1   43.19    2.13
   5  -3  -1   44.79    1.47
  -5   3   1   43.12    1.81
  -5   3   1   45.32    2.30
  -5   3   1   45.03    2.31
  -5   3   1   46.77    1.65
  -5   3   1   43.03    1.52
   4  -3  -1   79.59    1.88
   4  -3  -1   82.86    1.89
   4  -3  -1   81.72    1.90
   4  -3  -1   84.27    1.99
   4  -3  -1   84.12    2.86
   4  -3  -1   85.38    2.96
   4  -3  -1   78.54    2.99
   4  -3  -1   82.81    2.51
  -4   3   1   83.20    2.45
  -4   3   1   83.83    2.90
  -4   3   1   81.07    2.89
  -4   3   1   83.70    1.88
  -4   3   1   81.84    2.05
  -4   3   1   78.78    1.90
  -4   3   1   82.12    3.13
  -4   3   1   81.25    1.86
   3  -3  -1   46.54    1.29
   3  -3  -1   45.35    2.16
   3  -3  -1   44.81    1.25
   3  -3  -1   46.24    1.33
   3  -3  -1   44.71    1.69
   3  -3  -1   43.39    1.24
   3  -3  -1   46.19    1.86
   3  -3  -1   44.13    1.91
  -3   3   1   43.02    1.30
  -3   3   1   45.38    1.32
  -3   3   1   44.95    1.23
  -3   3   1   45.46    1.87
  -3   3   1   46.33    1.26
  -3   3   1   42.81    1.93
  -3   3   1   44.80    1.61
  -3   3   1   45.89    2.18
   2  -3  -1   23.15    0.84
   2  -3  -1   24.87    1.19
   2  -3  -1   23.99    0.83
   2  -3  -1   24.37    1.31
   2  -3  -1   26.10    1.28
   2  -3  -1   25.47    0.89
   2  -3  -1   24.94    0.86
  -2   3   1   24.39    1.19
  -2   3   1   22.94    0.83
  -2   3   1   27.79    1.57
  -2   3   1   25.25    1.44
  -2   3   1   24.46    0.83
  -2   3   1   24.72    0.91
  -2   3   1   24.75    1.16
  -2   3   1   24.29    0.82
   1  -3  -1  451.60    7.70
   1  -3  -1  445.76    7.86
   1  -3  -1  439.24    5.42
   1  -3  -1  441.15    5.43
   1  -3  -1  445.71    5.54
   1  -3  -1  446.27    5.46
   1  -3  -1  442.30    8.36
  -1   3   1  419.40    5.43
  -1   3   1  443.05    7.68
  -1   3   1  439.09    5.42
  -1   3   1  443.35    8.39
  -1   3   1  437.92    5.39
  -1   3   1  452.29    7.86
  -1   3   1  443.75    5.56
   0  -3  -1  281.17    3.56
   0  -3  -1  282.30    4.89
   0  -3  -1  281.40    3.57
   0  -3  -1  280.08    3.64
   0  -3  -1  280.65    5.50
   0  -3  -1  292.35    4.20
   0  -3  -1  278.48    3.58
   0  -3  -1  279.03    5.54
   0   3   1  282.36    5.26
   0   3   1  283.18    5.20
   0   3   1  283.39    5.52
   0   3   1  281.36    3.59
   0   3   1  284.28    5.59
   0   3   1  281.83    3.66
   0   3   1  284.67    3.57
   0   3   1  277.35    3.54
  -1  -3  -1    0.36    0.18
  -1  -3  -1    0.75    0.24
  -1  -3  -1    0.86    0.26
  -1  -3  -1    0.86    0.22
  -1  -3  -1    0.43    0.22
  -1  -3  -1    0.17    0.23
  -1  -3  -1    0.81    0.24
   1   3   1    0.45    0.20
   1   3   1    0.72    0.23
   1   3   1    0.71    0.22
   1   3   1    0.72    0.32
   1   3   1    0.71    0.20
   1   3   1    0.16    0.19
  -2  -3  -1    3.45    0.30
  -2  -3  -1    3.52    0.31
  -2  -3  -1    3.29    0.30
  -2  -3  -1    3.51    0.32
  -2  -3  -1    3.71    0.38
  -2  -3  -1    3.43    0.33
   2   3   1    3.66    0.30
   2   3   1    3.55    0.32
   2   3   1    3.37    0.52
   2   3   1    3.11    0.30
   2   3   1    3.13    0.41
   2   3   1    3.29    0.32
   2   3   1    3.52    0.30
   2   3   1    3.14    0.48
   2   3   1    3.56    0.40
   2   3   1    3.76    0.33
  -3  -3  -1   78.91    2.27
  -3  -3  -1   76.68    1.39
  -3  -3  -1   79.62    1.31
  -3  -3  -1   79.22    1.42
  -3  -3  -1   79.89    1.43
  -3  -3  -1   77.42    1.39
  -3  -3  -1   76.24    1.43
  -3  -3  -1   78.31    2.47
   3   3   1   81.48    1.45
   3   3   1   79.83    1.43
   3   3   1   81.35    1.40
   3   3   1   80.25    1.40
   3   3   1   80.39    1.40
   3   3   1   77.97    2.25
   3   3   1   80.81    1.30
   3   3   1   79.00    2.15
   3   3   1   79.01    2.48
   3   3   1   77.84    1.51
  -4  -3  -1  158.78    3.72
  -4  -3  -1  154.55    2.22
  -4  -3  -1  154.69    4.14
  -4  -3  -1  152.08    2.49
  -4  -3  -1  156.81    2.43
  -4  -3  -1  155.81    2.41
  -4  -3  -1  155.22    2.46
  -4  -3  -1  152.91    2.42
   4   3   1  158.97    3.70
   4   3   1  160.02    2.50
   4   3   1  157.82    2.50
   4   3   1  152.66    4.16
   4   3   1  159.85    2.43
   4   3   1  158.18    3.81
   4   3   1  166.33    2.46
   4   3   1  156.05    2.22
  -5  -3  -1    9.80    0.96
  -5  -3  -1    8.50    0.60
  -5  -3  -1    9.96    0.64
  -5  -3  -1    9.93    0.52
  -5  -3  -1    9.95    0.62
  -5  -3  -1   10.12    1.10
  -5  -3  -1    8.37    0.57
  -5  -3  -1   10.02    0.66
   5   3   1    9.29    1.15
   5   3   1    9.70    0.60
   5   3   1    9.32    0.59
   5   3   1    9.38    0.64
   5   3   1    8.96    1.12
   5   3   1    9.04    0.58
   5   3   1   10.13    1.02
  -6  -3  -1    5.04    0.55
  -6  -3  -1    4.26    0.53
  -6  -3  -1    4.74    0.56
  -6  -3  -1    4.33    0.44
  -6  -3  -1    2.70    0.46
  -6  -3  -1    4.28    0.56
   6   3   1    2.58    0.46
   6   3   1    4.91    0.56
   6   3   1    2.56    0.58
   6   3   1    2.59    0.64
   6   3   1    4.22    0.55
   6   3   1    4.89    0.56
  -7  -3  -1   38.30    1.12
  -7  -3  -1   38.82    1.81
  -7  -3  -1   40.08    1.37
  -7  -3  -1   37.78    1.29
  -7  -3  -1   39.72    1.43
  -7  -3  -1   41.18    1.35
   7   3   1   37.06    2.27
   7   3   1   38.58    1.34
   7   3   1   39.03    1.07
   7   3   1   39.94    1.39
   7   3   1   38.80    1.32
   7   3   1   39.73    1.88
  -8  -3  -1    9.75    0.83
  -8  -3  -1    9.52    0.81
  -8  -3  -1    9.68    0.89
  -8  -3  -1    9.82    0.93
  -8  -3  -1   10.03    1.13
  -8  -3  -1    8.60    0.62
   8   3   1    9.39    0.82
   8   3   1    8.77    0.80
   8   3   1   10.10    0.60
   8   3   1    9.39    1.26
   8   3   1   10.26    0.84
   8   3   1    9.46    1.60
  -9  -3  -1    5.47    0.63
  -9  -3  -1    3.02    0.57
  -9  -3  -1    4.82    0.80
  -9  -3  -1    5.30    0.85
  -9  -3  -1    5.44    0.77
   9   3   1    5.34    0.76
   9   3   1    4.33    0.85
   9   3   1    4.78    0.74
   9   3   1    3.72    1.02
   9   3   1    3.47    0.67
 -10  -3  -1    1.87    0.74
 -10  -3  -1    0.58    0.58
 -10  -3  -1    0.80    0.65
 -10  -3  -1    1.15    0.44
  10   3   1    1.06    0.68
  10   3   1    1.59    0.58
  10   3   1    1.48    0.62
  10   3   1    0.02    0.88
 -11  -3  -1   11.46    1.27
 -11  -3  -1    9.81    0.90
 -11  -3  -1    9.59    1.11
 -11  -3  -1   11.22    1.30
  11   3   1   11.23    1.53
  11   3   1    6.83    1.56
  11   3   1   10.11    1.16
  11   3   1   11.54    1.18
 -12  -3  -1    0.51    0.50
 -12  -3  -1   -0.65    0.55
 -12  -3  -1    0.68    0.77
 -12  -3  -1   -0.03    0.71
  12   3   1    0.32    0.61
  12   3   1   -1.52    1.15
  12   3   1    0.01    0.61
  12   3   1   -0.15    0.60
 -13  -3  -1    0.64    0.85
 -13  -3  -1   -0.20    0.50
 -13  -3  -1    0.15    0.77
  13   3   1    0.25    0.62
  13   3   1    0.41    0.70
  13   3   1    0.83    0.75
 -14  -3  -1    1.25    0.79
 -14  -3  -1    0.05    0.87
  14   3   1   -0.14    0.70
  14   3   1    1.26    0.90
 -15  -3  -1    0.75    0.83
 -15  -3  -1    0.36    1.06
  15   3   1    1.32    0.96
  15   3   1    1.40    0.93
  13  -4  -1   -0.28    0.94
  13  -4  -1    0.65    0.92
 -13   4   1   -0.26    1.07
 -13   4   1    0.79    1.08
  12  -4  -1    0.01    0.74
  12  -4  -1    1.29    0.94
 -12   4   1   -0.77    0.95
 -12   4   1    0.44    0.95
 -12   4   1   -0.52    0.70
  11  -4  -1    0.26    1.48
  11  -4  -1    2.52    1.15
  11  -4  -1    5.15    1.13
  11  -4  -1    6.08    1.09
 -11   4   1    3.00    1.10
 -11   4   1    2.34    0.90
 -11   4   1    4.00    1.02
  10  -4  -1    2.79    1.20
  10  -4  -1    5.41    1.02
  10  -4  -1    1.87    1.09
  10  -4  -1    5.31    1.06
 -10   4   1    4.80    1.12
 -10   4   1    3.84    1.07
 -10   4   1    2.64    0.88
   9  -4  -1   -0.04    0.81
   9  -4  -1   -0.90    0.84
   9  -4  -1   -0.31    0.57
   9  -4  -1    0.18    0.69
  -9   4   1   -0.57    0.71
  -9   4   1   -1.05    0.65
  -9   4   1   -0.93    0.61
   8  -4  -1    0.22    0.70
   8  -4  -1    0.02    0.76
   8  -4  -1   -0.55    0.59
   8  -4  -1   -0.40    0.38
  -8   4   1   -0.88    0.61
  -8   4   1   -0.22    0.50
  -8   4   1   -0.67    0.66
   7  -4  -1   -0.22    0.36
   7  -4  -1    0.13    0.88
   7  -4  -1   -0.25    0.58
   7  -4  -1    0.03    0.55
  -7   4   1   -0.44    0.44
  -7   4   1    0.13    0.45
  -7   4   1   -0.32    0.59
   6  -4  -1    0.67    0.48
   6  -4  -1    0.15    0.79
   6  -4  -1    0.11    0.49
   6  -4  -1    0.58    0.68
  -6   4   1   -0.01    0.36
  -6   4   1    0.23    0.38
  -6   4   1    0.36    0.36
  -6   4   1    0.38    0.56
  -6   4   1    0.27    0.42
   5  -4  -1   48.36    1.57
   5  -4  -1   44.28    2.50
   5  -4  -1   46.96    2.13
   5  -4  -1   46.27    1.55
  -5   4   1   44.64    1.89
  -5   4   1   45.23    2.37
  -5   4   1   47.23    1.71
  -5   4   1   45.66    1.64
  -5   4   1   45.40    2.37
   4  -4  -1  217.06    5.85
   4  -4  -1  220.97    3.64
   4  -4  -1  219.75    4.98
   4  -4  -1  223.38    3.66
   4  -4  -1  229.37    5.44
   4  -4  -1  228.18    5.75
   4  -4  -1  227.95    3.87
   4  -4  -1  212.39    3.62
  -4   4   1  224.05    3.69
  -4   4   1  217.43    4.86
  -4   4   1  219.54    3.87
  -4   4   1  223.37    5.40
  -4   4   1  214.77    5.67
  -4   4   1  211.17    5.87
  -4   4   1  219.18    3.75
  -4   4   1  221.01    3.62
   3  -4  -1   14.81    0.82
   3  -4  -1   15.22    1.20
   3  -4  -1   15.93    0.83
   3  -4  -1   14.40    0.78
   3  -4  -1   14.52    1.29
   3  -4  -1   15.52    1.21
   3  -4  -1   14.35    0.83
  -3   4   1   15.28    1.19
  -3   4   1   14.97    0.90
  -3   4   1   15.47    0.80
  -3   4   1   15.24    1.07
  -3   4   1   16.39    0.84
  -3   4   1   15.14    0.81
  -3   4   1   14.89    1.37
  -3   4   1   16.27    1.45
   2  -4  -1  476.79    6.05
   2  -4  -1  469.59    8.60
   2  -4  -1  467.50    6.02
   2  -4  -1  471.86    6.16
   2  -4  -1  479.70    8.65
   2  -4  -1  470.14    9.37
   2  -4  -1  472.20    6.04
  -2   4   1  465.85    6.09
  -2   4   1  463.36    9.40
  -2   4   1  477.45    9.54
  -2   4   1  461.45    5.96
  -2   4   1  462.47    6.21
  -2   4   1  457.07    8.59
  -2   4   1  469.10    8.53
  -2   4   1  471.65    6.02
   1  -4  -1   35.71    1.01
   1  -4  -1   35.05    0.99
   1  -4  -1   35.11    1.21
   1  -4  -1   35.49    1.61
   1  -4  -1   34.90    0.95
   1  -4  -1   34.99    1.40
   1  -4  -1   34.20    1.00
  -1   4   1   34.24    1.63
  -1   4   1   36.83    0.97
  -1   4   1   34.89    0.95
  -1   4   1   33.94    1.50
  -1   4   1   34.84    1.04
  -1   4   1   34.28    1.01
  -1   4   1   37.68    1.51
  -1   4   1   35.59    1.22
   0  -4  -1   12.96    0.56
   0  -4  -1   13.63    0.54
   0  -4  -1   13.97    0.98
   0  -4  -1   13.42    0.59
   0  -4  -1   13.24    0.60
   0  -4  -1   13.25    0.58
   0  -4  -1   13.96    0.74
   0   4   1   12.58    0.59
   0   4   1   14.47    0.58
   0   4   1   13.87    0.58
   0   4   1   14.03    0.57
   0   4   1   13.42    1.00
   0   4   1   13.71    1.01
   0   4   1   13.39    1.02
   0   4   1   12.86    0.58
  -1  -4  -1   77.82    2.18
  -1  -4  -1   75.41    2.35
  -1  -4  -1   74.93    1.33
  -1  -4  -1   77.21    1.33
  -1  -4  -1   75.84    1.38
  -1  -4  -1   75.98    1.71
   1   4   1   76.74    2.35
   1   4   1   78.17    1.41
   1   4   1   77.35    2.20
   1   4   1   77.03    1.70
   1   4   1   73.50    1.31
   1   4   1   75.78    1.33
   1   4   1   76.26    1.35
  -2  -4  -1   14.94    0.55
  -2  -4  -1   15.29    0.76
  -2  -4  -1   15.91    1.05
  -2  -4  -1   15.61    0.54
  -2  -4  -1   15.00    0.55
  -2  -4  -1   15.59    0.55
  -2  -4  -1   15.59    0.80
   2   4   1   16.25    1.08
   2   4   1   16.01    0.82
   2   4   1   15.52    0.53
   2   4   1   16.65    0.56
   2   4   1   15.08    0.53
   2   4   1   15.74    0.75
   2   4   1   15.24    0.56
   2   4   1   16.20    0.60
  -3  -4  -1    2.99    0.33
  -3  -4  -1    3.21    0.37
  -3  -4  -1    2.90    0.33
  -3  -4  -1    2.71    0.31
  -3  -4  -1    3.27    0.35
   3   4   1    2.92    0.31
   3   4   1    3.06    0.42
   3   4   1    3.41    0.46
   3   4   1    2.96    0.32
   3   4   1    2.91    0.31
   3   4   1    2.71    0.31
   3   4   1    3.00    0.33
   3   4   1    2.72    0.33
  -4  -4  -1   29.81    0.95
  -4  -4  -1   30.44    0.85
  -4  -4  -1   30.69    0.93
  -4  -4  -1   29.29    1.48
  -4  -4  -1   29.37    0.88
  -4  -4  -1   30.68    0.90
  -4  -4  -1   29.87    0.90
   4   4   1   29.23    0.90
   4   4   1   31.38    1.53
   4   4   1   30.28    0.87
   4   4   1   30.23    0.83
   4   4   1   30.23    0.78
   4   4   1   29.85    0.90
   4   4   1   30.48    0.87
   4   4   1   30.62    1.71
   4   4   1   30.74    1.46
   4   4   1   30.27    0.90
  -5  -4  -1    0.21    0.29
  -5  -4  -1    0.11    0.27
  -5  -4  -1   -0.06    0.30
  -5  -4  -1   -0.10    0.26
  -5  -4  -1    0.14    0.25
  -5  -4  -1   -0.17    0.26
  -5  -4  -1    0.25    0.32
  -5  -4  -1    0.35    0.24
   5   4   1   -0.05    0.26
   5   4   1    0.08    0.25
   5   4   1   -0.17    0.26
   5   4   1    0.15    0.30
   5   4   1   -0.09    0.32
   5   4   1    0.19    0.39
   5   4   1    0.03    0.23
   5   4   1   -0.17    0.26
  -6  -4  -1   66.60    1.45
  -6  -4  -1   69.23    1.70
  -6  -4  -1   69.46    1.65
  -6  -4  -1   68.17    2.49
  -6  -4  -1   69.21    1.72
  -6  -4  -1   67.23    1.65
   6   4   1   70.51    2.70
   6   4   1   67.57    2.94
   6   4   1   66.12    1.67
   6   4   1   69.75    2.49
   6   4   1   70.17    1.66
   6   4   1   66.57    1.66
  -7  -4  -1    5.56    0.54
  -7  -4  -1    5.22    0.64
  -7  -4  -1    5.89    0.89
  -7  -4  -1    5.19    0.64
  -7  -4  -1    6.01    0.66
  -7  -4  -1    5.73    0.67
   7   4   1    5.90    0.63
   7   4   1    5.53    0.65
   7   4   1    5.87    0.63
   7   4   1    3.82    0.77
  -8  -4  -1   -0.23    0.26
  -8  -4  -1   -0.28    0.35
  -8  -4  -1   -0.01    0.40
  -8  -4  -1    0.16    0.42
  -8  -4  -1   -0.09    0.30
  -8  -4  -1   -0.27    0.29
   8   4   1    0.25    0.38
   8   4   1   -0.25    0.33
   8   4   1    0.31    0.38
   8   4   1   -0.16    0.38
   8   4   1    0.12    0.44
  -9  -4  -1    9.36    0.94
  -9  -4  -1    9.27    0.74
  -9  -4  -1    9.94    1.01
  -9  -4  -1    9.71    1.00
   9   4   1    8.71    0.87
   9   4   1    9.51    0.91
 -10  -4  -1   42.02    1.80
 -10  -4  -1   39.76    1.80
 -10  -4  -1   38.26    1.63
 -10  -4  -1   39.96    1.42
  10   4   1   39.28    2.49
  10   4   1   36.54    2.25
  10   4   1   39.38    1.68
  10   4   1   40.44    3.23
  10   4   1   39.64    1.69
 -11  -4  -1    8.46    0.86
 -11  -4  -1    7.49    1.04
 -11  -4  -1    8.43    1.12
 -11  -4  -1    8.34    1.14
  11   4   1   10.48    1.57
  11   4   1    9.95    1.08
  11   4   1    9.71    1.11
 -12  -4  -1    5.17    0.94
 -12  -4  -1    4.77    1.03
 -12  -4  -1    5.40    0.72
 -12  -4  -1    4.74    1.00
  12   4   1    6.15    1.21
  12   4   1    4.71    0.94
  12   4   1    5.61    1.01
 -13  -4  -1    2.06    0.78
 -13  -4  -1    3.05    1.02
 -13  -4  -1    3.33    1.02
  13   4   1    1.88    0.87
  13   4   1    0.05    1.08
  13   4   1    2.96    0.88
  13   4   1    2.53    0.85
 -14  -4  -1    2.51    0.90
 -14  -4  -1    3.12    1.09
  14   4   1    2.56    0.93
  14   4   1    3.74    1.13
  14   4   1   -0.45    1.29
 -15  -4  -1   -0.95    0.67
 -15  -4  -1   -1.09    0.99
  15   4   1   -0.81    0.72
  15   4   1    0.82    0.81
  13  -5  -1    0.03    0.95
  13  -5  -1   -2.42    1.13
  13  -5  -1   -0.46    0.79
 -13   5   1   -0.07    1.06
 -13   5   1   -0.55    0.98
  12  -5  -1    1.38    0.95
  12  -5  -1   -2.54    1.42
  12  -5  -1    0.51    0.85
 -12   5   1   -0.77    0.75
 -12   5   1    1.81    0.92
 -12   5   1    0.50    1.01
  11  -5  -1    0.16    0.73
  11  -5  -1   -0.76    0.97
  11  -5  -1   -0.21    0.80
 -11   5   1    1.56    0.96
 -11   5   1   -0.88    0.68
 -11   5   1   -0.07    0.93
  10  -5  -1   -1.37    0.87
  10  -5  -1    0.93    0.75
  10  -5  -1    0.20    0.78
  10  -5  -1   -0.62    0.88
 -10   5   1   -0.95    0.62
 -10   5   1    1.71    0.95
 -10   5   1   -0.70    0.82
   9  -5  -1   -1.29    0.76
   9  -5  -1   -0.39    0.69
   9  -5  -1    0.26    0.64
   9  -5  -1    0.33    0.87
  -9   5   1   -0.36    0.55
  -9   5   1   -0.54    0.77
  -9   5   1   -0.48    0.62
   8  -5  -1   -0.85    0.86
   8  -5  -1   -0.13    0.64
   8  -5  -1    0.37    0.60
   8  -5  -1    0.35    1.06
  -8   5   1   -0.29    0.71
  -8   5   1   -0.36    0.58
  -8   5   1   -0.10    0.69
   7  -5  -1   -0.22    0.55
   7  -5  -1    0.09    0.83
   7  -5  -1   -0.12    0.66
   7  -5  -1    0.49    0.56
  -7   5   1    0.77    0.69
  -7   5   1   -0.27    0.53
  -7   5   1    0.20    0.64
  -7   5   1    0.33    0.46
   6  -5  -1    1.22    0.87
   6  -5  -1    1.00    0.58
   6  -5  -1    1.74    0.51
   6  -5  -1    1.56    0.75
  -6   5   1    0.38    0.53
  -6   5   1    1.12    0.62
  -6   5   1    1.62    0.64
  -6   5   1    1.12    0.57
   5  -5  -1   84.25    2.23
   5  -5  -1   88.37    3.07
   5  -5  -1   87.31    2.23
  -5   5   1   86.52    2.34
  -5   5   1   85.81    2.42
  -5   5   1   88.33    3.34
  -5   5   1   85.51    3.60
  -5   5   1   86.85    2.84
   4  -5  -1  104.13    3.16
   4  -5  -1  105.99    2.38
   4  -5  -1  108.01    2.38
   4  -5  -1  106.81    2.35
   4  -5  -1  105.56    3.40
  -4   5   1  100.46    3.35
  -4   5   1  105.94    2.46
  -4   5   1  104.55    2.53
  -4   5   1  105.46    3.04
  -4   5   1  105.82    3.80
  -4   5   1  106.96    2.33
   3  -5  -1    0.28    0.32
   3  -5  -1    0.52    0.55
   3  -5  -1    0.48    0.36
   3  -5  -1    0.22    0.26
   3  -5  -1    0.52    0.38
   3  -5  -1    0.02    0.28
   3  -5  -1    0.35    0.40
  -3   5   1    0.32    0.38
  -3   5   1    0.07    0.28
  -3   5   1    0.01    0.33
  -3   5   1    0.04    0.61
  -3   5   1    0.08    0.41
  -3   5   1    0.05    0.32
  -3   5   1    0.35    0.48
  -3   5   1    0.21    0.43
   2  -5  -1    1.30    0.31
   2  -5  -1    0.63    0.30
   2  -5  -1    1.15    0.37
   2  -5  -1    1.24    0.54
   2  -5  -1    0.82    0.31
   2  -5  -1    1.10    0.40
   2  -5  -1    1.02    0.40
  -2   5   1    1.50    0.43
  -2   5   1    0.87    0.41
  -2   5   1    1.30    0.57
  -2   5   1    0.73    0.29
  -2   5   1    0.79    0.38
  -2   5   1    1.41    0.35
  -2   5   1    1.43    0.39
   1  -5  -1   25.94    1.48
   1  -5  -1   24.08    0.86
   1  -5  -1   25.36    0.91
   1  -5  -1   25.82    0.92
   1  -5  -1   25.96    1.09
   1  -5  -1   23.79    1.35
   1  -5  -1   24.62    0.91
  -1   5   1   24.40    0.86
  -1   5   1   24.68    0.92
  -1   5   1   25.44    1.53
  -1   5   1   24.00    1.47
  -1   5   1   24.29    0.95
  -1   5   1   26.01    1.42
  -1   5   1   25.03    0.86
  -1   5   1   26.59    1.10
   0  -5  -1   28.48    1.14
   0  -5  -1   28.19    0.89
   0  -5  -1   28.56    0.88
   0  -5  -1   29.75    1.52
   0  -5  -1   29.08    0.89
   0  -5  -1   28.42    0.84
   0  -5  -1   28.01    0.88
   0   5   1   28.59    0.85
   0   5   1   28.02    0.89
   0   5   1   29.26    1.36
   0   5   1   29.30    0.94
   0   5   1   29.38    1.58
   0   5   1   28.35    1.50
   0   5   1   28.44    0.94
   0   5   1   27.51    0.83
  -1  -5  -1    0.18    0.21
  -1  -5  -1    0.20    0.22
  -1  -5  -1    0.14    0.19
  -1  -5  -1    0.15    0.19
  -1  -5  -1    0.02    0.17
  -1  -5  -1   -0.17    0.33
  -1  -5  -1    0.27    0.19
   1   5   1    0.27    0.23
   1   5   1    0.29    0.27
   1   5   1    0.18    0.21
   1   5   1    0.15    0.22
   1   5   1    0.08    0.09
   1   5   1    0.02    0.20
   1   5   1    0.18    0.27
   1   5   1    0.04    0.19
  -2  -5  -1   14.66    0.79
  -2  -5  -1   15.36    0.91
  -2  -5  -1   15.19    0.62
  -2  -5  -1   14.89    0.57
  -2  -5  -1   14.52    0.58
  -2  -5  -1   15.05    0.60
  -2  -5  -1   14.85    1.15
   2   5   1   15.91    0.61
   2   5   1   15.25    0.58
   2   5   1   14.74    0.81
   2   5   1   15.90    0.66
   2   5   1   13.96    1.14
   2   5   1   15.87    0.98
   2   5   1   14.94    0.58
   2   5   1   14.94    0.57
  -3  -5  -1   18.19    0.76
  -3  -5  -1   18.07    0.68
  -3  -5  -1   17.48    1.25
  -3  -5  -1   18.57    0.68
  -3  -5  -1   18.35    0.66
  -3  -5  -1   17.65    0.66
  -3  -5  -1   18.51    0.91
   3   5   1   17.96    0.88
   3   5   1   18.70    0.65
   3   5   1   18.19    0.65
   3   5   1   19.34    0.69
   3   5   1   18.78    1.24
   3   5   1   19.78    0.99
   3   5   1   18.13    0.66
   3   5   1   18.94    0.74
   3   5   1   18.66    0.70
   3   5   1   18.75    1.00
  -4  -5  -1   13.59    1.16
  -4  -5  -1   12.72    0.64
  -4  -5  -1   12.62    0.61
  -4  -5  -1   12.23    0.61
  -4  -5  -1   11.49    0.64
  -4  -5  -1   13.07    0.64
   4   5   1   13.08    0.62
   4   5   1   11.98    0.58
   4   5   1   12.55    0.62
   4   5   1   13.37    0.62
   4   5   1   13.14    1.29
   4   5   1   12.10    0.60
   4   5   1   13.10    0.88
   4   5   1   12.89    0.64
   4   5   1   12.58    1.08
   4   5   1   14.43    1.20
   4   5   1   12.79    0.70
  -5  -5  -1   17.48    0.79
  -5  -5  -1   18.58    0.77
  -5  -5  -1   18.38    0.82
  -5  -5  -1   16.97    0.80
  -5  -5  -1   18.80    1.35
  -5  -5  -1   18.06    0.77
  -5  -5  -1   18.64    0.80
   5   5   1   18.27    1.56
   5   5   1   19.45    1.39
   5   5   1   17.98    0.59
   5   5   1   17.26    0.76
   5   5   1   17.85    0.78
   5   5   1   19.09    0.76
   5   5   1   18.92    0.86
   5   5   1   18.77    0.79
   5   5   1   18.10    1.33
   5   5   1   18.61    0.77
  -6  -5  -1    8.92    0.58
  -6  -5  -1    9.28    0.68
  -6  -5  -1    8.90    0.66
  -6  -5  -1    9.53    0.74
  -6  -5  -1   10.23    1.15
  -6  -5  -1    9.82    0.69
   6   5   1    9.99    0.70
   6   5   1   10.89    0.67
   6   5   1    9.59    1.11
   6   5   1    9.65    1.22
   6   5   1    9.30    0.65
   6   5   1    9.93    0.62
   6   5   1    9.28    1.23
  -7  -5  -1    8.41    0.60
  -7  -5  -1    7.64    0.67
  -7  -5  -1    9.12    0.80
  -7  -5  -1    7.71    0.72
  -7  -5  -1    8.33    0.68
  -7  -5  -1    8.14    1.11
   7   5   1    7.96    1.12
   7   5   1    8.49    0.70
   7   5   1    8.80    1.43
   7   5   1    7.49    0.67
   7   5   1    8.29    0.68
  -8  -5  -1    4.07    0.51
  -8  -5  -1    4.26    0.63
  -8  -5  -1    4.56    0.70
  -8  -5  -1    4.58    0.68
  -8  -5  -1    4.38    0.66
   8   5   1    4.15    0.61
   8   5   1    4.54    0.66
   8   5   1    4.51    0.66
   8   5   1    2.39    0.78
  -9  -5  -1    0.19    0.38
  -9  -5  -1    0.02    0.45
  -9  -5  -1   -0.12    0.48
  -9  -5  -1    0.01    0.51
  -9  -5  -1    0.47    0.47
   9   5   1    0.30    0.43
   9   5   1   -0.20    0.47
   9   5   1    0.00    0.46
   9   5   1   -0.51    0.48
   9   5   1    0.14    0.40
 -10  -5  -1    6.57    0.91
 -10  -5  -1    7.56    0.98
 -10  -5  -1    5.35    0.68
 -10  -5  -1    7.31    0.98
  10   5   1    7.54    0.91
  10   5   1    7.61    0.91
  10   5   1    4.15    1.15
 -11  -5  -1    1.97    0.79
 -11  -5  -1    0.81    0.67
 -11  -5  -1    1.10    0.50
 -11  -5  -1    0.30    0.59
  11   5   1    0.90    0.57
  11   5   1    0.20    0.92
  11   5   1    1.63    0.75
  11   5   1   -0.05    0.59
  11   5   1    1.17    0.63
 -12  -5  -1    0.23    0.44
 -12  -5  -1    0.65    0.71
 -12  -5  -1    0.22    0.68
 -12  -5  -1    1.36    0.70
  12   5   1   -0.62    0.62
  12   5   1    0.36    0.62
  12   5   1    0.45    0.64
  12   5   1    1.19    0.76
  12   5   1   -1.12    0.98
 -13  -5  -1    1.42    0.89
 -13  -5  -1    2.39    0.81
  13   5   1    2.62    0.94
  13   5   1    2.76    0.87
 -14  -5  -1   -0.27    0.84
 -14  -5  -1   -0.95    0.58
  14   5   1    1.20    0.78
  14   5   1   -0.36    0.69
 -15  -5  -1   -0.21    0.76
 -15  -5  -1    0.08    0.97
  15   5   1    1.10    0.83
  15   5   1   -0.40    0.75
  13  -6  -1    0.03    0.91
  13  -6  -1   -0.49    0.82
 -13   6   1   -1.34    0.86
 -13   6   1   -0.87    1.02
 -13   6   1   -0.32    1.10
  12  -6  -1   -0.63    0.73
  12  -6  -1    0.35    0.95
  12  -6  -1   -0.88    1.05
 -12   6   1   -0.59    1.02
 -12   6   1   -0.08    1.01
  11  -6  -1    0.98    0.87
  11  -6  -1    0.27    1.37
  11  -6  -1    2.40    1.03
 -11   6   1    0.43    1.00
 -11   6   1    0.18    0.86
 -11   6   1    0.85    1.00
  10  -6  -1    0.61    0.82
  10  -6  -1    0.35    0.75
  10  -6  -1    0.63    0.96
  10  -6  -1   -1.86    0.91
 -10   6   1   -0.12    0.76
 -10   6   1    0.65    0.85
 -10   6   1   -0.10    0.85
   9  -6  -1    1.22    0.70
   9  -6  -1   -1.00    1.02
   9  -6  -1    2.08    0.81
   9  -6  -1    0.70    0.89
  -9   6   1    1.10    0.92
  -9   6   1    0.07    0.75
  -9   6   1    1.48    0.92
   8  -6  -1    7.92    1.08
   8  -6  -1    4.84    1.17
   8  -6  -1    9.13    1.17
  -8   6   1    8.30    1.23
  -8   6   1    8.35    1.22
   7  -6  -1    0.33    0.60
   7  -6  -1    0.41    0.95
   7  -6  -1    0.30    0.59
  -7   6   1    1.14    0.76
  -7   6   1    1.20    0.67
  -7   6   1    1.85    0.80
  -7   6   1   -0.29    0.60
   6  -6  -1    0.04    0.50
   6  -6  -1   -0.20    0.55
   6  -6  -1    0.29    0.82
  -6   6   1    0.04    0.47
  -6   6   1   -0.01    0.39
  -6   6   1    0.17    0.58
  -6   6   1   -0.03    0.50
   5  -6  -1    2.70    0.83
   5  -6  -1    3.81    0.68
   5  -6  -1    2.65    0.66
  -5   6   1    3.53    0.75
  -5   6   1    2.18    0.61
  -5   6   1    1.80    0.56
  -5   6   1    2.35    0.69
  -5   6   1    3.49    0.72
   4  -6  -1   16.63    0.97
   4  -6  -1   18.58    1.52
   4  -6  -1   16.53    1.49
   4  -6  -1   18.35    1.04
   4  -6  -1   19.47    1.08
  -4   6   1   19.60    1.91
  -4   6   1   18.02    1.59
  -4   6   1   16.97    1.35
  -4   6   1   17.03    1.11
  -4   6   1   18.04    1.16
  -4   6   1   19.24    1.02
   3  -6  -1   12.23    1.27
   3  -6  -1   14.17    0.87
   3  -6  -1   12.73    0.85
   3  -6  -1   13.06    0.89
   3  -6  -1   13.32    1.25
  -3   6   1   13.15    1.18
  -3   6   1   12.62    0.94
  -3   6   1   13.74    0.94
  -3   6   1   13.83    1.59
  -3   6   1   13.48    0.83
  -3   6   1   10.67    1.20
   2  -6  -1   80.35    1.86
   2  -6  -1   79.62    1.82
   2  -6  -1   81.67    1.95
   2  -6  -1   80.17    2.45
   2  -6  -1   77.32    2.60
   2  -6  -1   78.73    1.85
  -2   6   1   80.45    1.82
  -2   6   1   76.97    1.96
  -2   6   1   76.42    2.37
  -2   6   1   78.71    1.89
  -2   6   1   80.41    2.65
  -2   6   1   74.63    3.06
   1  -6  -1   19.11    0.87
   1  -6  -1   19.22    0.85
   1  -6  -1   18.71    0.95
   1  -6  -1   18.60    0.86
   1  -6  -1   17.50    1.33
   1  -6  -1   19.84    0.87
  -1   6   1   17.54    1.44
  -1   6   1   19.24    1.58
  -1   6   1   18.76    1.00
  -1   6   1   19.05    0.88
  -1   6   1   18.56    0.81
  -1   6   1   19.70    1.38
  -1   6   1   18.32    0.93
  -1   6   1   16.96    0.78
   0  -6  -1   12.65    1.16
   0  -6  -1   11.67    0.62
   0  -6  -1   12.89    0.84
   0  -6  -1   12.22    0.67
   0  -6  -1   11.50    0.66
   0  -6  -1   11.84    0.65
   0  -6  -1   12.22    0.62
   0   6   1   12.52    1.15
   0   6   1   12.35    1.13
   0   6   1   11.55    0.61
   0   6   1   12.34    0.69
   0   6   1   11.57    1.21
   0   6   1   11.68    0.66
   0   6   1   11.45    0.68
   0   6   1   11.62    0.61
  -1  -6  -1    1.43    0.29
  -1  -6  -1    0.50    0.22
  -1  -6  -1    1.10    0.31
  -1  -6  -1    2.05    0.34
  -1  -6  -1    0.86    0.44
  -1  -6  -1    1.49    0.33
   1   6   1    1.19    0.49
   1   6   1    1.16    0.29
   1   6   1    0.45    0.29
   1   6   1    0.94    0.33
   1   6   1    1.26    0.33
   1   6   1    0.82    0.16
   1   6   1    1.30    0.32
   1   6   1    1.64    0.29
  -2  -6  -1   16.95    0.69
  -2  -6  -1   15.44    1.22
  -2  -6  -1   16.31    0.66
  -2  -6  -1   15.96    0.63
  -2  -6  -1   16.48    0.92
  -2  -6  -1   16.01    1.07
   2   6   1   16.58    0.65
   2   6   1   16.80    0.66
   2   6   1   16.11    0.65
   2   6   1   16.09    0.71
   2   6   1   16.80    1.38
   2   6   1   17.54    1.17
   2   6   1   16.52    0.90
   2   6   1   16.11    0.69
  -3  -6  -1   45.83    1.08
  -3  -6  -1   44.68    1.54
  -3  -6  -1   45.41    1.10
  -3  -6  -1   47.00    2.17
  -3  -6  -1   46.14    1.14
  -3  -6  -1   44.73    1.12
  -3  -6  -1   44.67    1.66
   3   6   1   44.22    1.22
   3   6   1   45.20    1.10
   3   6   1   44.30    1.07
   3   6   1   46.50    1.22
   3   6   1   45.15    1.07
   3   6   1   46.22    1.74
   3   6   1   46.00    1.15
   3   6   1   46.49    2.18
   3   6   1   44.51    1.54
  -4  -6  -1   64.58    1.59
  -4  -6  -1   62.92    1.39
  -4  -6  -1   64.02    1.42
  -4  -6  -1   64.77    2.59
  -4  -6  -1   63.73    1.41
  -4  -6  -1   64.70    1.40
   4   6   1   64.61    1.93
   4   6   1   65.45    1.48
   4   6   1   62.09    1.42
   4   6   1   62.59    1.92
   4   6   1   65.19    2.77
   4   6   1   63.61    2.59
   4   6   1   64.20    1.42
   4   6   1   65.12    1.38
   4   6   1   65.87    1.58
   4   6   1   64.83    2.16
   4   6   1   63.74    1.37
  -5  -6  -1    0.17    0.25
  -5  -6  -1    0.19    0.28
  -5  -6  -1    0.03    0.30
  -5  -6  -1    0.08    0.32
  -5  -6  -1    0.65    0.29
  -5  -6  -1    0.02    0.24
   5   6   1    0.17    0.25
   5   6   1   -0.03    0.23
   5   6   1    0.65    0.36
   5   6   1    0.51    0.27
   5   6   1    0.12    0.15
   5   6   1   -0.08    0.28
   5   6   1    0.34    0.35
   5   6   1    0.15    0.25
  -6  -6  -1    0.12    0.35
  -6  -6  -1   -0.13    0.24
  -6  -6  -1    0.13    0.30
  -6  -6  -1    0.50    0.32
  -6  -6  -1    0.34    0.33
   6   6   1    0.12    0.28
   6   6   1    0.20    0.44
   6   6   1   -0.13    0.33
   6   6   1    0.08    0.25
   6   6   1    0.05    0.07
   6   6   1   -0.12    0.37
   6   6   1    0.06    0.27
   6   6   1    0.27    0.28
  -7  -6  -1    0.75    0.42
  -7  -6  -1    0.77    0.36
  -7  -6  -1    0.28    0.39
  -7  -6  -1    0.23    0.33
  -7  -6  -1    0.55    0.35
   7   6   1    0.62    0.34
   7   6   1    0.57    0.43
   7   6   1    0.63    0.36
   7   6   1    0.55    0.34
   7   6   1    0.57    0.44
  -8  -6  -1    0.30    0.45
  -8  -6  -1   -0.21    0.33
  -8  -6  -1   -0.08    0.36
  -8  -6  -1   -0.02    0.42
  -8  -6  -1    0.32    0.44
   8   6   1   -0.07    0.34
   8   6   1   -0.12    0.37
   8   6   1   -0.17    0.54
   8   6   1   -0.15    0.41
   8   6   1   -0.18    0.35
  -9  -6  -1    1.41    0.57
  -9  -6  -1    1.76    0.49
  -9  -6  -1    1.56    0.51
  -9  -6  -1    0.59    0.54
  -9  -6  -1    1.87    0.63
   9   6   1    0.64    0.60
   9   6   1    1.53    0.52
   9   6   1    1.56    0.51
   9   6   1    0.53    0.57
   9   6   1    1.75    0.56
 -10  -6  -1    0.95    0.61
 -10  -6  -1    0.72    0.63
 -10  -6  -1   -0.44    0.41
 -10  -6  -1    0.62    0.57
  10   6   1    0.46    0.49
  10   6   1   -0.57    0.48
  10   6   1    0.72    0.52
  10   6   1    0.07    0.59
 -11  -6  -1    7.08    1.02
 -11  -6  -1    8.12    1.07
 -11  -6  -1    8.41    0.79
 -11  -6  -1    8.72    1.12
  11   6   1    7.23    1.31
  11   6   1    8.11    1.02
  11   6   1    4.59    1.30
  11   6   1    7.54    0.97
 -12  -6  -1   -0.22    0.57
 -12  -6  -1    0.01    0.74
 -12  -6  -1    0.08    0.45
  12   6   1   -0.69    0.60
  12   6   1    0.58    0.69
  12   6   1   -0.93    0.90
  12   6   1   -1.31    0.58
 -13  -6  -1   -1.10    0.58
 -13  -6  -1   -0.55    0.71
  13   6   1   -1.73    1.05
  13   6   1    1.04    0.70
  13   6   1    0.51    0.66
 -14  -6  -1    0.78    0.93
 -14  -6  -1    0.12    0.71
  14   6   1    0.10    0.71
  14   6   1    1.66    0.82
  12  -7  -1   -0.83    0.93
  12  -7  -1   -0.76    0.81
 -12   7   1   -1.71    1.00
 -12   7   1    0.47    1.07
  11  -7  -1    2.14    1.00
  11  -7  -1    2.14    1.07
 -11   7   1    1.24    1.09
 -11   7   1    0.63    0.95
 -11   7   1    1.67    1.15
  10  -7  -1    0.18    0.82
  10  -7  -1    0.31    0.77
 -10   7   1    0.02    0.89
 -10   7   1    0.52    0.96
 -10   7   1   -0.97    0.72
   9  -7  -1   -1.22    0.90
   9  -7  -1    1.17    0.77
   9  -7  -1    0.50    0.80
  -9   7   1    0.92    0.83
  -9   7   1    0.85    0.72
  -9   7   1    0.02    0.60
   8  -7  -1    0.44    0.68
   8  -7  -1    0.12    0.90
   8  -7  -1    2.23    0.86
  -8   7   1    0.07    0.54
  -8   7   1    0.74    0.81
  -8   7   1    0.03    0.75
   7  -7  -1   13.16    1.18
   7  -7  -1   11.72    1.06
   7  -7  -1    8.14    1.37
  -7   7   1   11.56    1.34
  -7   7   1   12.72    1.42
  -7   7   1   13.67    2.03
   6  -7  -1   48.32    1.88
   6  -7  -1   49.11    1.96
   6  -7  -1   48.28    2.54
  -6   7   1   48.60    2.83
  -6   7   1   47.38    3.24
  -6   7   1   49.66    2.04
  -6   7   1   49.00    2.11
   5  -7  -1   -0.37    0.50
   5  -7  -1   -0.10    0.47
   5  -7  -1    0.47    0.70
  -5   7   1    0.25    0.46
  -5   7   1   -0.39    0.48
  -5   7   1   -0.07    0.43
  -5   7   1    0.30    0.58
   4  -7  -1    0.67    0.53
   4  -7  -1    0.56    0.67
   4  -7  -1    0.37    0.41
   4  -7  -1    0.70    0.51
   4  -7  -1    0.54    0.45
  -4   7   1    0.83    0.54
  -4   7   1    0.73    0.45
  -4   7   1    0.62    0.53
  -4   7   1    0.21    0.39
  -4   7   1   -0.36    0.62
   3  -7  -1    7.81    0.77
   3  -7  -1    7.72    0.82
   3  -7  -1    7.66    1.20
   3  -7  -1    7.55    0.74
   3  -7  -1    7.75    1.03
  -3   7   1    8.14    0.84
  -3   7   1    7.44    0.72
  -3   7   1    6.80    0.80
  -3   7   1    7.95    1.13
  -3   7   1    7.29    1.02
   2  -7  -1  118.42    2.41
   2  -7  -1  120.00    2.46
   2  -7  -1  120.59    2.49
   2  -7  -1  121.29    3.23
  -2   7   1  123.58    3.25
  -2   7   1  118.16    2.50
  -2   7   1  118.17    4.18
  -2   7   1  123.05    2.44
  -2   7   1  118.05    2.61
  -2   7   1  122.22    4.04
  -2   7   1  117.27    3.49
   1  -7  -1    0.79    0.41
   1  -7  -1    0.58    0.34
   1  -7  -1    1.24    0.48
   1  -7  -1    0.63    0.24
   1  -7  -1    1.27    0.41
  -1   7   1    0.83    0.64
  -1   7   1    0.46    0.26
  -1   7   1    0.58    0.42
  -1   7   1    0.83    0.39
  -1   7   1    0.51    0.41
  -1   7   1    0.74    0.34
  -1   7   1    0.84    0.40
   0  -7  -1   12.12    0.72
   0  -7  -1   10.96    0.67
   0  -7  -1   11.05    0.74
   0  -7  -1   12.76    1.00
   0  -7  -1   10.78    0.70
   0  -7  -1   11.57    1.22
   0   7   1   11.04    1.32
   0   7   1   11.06    0.70
   0   7   1   11.58    1.35
   0   7   1   10.29    0.71
   0   7   1   12.11    0.76
   0   7   1   11.08    1.20
   0   7   1   11.34    0.68
   0   7   1   11.54    0.66
  -1  -7  -1    0.09    0.44
  -1  -7  -1    0.00    0.30
  -1  -7  -1   -0.13    0.23
  -1  -7  -1   -0.01    0.23
  -1  -7  -1   -0.32    0.28
  -1  -7  -1   -0.40    0.25
   1   7   1    0.13    0.28
   1   7   1    0.34    0.31
   1   7   1   -0.18    0.24
   1   7   1   -0.08    0.28
   1   7   1   -0.23    0.33
   1   7   1    0.05    0.29
   1   7   1   -0.40    0.33
   1   7   1    0.06    0.13
  -2  -7  -1   21.01    0.83
  -2  -7  -1   20.91    0.75
  -2  -7  -1   20.78    0.79
  -2  -7  -1   20.92    1.33
  -2  -7  -1   20.85    0.81
  -2  -7  -1   20.12    1.16
   2   7   1   20.55    0.77
   2   7   1   21.53    0.86
   2   7   1   20.56    1.09
   2   7   1   20.01    0.86
   2   7   1   20.85    0.78
   2   7   1   20.92    0.79
   2   7   1   19.86    1.64
   2   7   1   21.67    1.43
  -3  -7  -1  118.15    2.04
  -3  -7  -1  122.33    2.16
  -3  -7  -1  123.68    2.15
  -3  -7  -1  125.77    3.37
  -3  -7  -1  120.39    2.09
  -3  -7  -1  122.05    2.92
   3   7   1  123.29    3.98
   3   7   1  125.72    3.46
   3   7   1  121.88    2.12
   3   7   1  120.58    2.17
   3   7   1  123.74    2.33
   3   7   1  124.58    2.09
   3   7   1  122.56    2.07
  -4  -7  -1    6.41    0.53
  -4  -7  -1    5.59    0.56
  -4  -7  -1    6.47    0.51
  -4  -7  -1    5.63    0.51
  -4  -7  -1    5.73    0.51
   4   7   1    5.43    0.48
   4   7   1    5.69    0.51
   4   7   1    5.61    0.48
   4   7   1    5.93    0.80
   4   7   1    5.89    0.80
   4   7   1    3.84    0.76
   4   7   1    6.06    0.49
   4   7   1    5.06    0.53
  -5  -7  -1   34.76    1.09
  -5  -7  -1   34.58    1.30
  -5  -7  -1   35.64    1.10
  -5  -7  -1   36.14    1.11
   5   7   1   35.75    2.09
   5   7   1   35.59    1.41
   5   7   1   36.36    1.07
   5   7   1   34.57    2.18
   5   7   1   36.42    1.79
   5   7   1   35.47    1.16
   5   7   1   34.36    1.10
   5   7   1   34.25    1.11
  -6  -7  -1    0.68    0.35
  -6  -7  -1    0.77    0.43
  -6  -7  -1    0.89    0.34
  -6  -7  -1    0.96    0.36
   6   7   1    0.55    0.42
   6   7   1    1.04    0.37
   6   7   1    0.82    0.32
   6   7   1    0.30    0.17
   6   7   1    0.51    0.29
   6   7   1    0.74    0.33
   6   7   1    0.54    0.42
   6   7   1    0.06    0.35
  -7  -7  -1    6.57    0.72
  -7  -7  -1    7.40    0.68
  -7  -7  -1    5.61    0.73
  -7  -7  -1    6.65    0.64
  -7  -7  -1    6.73    0.69
   7   7   1    5.94    0.63
   7   7   1    6.13    0.66
   7   7   1    5.85    0.61
   7   7   1    3.62    0.86
  -8  -7  -1   26.53    1.17
  -8  -7  -1   27.84    1.26
  -8  -7  -1   27.67    1.27
  -8  -7  -1   26.71    1.36
  -8  -7  -1   28.20    1.17
   8   7   1   28.64    1.21
   8   7   1   27.72    1.26
   8   7   1   27.91    1.25
   8   7   1   26.43    2.28
   8   7   1   28.69    2.16
  -9  -7  -1   33.29    1.40
  -9  -7  -1   33.08    1.49
  -9  -7  -1   35.50    1.37
  -9  -7  -1   31.97    1.49
  -9  -7  -1   35.04    1.54
   9   7   1   35.77    1.48
   9   7   1   35.98    2.96
   9   7   1   33.79    1.38
   9   7   1   33.60    2.26
   9   7   1   33.79    1.45
 -10  -7  -1    2.40    0.75
 -10  -7  -1    2.21    0.71
 -10  -7  -1    2.18    0.54
 -10  -7  -1    2.71    0.69
  10   7   1    2.84    0.68
  10   7   1    2.03    0.59
  10   7   1    0.78    0.86
 -11  -7  -1    1.95    0.73
 -11  -7  -1    1.41    0.68
 -11  -7  -1    2.38    0.60
  11   7   1    1.05    0.97
  11   7   1    1.69    0.70
  11   7   1    0.03    0.69
 -12  -7  -1   -0.07    0.38
 -12  -7  -1   -0.05    0.65
 -12  -7  -1   -1.06    0.50
  12   7   1   -0.50    0.61
  12   7   1    0.24    0.50
  12   7   1   -0.36    0.54
  12   7   1   -1.22    0.63
 -13  -7  -1    0.69    0.75
 -13  -7  -1    0.07    0.63
  13   7   1    0.92    0.71
  13   7   1   -0.66    0.55
  13   7   1   -0.68    1.08
 -14  -7  -1    0.79    0.74
 -14  -7  -1   -0.04    0.90
  14   7   1   -0.88    0.92
  14   7   1    0.14    0.68
  14   7   1    1.76    0.84
  12  -8  -1    3.23    1.17
  12  -8  -1    3.85    1.30
 -12   8   1    2.84    1.36
 -12   8   1    3.46    1.36
  11  -8  -1    1.82    1.08
  11  -8  -1    0.66    0.90
 -11   8   1    0.88    1.05
 -11   8   1    1.01    1.09
 -11   8   1   -0.40    1.00
  10  -8  -1    1.99    0.91
  10  -8  -1    2.67    1.07
 -10   8   1    2.75    1.16
 -10   8   1    1.51    1.04
   9  -8  -1    1.49    0.83
   9  -8  -1   -0.99    1.07
   9  -8  -1    0.74    0.85
  -9   8   1    0.07    0.90
  -9   8   1    1.15    0.95
  -9   8   1   -0.47    0.82
   8  -8  -1   -0.01    0.68
   8  -8  -1   -1.25    0.95
   8  -8  -1    0.57    0.79
  -8   8   1   -0.62    0.71
  -8   8   1    0.69    0.85
  -8   8   1   -0.44    0.59
   7  -8  -1    9.82    1.23
   7  -8  -1    9.05    1.14
   7  -8  -1    6.30    1.21
  -7   8   1   10.00    1.32
  -7   8   1    5.78    1.03
  -7   8   1    4.48    0.97
  -7   8   1    8.68    1.27
   6  -8  -1   17.61    1.32
   6  -8  -1   15.39    1.36
   6  -8  -1   14.50    1.76
  -6   8   1   15.56    2.07
  -6   8   1   16.02    1.42
  -6   8   1   16.15    1.96
  -6   8   1   16.31    1.32
   5  -8  -1   31.41    1.51
   5  -8  -1   32.93    2.13
   5  -8  -1   30.30    1.57
  -5   8   1   31.99    1.69
  -5   8   1   29.70    2.14
  -5   8   1   33.68    2.86
  -5   8   1   33.94    1.70
   4  -8  -1    5.17    0.82
   4  -8  -1    4.70    0.92
   4  -8  -1    6.02    0.78
   4  -8  -1    2.94    0.67
  -4   8   1    3.10    0.62
  -4   8   1    2.50    0.66
  -4   8   1    4.73    0.81
  -4   8   1    4.21    0.78
   3  -8  -1   75.47    2.10
   3  -8  -1   76.83    2.04
   3  -8  -1   76.05    2.07
   3  -8  -1   75.76    2.76
  -3   8   1   76.71    2.18
  -3   8   1   75.72    3.67
  -3   8   1   77.69    2.04
  -3   8   1   73.01    2.20
  -3   8   1   76.86    2.78
   2  -8  -1    1.23    0.49
   2  -8  -1    0.62    0.32
   2  -8  -1    1.20    0.45
   2  -8  -1    1.10    0.46
  -2   8   1    0.94    0.36
  -2   8   1    0.38    0.38
  -2   8   1    0.85    0.49
  -2   8   1    1.36    0.50
  -2   8   1    1.41    0.43
  -2   8   1    1.44    0.48
   1  -8  -1   16.88    0.86
   1  -8  -1   15.30    0.94
   1  -8  -1   15.08    0.94
   1  -8  -1   15.81    0.94
   1  -8  -1   15.72    1.22
  -1   8   1   15.33    0.89
  -1   8   1   16.47    1.65
  -1   8   1   16.11    0.88
  -1   8   1   14.72    0.93
  -1   8   1   15.21    1.54
  -1   8   1   16.26    1.53
  -1   8   1   15.08    1.05
   0  -8  -1   32.08    1.15
   0  -8  -1   29.43    1.51
   0  -8  -1   32.75    1.18
   0  -8  -1   31.17    1.07
   0   8   1   30.80    1.22
   0   8   1   32.52    2.13
   0   8   1   30.89    2.03
   0   8   1   31.84    1.11
   0   8   1   32.39    1.26
  -1  -8  -1   70.06    2.82
  -1  -8  -1   72.18    1.65
  -1  -8  -1   65.85    2.14
  -1  -8  -1   69.16    1.54
  -1  -8  -1   70.50    1.67
   1   8   1   73.05    1.65
   1   8   1   71.81    1.81
   1   8   1   73.01    1.77
   1   8   1   65.24    2.98
   1   8   1   70.40    1.60
   1   8   1   71.93    2.91
  -2  -8  -1   32.15    1.08
  -2  -8  -1   32.15    1.54
  -2  -8  -1   31.95    0.97
  -2  -8  -1   31.28    1.02
  -2  -8  -1   31.06    1.03
  -2  -8  -1   32.12    1.79
   2   8   1   30.44    2.00
   2   8   1   32.81    1.89
   2   8   1   34.13    1.16
   2   8   1   33.00    1.03
   2   8   1   33.36    1.03
  -3  -8  -1   35.10    1.05
  -3  -8  -1   36.79    1.78
  -3  -8  -1   37.20    1.10
  -3  -8  -1   35.37    1.01
  -3  -8  -1   36.02    1.65
   3   8   1   36.68    1.87
   3   8   1   35.13    2.22
   3   8   1   36.57    1.08
   3   8   1   36.46    1.05
   3   8   1   35.34    1.11
  -4  -8  -1    0.50    0.29
  -4  -8  -1    0.73    0.28
  -4  -8  -1    0.47    0.30
   4   8   1    0.57    0.30
   4   8   1    0.65    0.28
   4   8   1    0.80    0.29
   4   8   1    0.42    0.26
   4   8   1    0.39    0.34
   4   8   1    0.40    0.27
  -5  -8  -1   13.12    0.73
  -5  -8  -1   14.13    0.72
  -5  -8  -1   13.44    0.77
  -5  -8  -1   12.08    0.90
   5   8   1   12.96    0.74
   5   8   1   14.51    1.09
   5   8   1   13.77    1.20
   5   8   1   13.48    0.70
   5   8   1   13.81    1.42
   5   8   1   13.15    1.47
   5   8   1   12.95    0.72
  -6  -8  -1    0.47    0.41
  -6  -8  -1    0.38    0.32
  -6  -8  -1    0.42    0.34
  -6  -8  -1    0.25    0.32
   6   8   1   -0.06    0.27
   6   8   1   -0.07    0.19
   6   8   1    0.19    0.30
   6   8   1    0.23    0.41
   6   8   1    0.10    0.29
   6   8   1    0.11    0.41
   6   8   1    0.03    0.50
  -7  -8  -1    3.69    0.58
  -7  -8  -1    2.94    0.63
  -7  -8  -1    2.55    0.48
  -7  -8  -1    3.23    0.52
   7   8   1    3.89    0.56
   7   8   1    1.98    0.62
   7   8   1    2.71    0.52
   7   8   1    2.72    0.49
   7   8   1    1.66    0.64
   7   8   1    1.61    0.22
  -8  -8  -1   35.58    1.38
  -8  -8  -1   36.64    1.43
  -8  -8  -1   35.09    1.61
  -8  -8  -1   35.53    1.37
   8   8   1   35.62    2.85
   8   8   1   34.26    1.39
   8   8   1   34.74    2.37
   8   8   1   34.80    1.32
   8   8   1   33.81    1.36
  -9  -8  -1    0.96    0.60
  -9  -8  -1    0.49    0.51
  -9  -8  -1    1.53    0.56
   9   8   1    1.39    0.55
   9   8   1    0.40    0.57
   9   8   1    0.91    0.80
   9   8   1    2.23    0.54
 -10  -8  -1   28.99    1.64
 -10  -8  -1   26.96    1.28
 -10  -8  -1   28.03    1.51
  10   8   1   28.04    1.42
  10   8   1   29.62    3.02
  10   8   1   27.30    2.24
 -11  -8  -1    0.18    0.60
 -11  -8  -1   -0.20    0.61
 -11  -8  -1    0.49    0.51
  11   8   1   -0.84    0.65
  11   8   1    0.31    0.56
  11   8   1    0.12    0.87
 -12  -8  -1   -0.48    0.58
 -12  -8  -1   -0.03    0.47
 -12  -8  -1   -0.86    0.58
  12   8   1    0.02    0.56
  12   8   1   -0.26    0.71
 -13  -8  -1    1.25    0.88
 -13  -8  -1    0.91    0.71
  13   8   1    0.22    1.14
  13   8   1    1.47    0.77
  13   8   1    1.37    0.71
 -14  -8  -1    1.75    0.92
 -14  -8  -1    1.80    0.87
  14   8   1   -0.44    0.95
  14   8   1    2.35    1.03
  14   8   1    2.84    0.88
  11  -9  -1    1.24    0.96
  11  -9  -1    0.85    1.05
 -11   9   1   -0.26    1.09
 -11   9   1   -0.11    0.79
 -11   9   1    1.13    1.13
  10  -9  -1    1.86    1.04
  10  -9  -1    2.23    0.96
 -10   9   1    2.15    1.17
 -10   9   1    0.10    0.75
 -10   9   1    2.86    1.17
   9  -9  -1    7.32    1.53
   9  -9  -1   13.72    1.53
   9  -9  -1   10.57    1.46
  -9   9   1   13.86    1.55
  -9   9   1   12.72    1.66
   8  -9  -1    0.99    0.75
   8  -9  -1   -0.47    0.92
   8  -9  -1   -0.43    0.76
  -8   9   1    0.13    0.64
  -8   9   1   -1.26    0.70
  -8   9   1    0.43    0.83
   7  -9  -1    4.02    0.93
   7  -9  -1    5.44    1.07
   7  -9  -1    4.00    1.04
  -7   9   1    5.91    1.17
  -7   9   1    3.36    0.88
  -7   9   1    2.54    1.00
  -7   9   1    4.77    1.11
   6  -9  -1   14.37    1.75
   6  -9  -1   13.63    1.27
   6  -9  -1   11.72    1.29
  -6   9   1   13.13    1.41
  -6   9   1   12.35    2.04
  -6   9   1   17.21    2.16
  -6   9   1   14.05    1.48
   5  -9  -1    0.26    0.64
   5  -9  -1    0.94    0.58
   5  -9  -1    0.11    0.71
  -5   9   1    0.20    0.57
  -5   9   1    0.24    0.69
  -5   9   1    0.20    0.65
  -5   9   1    0.29    0.66
   4  -9  -1    2.73    0.73
   4  -9  -1    2.89    0.67
  -4   9   1    1.38    0.53
  -4   9   1    2.49    0.74
  -4   9   1    1.54    0.58
  -4   9   1    1.45    0.64
  -4   9   1    2.75    0.75
   3  -9  -1    0.79    0.42
   3  -9  -1    1.15    0.52
   3  -9  -1    1.61    0.59
   3  -9  -1    2.49    0.68
  -3   9   1    0.55    0.52
  -3   9   1    1.66    0.60
  -3   9   1    0.76    0.43
  -3   9   1    1.12    0.65
  -3   9   1    1.86    0.60
  -3   9   1    1.77    0.51
   2  -9  -1    4.37    0.63
   2  -9  -1    2.77    0.45
   2  -9  -1    3.94    0.65
   2  -9  -1    4.37    0.86
   2  -9  -1    4.29    0.66
  -2   9   1    2.59    0.50
  -2   9   1    4.51    0.62
  -2   9   1    2.51    0.72
  -2   9   1    4.13    0.72
  -2   9   1    4.15    0.67
  -2   9   1    2.44    0.67
   1  -9  -1    1.20    0.41
   1  -9  -1    0.85    0.25
   1  -9  -1    1.15    0.58
   1  -9  -1    1.42    0.51
   1  -9  -1    1.03    0.46
  -1   9   1    0.78    0.52
  -1   9   1    1.43    0.50
  -1   9   1    0.71    0.32
  -1   9   1    1.52    0.46
  -1   9   1    1.58    0.45
  -1   9   1    0.38    0.49
   0  -9  -1    1.00    0.37
   0  -9  -1    1.06    0.45
   0  -9  -1    0.92    0.41
   0  -9  -1    0.75    0.51
   0   9   1    0.32    0.45
   0   9   1    0.65    0.46
   0   9   1    1.36    0.47
   0   9   1    0.53    0.26
   0   9   1    1.49    0.39
  -1  -9  -1    0.10    0.55
  -1  -9  -1    0.04    0.32
  -1  -9  -1    0.46    0.36
  -1  -9  -1    0.07    0.27
   1   9   1   -0.10    0.29
   1   9   1    0.07    0.19
   1   9   1    0.36    0.32
   1   9   1    0.24    0.38
   1   9   1   -0.02    0.31
   1   9   1    0.21    0.31
  -2  -9  -1    9.78    0.70
  -2  -9  -1    9.69    0.70
  -2  -9  -1    9.34    0.93
  -2  -9  -1    9.44    0.61
   2   9   1    9.02    1.28
   2   9   1    9.62    0.69
   2   9   1    9.50    0.64
   2   9   1    9.99    0.67
   2   9   1    8.96    1.26
  -3  -9  -1    9.42    1.08
  -3  -9  -1   11.08    1.12
  -3  -9  -1   10.62    0.71
  -3  -9  -1    9.54    0.60
  -3  -9  -1   10.51    0.69
   3   9   1    8.79    0.60
   3   9   1   10.07    0.68
   3   9   1   10.26    0.65
   3   9   1   10.39    1.35
   3   9   1   10.74    1.31
  -4  -9  -1   48.65    1.26
  -4  -9  -1   50.44    1.33
  -4  -9  -1   51.41    1.40
   4   9   1   53.38    2.33
   4   9   1   50.44    1.30
   4   9   1   48.80    1.34
   4   9   1   54.15    2.89
   4   9   1   48.34    1.37
  -5  -9  -1    8.27    0.67
  -5  -9  -1    7.24    0.58
  -5  -9  -1    7.33    0.64
   5   9   1    8.15    0.64
   5   9   1    7.48    0.60
   5   9   1    6.65    0.97
   5   9   1    4.96    0.98
   5   9   1    7.67    1.01
   5   9   1    8.28    0.64
  -6  -9  -1    4.04    0.64
  -6  -9  -1    4.06    0.54
  -6  -9  -1    4.13    0.56
  -6  -9  -1    3.76    0.51
   6   9   1    3.92    0.53
   6   9   1    4.37    0.56
   6   9   1    2.48    0.56
   6   9   1    2.18    0.68
   6   9   1    2.11    0.66
   6   9   1    4.28    0.51
  -7  -9  -1    7.76    0.93
  -7  -9  -1    7.90    0.80
  -7  -9  -1    9.27    0.78
  -7  -9  -1    9.09    0.76
   7   9   1    9.26    0.77
   7   9   1    5.53    0.92
   7   9   1    8.37    0.71
   7   9   1    8.23    0.81
   7   9   1    8.34    0.79
  -8  -9  -1    1.29    0.65
  -8  -9  -1    1.56    0.51
  -8  -9  -1    2.56    0.59
   8   9   1    0.77    0.66
   8   9   1    2.12    0.51
   8   9   1    1.24    0.79
   8   9   1    1.64    0.52
  -9  -9  -1    0.43    0.45
  -9  -9  -1    0.54    0.49
   9   9   1   -0.29    0.66
   9   9   1    0.06    0.63
   9   9   1    0.14    0.40
 -10  -9  -1    1.73    0.72
 -10  -9  -1    2.32    0.72
  10   9   1    1.41    0.80
  10   9   1    1.81    0.98
  10   9   1    2.95    0.69
 -11  -9  -1   -0.39    0.60
 -11  -9  -1    0.56    0.64
  11   9   1   -0.44    0.80
  11   9   1   -0.87    0.59
  11   9   1    0.00    0.47
 -12  -9  -1    0.94    0.73
 -12  -9  -1    2.13    0.79
  12   9   1    0.61    1.06
  12   9   1    1.21    0.63
 -13  -9  -1    0.34    0.70
 -13  -9  -1   -0.33    0.60
  13   9   1   -0.60    0.76
  13   9   1    0.15    0.59
  13   9   1    1.34    0.80
 -14  -9  -1    0.52    0.89
 -14  -9  -1    0.14    0.78
  14   9   1    0.06    0.71
  14   9   1    2.68    0.88
  14   9   1   -1.27    1.22
  11 -10  -1    0.36    0.97
  11 -10  -1   -0.03    0.84
 -11  10   1    1.31    1.25
 -11  10   1    0.17    1.04
 -11  10   1   -1.82    1.02
  10 -10  -1    1.19    1.05
  10 -10  -1    1.09    0.84
 -10  10   1   -0.28    0.79
 -10  10   1    1.00    1.16
 -10  10   1    1.72    1.12
   9 -10  -1    0.26    0.78
   9 -10  -1    0.40    0.89
  -9  10   1    0.46    0.67
  -9  10   1   -0.69    0.92
  -9  10   1   -0.04    0.95
  -9  10   1   -0.77    0.87
   8 -10  -1    0.75    0.77
   8 -10  -1    0.11    0.82
   8 -10  -1    0.74    0.96
  -8  10   1    1.35    0.94
  -8  10   1    0.19    0.57
  -8  10   1   -0.80    0.84
  -8  10   1   -0.14    0.84
   7 -10  -1   -0.12    0.65
   7 -10  -1    0.28    0.78
   7 -10  -1    0.49    0.73
  -7  10   1    0.66    0.61
  -7  10   1   -0.51    0.69
  -7  10   1   -0.53    0.73
  -7  10   1    0.06    0.79
   6 -10  -1    0.74    0.77
   6 -10  -1    1.26    0.70
   6 -10  -1    2.11    0.89
  -6  10   1    0.05    0.76
  -6  10   1    1.52    0.84
  -6  10   1    1.16    0.62
  -6  10   1   -0.57    0.74
  -6  10   1    0.38    0.59
   5 -10  -1   -0.74    0.59
   5 -10  -1   -0.63    0.53
  -5  10   1   -0.70    0.52
  -5  10   1   -0.16    0.64
  -5  10   1    0.07    0.47
  -5  10   1   -0.49    0.67
  -5  10   1   -0.73    0.63
   4 -10  -1    2.66    0.77
   4 -10  -1    4.13    0.75
  -4  10   1    1.50    0.67
  -4  10   1    3.58    0.80
  -4  10   1    1.62    0.55
  -4  10   1    3.92    0.84
  -4  10   1    1.86    0.82
   3 -10  -1   42.26    2.31
   3 -10  -1   46.00    1.84
   3 -10  -1   42.10    1.68
   3 -10  -1   43.55    1.65
   3 -10  -1   42.84    2.11
  -3  10   1   42.63    1.75
  -3  10   1   40.35    1.82
  -3  10   1   45.24    2.99
  -3  10   1   42.05    2.99
  -3  10   1   41.38    2.15
   2 -10  -1   -0.08    0.48
   2 -10  -1   -0.58    0.37
   2 -10  -1    0.28    0.58
   2 -10  -1    0.34    0.30
   2 -10  -1    0.08    0.51
  -2  10   1   -0.22    0.45
  -2  10   1    0.15    0.36
  -2  10   1    0.56    0.45
  -2  10   1    0.33    0.49
  -2  10   1    0.22    0.52
  -2  10   1   -0.21    0.39
   1 -10  -1    6.37    0.99
   1 -10  -1    6.23    0.74
   1 -10  -1    5.33    0.64
   1 -10  -1    6.09    0.75
  -1  10   1    3.53    0.81
  -1  10   1    6.18    0.76
  -1  10   1    6.24    0.70
  -1  10   1    4.99    0.73
   0 -10  -1   24.50    1.15
   0 -10  -1   21.61    1.52
   0 -10  -1   24.06    1.15
   0 -10  -1   23.00    1.03
   0  10   1   22.65    1.10
   0  10   1   22.57    1.98
   0  10   1   22.07    1.17
   0  10   1   24.05    1.08
   0  10   1   24.53    2.22
   0  10   1   23.74    1.21
  -1 -10  -1   -0.08    0.45
  -1 -10  -1   -0.01    0.37
  -1 -10  -1    0.23    0.41
  -1 -10  -1   -0.16    0.28
   1  10   1    0.28    0.51
   1  10   1   -0.26    0.39
   1  10   1    0.16    0.34
   1  10   1    0.11    0.21
   1  10   1    0.25    0.37
   1  10   1   -0.04    0.30
  -2 -10  -1    8.73    0.72
  -2 -10  -1    8.71    0.74
  -2 -10  -1    8.55    0.64
  -2 -10  -1    8.68    0.98
   2  10   1    8.98    0.71
   2  10   1    9.12    0.67
   2  10   1    8.36    0.67
   2  10   1    8.20    1.34
   2  10   1    9.37    1.40
  -3 -10  -1    0.59    0.35
  -3 -10  -1    0.90    0.56
  -3 -10  -1    0.36    0.27
  -3 -10  -1    0.86    0.39
   3  10   1    0.53    0.32
   3  10   1    0.22    0.51
   3  10   1    0.90    0.36
   3  10   1    0.75    0.32
   3  10   1    0.51    0.21
   3  10   1    0.64    0.45
  -4 -10  -1    0.67    0.30
  -4 -10  -1    0.13    0.32
  -4 -10  -1    0.71    0.39
   4  10   1   -0.17    0.31
   4  10   1    0.40    0.32
   4  10   1    0.24    0.51
   4  10   1    0.08    0.31
   4  10   1    0.54    0.30
  -5 -10  -1   23.51    1.05
  -5 -10  -1   21.23    0.96
  -5 -10  -1   21.66    0.89
   5  10   1   20.50    1.93
   5  10   1   21.27    0.90
   5  10   1   21.68    1.62
   5  10   1   20.65    0.98
   5  10   1   22.38    1.44
   5  10   1   22.63    0.98
   5  10   1   22.06    2.09
  -6 -10  -1   14.76    0.89
  -6 -10  -1   14.60    0.89
  -6 -10  -1   14.01    0.81
   6  10   1   14.82    0.88
   6  10   1   14.27    1.30
   6  10   1   13.96    0.80
   6  10   1   14.09    1.90
   6  10   1   13.24    1.98
   6  10   1   14.26    1.43
   6  10   1   12.48    0.85
  -7 -10  -1    0.01    0.39
  -7 -10  -1   -0.07    0.33
  -7 -10  -1   -0.77    0.48
  -7 -10  -1   -0.34    0.37
   7  10   1   -0.15    0.27
   7  10   1    0.40    0.37
   7  10   1    0.09    0.55
   7  10   1   -0.51    0.57
   7  10   1    0.18    0.34
  -8 -10  -1    8.98    0.88
  -8 -10  -1    7.49    0.95
   8  10   1    5.28    1.11
   8  10   1    4.77    0.96
   8  10   1    8.03    0.82
  -9 -10  -1    2.89    0.70
  -9 -10  -1    2.50    0.63
   9  10   1    1.57    0.74
   9  10   1    2.48    0.62
   9  10   1    0.83    0.83
 -10 -10  -1    0.51    0.56
 -10 -10  -1    1.39    0.71
  10  10   1   -0.10    0.73
  10  10   1    1.04    0.54
  10  10   1    0.55    0.66
 -11 -10  -1    0.38    0.62
 -11 -10  -1    0.37    0.62
  11  10   1   -1.23    0.68
  11  10   1   -0.19    0.66
  11  10   1   -0.26    0.44
 -12 -10  -1    0.79    0.69
 -12 -10  -1   -0.15    0.62
  12  10   1   -1.44    0.76
  12  10   1    0.17    1.00
  12  10   1   -0.02    0.57
 -13 -10  -1    0.05    0.72
 -13 -10  -1    0.24    0.71
  13  10   1    0.35    0.61
  13  10   1   -0.92    1.08
  10 -11  -1    9.42    1.61
  10 -11  -1    7.14    1.33
 -10  11   1    7.62    1.59
 -10  11   1    8.55    1.63
   9 -11  -1   -0.18    0.93
   9 -11  -1    1.00    0.86
  -9  11   1   -1.69    0.86
  -9  11   1    0.03    0.64
  -9  11   1    1.04    1.05
   8 -11  -1   -0.08    0.76
   8 -11  -1   -0.93    0.62
  -8  11   1   -0.72    0.91
  -8  11   1   -0.29    0.81
  -8  11   1   -0.12    0.87
  -8  11   1    0.61    0.75
   7 -11  -1    2.07    0.81
   7 -11  -1    1.26    0.91
  -7  11   1    0.70    0.89
  -7  11   1    0.32    0.72
  -7  11   1    1.69    0.75
  -7  11   1    1.28    0.93
   6 -11  -1    0.22    0.64
   6 -11  -1    0.99    0.79
  -6  11   1    0.50    0.80
  -6  11   1    0.93    0.67
  -6  11   1    0.15    0.78
  -6  11   1   -0.15    0.80
  -6  11   1    0.83    0.69
   5 -11  -1    3.32    0.88
   5 -11  -1    2.19    0.73
  -5  11   1    1.63    0.66
  -5  11   1    1.15    0.70
  -5  11   1    0.38    0.63
  -5  11   1    2.69    0.86
  -5  11   1    1.82    0.83
   4 -11  -1    0.33    0.67
   4 -11  -1    0.57    0.82
   4 -11  -1    1.02    0.64
  -4  11   1    0.45    0.64
  -4  11   1    0.23    0.67
  -4  11   1    0.25    0.49
  -4  11   1   -0.30    0.69
  -4  11   1    0.92    0.68
   3 -11  -1    0.03    0.65
   3 -11  -1   -0.20    0.53
   3 -11  -1   -0.18    0.33
   3 -11  -1   -0.70    0.86
  -3  11   1    0.62    0.60
  -3  11   1    0.05    0.41
  -3  11   1   -0.45    0.61
  -3  11   1   -0.09    0.55
  -3  11   1   -0.83    0.57
   2 -11  -1   15.91    1.44
   2 -11  -1   15.51    1.11
   2 -11  -1   15.14    1.18
   2 -11  -1   16.34    1.21
   2 -11  -1   16.37    1.20
  -2  11   1   15.74    1.40
  -2  11   1   15.35    1.90
  -2  11   1   15.38    1.07
  -2  11   1   15.61    1.24
  -2  11   1   17.22    2.36
  -2  11   1   14.75    1.16
   1 -11  -1    0.50    0.49
   1 -11  -1   -0.36    0.76
   1 -11  -1    0.25    0.55
   1 -11  -1   -0.01    0.41
  -1  11   1    0.06    0.58
  -1  11   1    0.26    0.53
  -1  11   1    0.54    0.43
  -1  11   1    0.07    0.31
  -1  11   1    0.32    0.60
   0 -11  -1   15.79    0.93
   0 -11  -1   15.41    1.03
   0 -11  -1   14.56    1.48
   0 -11  -1   14.82    1.04
   0  11   1   15.68    2.08
   0  11   1   14.89    1.06
   0  11   1   16.09    1.07
   0  11   1   15.33    2.04
   0  11   1   15.64    0.98
   0  11   1   15.06    0.99
  -1 -11  -1   -0.29    0.39
  -1 -11  -1   -0.89    0.64
  -1 -11  -1   -0.30    0.41
  -1 -11  -1    0.01    0.34
   1  11   1   -0.08    0.39
   1  11   1   -0.10    0.36
   1  11   1   -0.36    0.21
   1  11   1    0.12    0.41
   1  11   1   -0.47    0.33
   1  11   1   -0.13    0.44
  -2 -11  -1   18.16    1.54
  -2 -11  -1   18.93    1.02
  -2 -11  -1   18.15    0.86
  -2 -11  -1   19.39    1.02
   2  11   1   18.74    0.99
   2  11   1   20.39    0.96
   2  11   1   17.93    0.94
   2  11   1   19.14    2.19
   2  11   1   19.58    1.95
  -3 -11  -1    2.55    0.53
  -3 -11  -1    2.50    0.79
  -3 -11  -1    2.41    0.50
  -3 -11  -1    1.96    0.39
   3  11   1    1.31    0.29
   3  11   1    1.68    0.61
   3  11   1    2.70    0.50
   3  11   1    2.01    0.49
   3  11   1    2.57    0.45
   3  11   1    1.22    0.59
  -4 -11  -1   12.80    0.83
  -4 -11  -1   15.08    0.91
  -4 -11  -1   12.99    0.71
  -4 -11  -1   14.13    1.49
   4  11   1   14.39    1.57
   4  11   1   13.72    0.87
   4  11   1   13.90    0.78
   4  11   1   12.37    0.81
  -5 -11  -1    1.53    0.44
  -5 -11  -1    0.78    0.30
   5  11   1    0.92    0.36
   5  11   1    0.73    0.39
   5  11   1    1.08    0.40
   5  11   1    0.78    0.44
   5  11   1    0.15    0.66
   5  11   1    0.70    0.39
   5  11   1    0.69    0.65
  -6 -11  -1    2.20    0.49
  -6 -11  -1    1.51    0.36
   6  11   1    2.41    0.44
   6  11   1    1.56    0.74
   6  11   1    2.31    0.49
   6  11   1    0.88    0.74
   6  11   1    0.98    0.44
  -7 -11  -1   11.96    0.91
   7  11   1    9.62    1.20
   7  11   1   12.18    1.84
   7  11   1   14.88    2.10
   7  11   1   11.54    0.89
  -8 -11  -1    4.33    0.81
  -8 -11  -1    4.28    0.68
   8  11   1    3.69    0.63
   8  11   1    2.13    0.98
   8  11   1    2.02    0.78
  -9 -11  -1    4.28    0.72
  -9 -11  -1    3.39    0.74
   9  11   1    2.12    0.89
   9  11   1    2.29    0.85
   9  11   1    4.07    0.71
 -10 -11  -1    3.94    0.74
 -10 -11  -1    3.29    0.88
  10  11   1    2.06    0.85
  10  11   1    3.14    1.18
  10  11   1    4.39    0.75
 -11 -11  -1    0.16    0.64
 -11 -11  -1    1.19    0.67
  11  11   1    1.48    0.61
  11  11   1   -1.11    0.79
  11  11   1    0.34    0.97
 -12 -11  -1    3.44    0.93
 -12 -11  -1    2.85    0.82
  12  11   1    1.08    1.21
  12  11   1    0.82    0.90
  12  11   1    3.48    0.82
 -13 -11  -1    1.16    0.85
 -13 -11  -1   -0.22    0.76
  13  11   1    0.66    0.66
  13  11   1   -0.07    0.91
   9 -12  -1   -0.49    0.94
  -9  12   1   -1.45    1.08
  -9  12   1   -0.36    1.01
  -9  12   1    0.33    0.75
   8 -12  -1    0.93    0.96
  -8  12   1    0.90    1.00
  -8  12   1   -0.83    0.99
  -8  12   1    0.58    0.73
  -8  12   1    0.63    0.89
   7 -12  -1    2.38    0.89
   7 -12  -1    1.70    0.95
  -7  12   1    0.31    0.90
  -7  12   1    2.59    1.02
  -7  12   1    1.74    0.85
   6 -12  -1    1.12    0.86
   6 -12  -1   -0.37    0.63
  -6  12   1    0.28    0.79
  -6  12   1   -0.01    0.77
  -6  12   1   -0.21    0.62
  -6  12   1   -0.83    0.53
   5 -12  -1   -0.59    0.66
   5 -12  -1    0.59    0.63
   5 -12  -1   -1.05    0.75
  -5  12   1   -0.63    0.53
  -5  12   1   -0.94    0.73
  -5  12   1    0.36    0.54
  -5  12   1    0.43    0.76
  -5  12   1   -0.22    0.71
   4 -12  -1    9.00    1.15
   4 -12  -1    7.72    1.01
   4 -12  -1    7.91    1.56
  -4  12   1    3.66    1.14
  -4  12   1    8.58    1.20
  -4  12   1    5.00    1.11
  -4  12   1    4.87    0.81
   3 -12  -1   -0.39    0.90
   3 -12  -1   -0.17    0.50
   3 -12  -1    0.42    0.67
  -3  12   1    0.00    0.61
  -3  12   1    0.27    0.57
  -3  12   1   -0.23    0.59
  -3  12   1    0.08    0.45
  -3  12   1    0.29    0.61
   2 -12  -1    5.17    0.89
   2 -12  -1    4.85    0.76
   2 -12  -1    4.91    1.21
  -2  12   1    5.23    0.85
  -2  12   1    2.73    0.94
  -2  12   1    2.85    0.55
  -2  12   1    5.44    0.90
  -2  12   1    3.35    0.93
   1 -12  -1    0.52    0.47
   1 -12  -1    0.25    0.65
   1 -12  -1    1.04    0.63
  -1  12   1   -0.03    0.65
  -1  12   1   -0.17    0.33
  -1  12   1    0.31    0.67
  -1  12   1    0.03    0.54
   0 -12  -1   35.09    1.36
   0 -12  -1   36.35    1.53
   0 -12  -1   35.67    2.14
   0 -12  -1   33.99    1.44
   0  12   1   36.30    1.48
   0  12   1   36.40    2.97
   0  12   1   36.47    1.64
   0  12   1   35.73    2.80
   0  12   1   34.70    1.51
  -1 -12  -1    7.67    0.86
  -1 -12  -1    9.11    0.95
  -1 -12  -1    9.64    1.39
  -1 -12  -1    8.01    0.76
   1  12   1    9.11    0.84
   1  12   1    7.38    0.82
   1  12   1    8.26    0.92
   1  12   1    5.71    1.10
  -2 -12  -1    5.07    0.71
  -2 -12  -1    6.82    1.23
  -2 -12  -1    5.36    0.69
  -2 -12  -1    5.47    0.60
   2  12   1    3.49    0.92
   2  12   1    5.28    0.73
   2  12   1    3.20    0.79
   2  12   1    6.24    0.69
  -3 -12  -1   -0.24    0.43
  -3 -12  -1    0.30    0.41
  -3 -12  -1    0.10    0.61
  -3 -12  -1    0.10    0.31
   3  12   1    0.06    0.49
   3  12   1   -0.19    0.21
   3  12   1    0.24    0.41
   3  12   1    0.02    0.53
   3  12   1    0.28    0.34
  -4 -12  -1   12.94    0.87
  -4 -12  -1   13.79    1.58
   4  12   1   12.70    0.99
   4  12   1   12.15    1.65
   4  12   1   12.90    0.91
  -5 -12  -1    4.98    0.62
   5  12   1    4.40    0.61
   5  12   1    3.39    0.95
   5  12   1    2.65    0.61
  -6 -12  -1    0.71    0.45
   6  12   1    0.33    0.43
   6  12   1    1.13    0.45
   6  12   1    0.47    0.71
   6  12   1    0.69    0.57
  -7 -12  -1    1.18    0.47
   7  12   1    0.65    0.57
   7  12   1    0.02    0.53
   7  12   1    0.44    0.41
  -8 -12  -1    0.39    0.45
   8  12   1    0.28    0.73
   8  12   1    0.04    0.37
   8  12   1    0.03    0.65
  -9 -12  -1    0.04    0.48
  -9 -12  -1   -0.30    0.56
   9  12   1    0.59    0.72
   9  12   1    0.93    0.49
   9  12   1    0.31    0.64
 -10 -12  -1    1.37    0.73
 -10 -12  -1    0.96    0.58
  10  12   1    0.24    0.70
  10  12   1    1.26    0.54
  10  12   1    0.21    0.85
 -11 -12  -1    0.03    0.59
 -11 -12  -1    0.79    0.68
  11  12   1    0.34    0.52
  11  12   1   -0.64    0.58
  11  12   1   -0.99    0.74
 -12 -12  -1    1.01    0.75
 -12 -12  -1    0.81    0.69
  12  12   1    0.13    0.87
  12  12   1    0.98    0.61
   8 -13  -1    0.42    0.95
  -8  13   1   -1.36    0.68
  -8  13   1    0.43    1.01
  -8  13   1    0.31    0.83
   7 -13  -1    0.35    0.90
  -7  13   1   -1.32    0.96
  -7  13   1   -0.41    0.64
  -7  13   1   -0.92    0.79
   6 -13  -1    0.57    0.85
   6 -13  -1   -0.36    1.29
  -6  13   1    0.07    0.68
  -6  13   1   -1.76    0.79
  -6  13   1   -0.69    0.78
   5 -13  -1    0.71    0.99
   5 -13  -1    0.49    0.83
  -5  13   1   -0.10    0.73
  -5  13   1   -0.38    0.63
  -5  13   1    0.23    0.71
   4 -13  -1    0.59    1.11
   4 -13  -1    1.91    0.82
  -4  13   1    0.92    0.75
  -4  13   1    2.29    0.88
  -4  13   1    1.60    0.86
   3 -13  -1    4.18    1.32
   3 -13  -1    5.58    1.02
  -3  13   1    3.28    0.88
  -3  13   1    2.33    0.89
  -3  13   1    1.74    0.79
  -3  13   1    3.86    0.92
   2 -13  -1   -0.10    0.61
   2 -13  -1   -0.38    0.94
   2 -13  -1   -0.25    0.45
  -2  13   1    0.70    0.62
  -2  13   1   -0.12    0.62
  -2  13   1   -0.22    0.52
   1 -13  -1    0.62    0.62
   1 -13  -1   -0.97    0.82
  -1  13   1    0.33    0.56
  -1  13   1    0.14    0.67
  -1  13   1   -0.25    0.52
   0 -13  -1    1.62    0.97
   0 -13  -1    1.33    0.59
   0  13   1    0.72    0.60
   0  13   1    1.30    0.74
   0  13   1    1.56    0.60
  -1 -13  -1    0.18    0.51
  -1 -13  -1    0.54    0.91
   1  13   1   -0.17    0.58
   1  13   1    0.53    0.73
   1  13   1   -0.06    0.43
  -2 -13  -1    2.47    1.02
  -2 -13  -1    1.26    0.52
   2  13   1    1.23    0.55
   2  13   1    0.66    0.62
   2  13   1    1.13    0.75
  -3 -13  -1   29.48    1.25
  -3 -13  -1   28.82    1.92
   3  13   1   30.10    1.36
   3  13   1   30.39    2.94
   3  13   1   30.05    2.69
  -4 -13  -1    1.58    0.80
  -4 -13  -1    2.99    0.55
   4  13   1    0.84    0.58
   4  13   1    2.53    0.53
   4  13   1    1.05    0.77
  -5 -13  -1    3.90    0.59
   5  13   1    4.36    0.64
   5  13   1    2.62    0.68
   5  13   1    2.20    0.89
  -6 -13  -1   -0.41    0.35
   6  13   1   -0.27    0.43
   6  13   1    0.21    0.38
   6  13   1   -0.20    0.45
   6  13   1    0.06    0.68
  -7 -13  -1    0.37    0.41
   7  13   1    0.01    0.68
   7  13   1   -0.08    0.36
   7  13   1    0.06    0.69
  -8 -13  -1   -0.13    0.43
   8  13   1   -0.68    0.64
   8  13   1   -0.03    0.41
   8  13   1   -0.50    0.64
  -9 -13  -1    0.38    0.50
   9  13   1    0.35    0.43
   9  13   1   -0.03    0.60
   9  13   1    0.01    0.76
 -10 -13  -1    1.31    0.60
  10  13   1    1.36    0.57
  10  13   1    0.39    0.84
  10  13   1    0.95    0.82
 -11 -13  -1   -0.67    0.65
 -11 -13  -1    0.31    0.59
  11  13   1   -1.21    0.75
  11  13   1   -0.47    0.62
  11  13   1    0.22    0.53
 -12 -13  -1   -0.82    0.71
 -12 -13  -1   -0.35    0.62
  12  13   1   -0.78    0.66
  12  13   1    0.72    0.62
   7 -14  -1    0.07    0.91
   7 -14  -1   -0.51    1.07
  -7  14   1   -0.54    0.69
  -7  14   1   -0.73    0.86
  -7  14   1   -2.05    0.98
   6 -14  -1   -2.51    1.19
   6 -14  -1   -0.14    0.85
  -6  14   1    0.75    0.92
  -6  14   1    0.36    0.79
  -6  14   1   -0.33    0.76
   5 -14  -1    0.07    0.82
   5 -14  -1   -0.68    1.11
  -5  14   1   -1.67    0.81
  -5  14   1    0.18    0.73
  -5  14   1    0.13    0.86
   4 -14  -1    0.01    0.82
   4 -14  -1    0.42    0.72
  -4  14   1    0.17    0.74
  -4  14   1    1.08    0.78
  -4  14   1   -1.19    0.81
   3 -14  -1   -0.61    0.96
   3 -14  -1   -0.31    0.68
  -3  14   1   -1.32    0.74
  -3  14   1   -0.16    0.71
  -3  14   1   -0.34    0.64
   2 -14  -1    0.59    0.72
   2 -14  -1    0.83    0.82
  -2  14   1    0.12    0.82
  -2  14   1    0.34    0.74
  -2  14   1    2.35    0.82
   1 -14  -1    0.55    0.62
   1 -14  -1   -0.38    0.91
  -1  14   1   -0.35    0.47
  -1  14   1   -0.34    0.55
  -1  14   1   -0.39    0.69
   0 -14  -1   25.52    1.93
   0 -14  -1   25.34    1.43
   0  14   1   29.72    3.08
   0  14   1   25.45    1.55
   0  14   1   26.23    3.00
  -1 -14  -1    6.44    0.83
  -1 -14  -1    6.20    1.37
   1  14   1    5.11    0.81
   1  14   1    3.23    0.97
   1  14   1    4.47    1.13
  -2 -14  -1    0.15    0.49
  -2 -14  -1   -0.82    0.86
   2  14   1    0.49    0.58
   2  14   1   -0.15    0.58
   2  14   1    0.07    0.46
  -3 -14  -1    8.96    0.90
  -3 -14  -1    8.66    1.52
   3  14   1    5.03    1.09
   3  14   1    7.90    0.88
  -4 -14  -1    0.75    0.45
  -4 -14  -1    1.23    0.80
   4  14   1    1.24    0.50
   4  14   1    0.42    0.59
   4  14   1    0.53    0.62
  -5 -14  -1    4.53    0.64
   5  14   1    2.77    1.01
   5  14   1    2.23    0.70
   5  14   1    4.55    0.67
  -6 -14  -1   -0.04    0.41
   6  14   1    0.37    0.41
   6  14   1   -0.03    0.69
   6  14   1    0.42    0.80
   6  14   1   -0.46    0.50
  -7 -14  -1    0.88    0.45
   7  14   1    0.59    0.79
   7  14   1   -0.21    0.72
   7  14   1    0.61    0.43
  -8 -14  -1   -0.06    0.44
   8  14   1    0.11    0.41
   8  14   1    0.60    0.70
   8  14   1    0.13    0.73
  -9 -14  -1    3.49    0.68
   9  14   1    2.33    1.15
   9  14   1    1.14    0.89
   9  14   1    2.78    0.63
 -10 -14  -1    0.32    0.55
  10  14   1   -0.14    0.91
  10  14   1    0.31    0.49
  10  14   1   -0.71    0.88
 -11 -14  -1   -0.68    0.54
  11  14   1    0.14    0.52
  11  14   1   -1.51    0.76
  11  14   1   -1.03    0.84
   6 -15  -1    0.04    1.46
   6 -15  -1    0.28    0.90
  -6  15   1    1.09    0.98
  -6  15   1   -1.28    1.04
  -6  15   1    0.07    0.86
   5 -15  -1    2.89    1.06
   5 -15  -1    0.94    1.06
  -5  15   1    1.98    0.98
  -5  15   1    1.50    0.99
  -5  15   1   -0.16    1.12
   4 -15  -1   -0.65    0.74
   4 -15  -1    0.27    0.85
  -4  15   1    0.68    0.81
  -4  15   1   -0.16    0.75
  -4  15   1   -1.08    0.92
   3 -15  -1    0.20    0.79
   3 -15  -1    0.03    0.73
  -3  15   1    0.54    0.74
  -3  15   1   -0.83    0.89
  -3  15   1    0.06    0.78
   2 -15  -1   -0.35    0.69
   2 -15  -1   -0.29    1.01
  -2  15   1    0.37    0.82
  -2  15   1    0.16    0.73
  -2  15   1   -0.89    0.82
   1 -15  -1    7.35    1.53
   1 -15  -1    6.75    0.98
  -1  15   1    6.42    1.08
  -1  15   1    5.66    1.33
  -1  15   1    3.70    1.06
   0 -15  -1    2.70    1.02
   0 -15  -1    3.09    0.75
   0  15   1    1.63    0.67
   0  15   1    0.94    0.90
   0  15   1   -0.05    0.80
  -1 -15  -1   -0.23    0.51
  -1 -15  -1    0.81    1.01
   1  15   1    0.38    0.59
   1  15   1   -0.63    0.68
  -2 -15  -1    9.50    1.00
  -2 -15  -1    9.10    1.63
   2  15   1    5.40    1.29
   2  15   1    9.60    1.03
  -3 -15  -1    3.99    1.27
  -3 -15  -1    3.79    0.65
   3  15   1    3.15    0.66
   3  15   1    2.48    1.05
   3  15   1    1.67    0.82
  -4 -15  -1    2.12    0.55
  -4 -15  -1    2.68    1.21
   4  15   1    2.54    0.59
   4  15   1    1.30    0.74
   4  15   1    1.16    0.92
  -5 -15  -1    0.52    0.45
   5  15   1    0.76    0.86
   5  15   1   -0.69    0.53
   5  15   1   -0.02    0.41
  -6 -15  -1    0.40    0.43
   6  15   1    0.37    0.81
   6  15   1   -0.06    0.39
   6  15   1    0.51    0.76
  -7 -15  -1    2.60    0.56
   7  15   1    2.60    0.59
   7  15   1    2.03    1.01
   7  15   1    1.05    0.92
  -8 -15  -1    2.31    0.57
   8  15   1    2.16    0.57
   8  15   1    1.00    0.90
   8  15   1    1.54    1.04
  -9 -15  -1   -0.16    0.46
   9  15   1   -0.07    0.88
   9  15   1    0.68    0.47
   9  15   1   -0.23    0.83
 -10 -15  -1   -0.55    0.50
  10  15   1   -0.23    0.48
  10  15   1   -1.13    0.79
  10  15   1    0.28    1.03
   5 -16  -1   -0.26    0.94
   5 -16  -1   -0.65    0.87
  -5  16   1   -0.78    0.80
  -5  16   1   -0.07    0.82
  -5  16   1   -1.51    0.68
   4 -16  -1    0.47    1.27
   4 -16  -1    2.39    0.99
  -4  16   1   -1.82    0.92
  -4  16   1    0.58    0.81
  -4  16   1    0.88    0.97
   3 -16  -1    1.51    1.28
   3 -16  -1    3.05    0.95
  -3  16   1    2.47    0.96
  -3  16   1    1.62    0.86
  -3  16   1   -0.15    1.04
   2 -16  -1    0.58    0.85
   2 -16  -1    0.72    0.75
  -2  16   1   -0.99    0.90
  -2  16   1    0.57    0.91
  -2  16   1   -0.21    0.68
   1 -16  -1    0.27    0.64
   1 -16  -1    0.84    1.10
  -1  16   1    0.20    0.86
  -1  16   1   -0.16    0.67
  -1  16   1   -0.17    0.63
   0 -16  -1    0.22    0.96
   0 -16  -1    0.57    0.61
   0  16   1    0.69    0.63
   0  16   1    0.26    0.77
  -1 -16  -1    0.39    0.55
  -1 -16  -1    0.94    1.07
   1  16   1   -0.27    0.57
   1  16   1   -0.64    0.77
  -2 -16  -1    0.90    1.08
  -2 -16  -1    0.49    0.54
   2  16   1    0.25    0.87
   2  16   1    0.37    0.51
   2  16   1   -0.33    0.74
  -3 -16  -1    0.24    0.49
  -3 -16  -1    0.23    1.03
   3  16   1    0.16    0.47
   3  16   1   -0.77    0.69
   3  16   1    0.11    0.63
  -4 -16  -1    0.74    1.12
  -4 -16  -1    1.26    0.53
   4  16   1    0.96    0.91
   4  16   1    0.70    0.49
   4  16   1   -1.12    0.73
  -5 -16  -1    0.80    0.47
   5  16   1    1.26    0.53
   5  16   1    1.14    0.96
  -6 -16  -1    0.17    0.44
   6  16   1    0.34    0.67
   6  16   1    0.15    0.41
   6  16   1    0.20    0.62
  -7 -16  -1   -0.07    0.42
   7  16   1    0.64    0.45
   7  16   1   -0.81    0.75
   7  16   1    0.87    0.95
  -8 -16  -1    0.95    0.50
   8  16   1    1.00    0.50
   8  16   1    0.58    0.95
   8  16   1    1.89    1.07
   9  16   1    1.21    1.10
   9  16   1    2.87    0.63
   9  16   1    1.92    1.02
   3 -17  -1    0.73    0.79
   3 -17  -1    1.77    1.33
  -3  17   1    0.55    0.92
  -3  17   1    1.10    0.93
   2 -17  -1    2.63    1.36
   2 -17  -1    3.71    0.97
  -2  17   1    0.77    0.97
  -2  17   1    1.85    0.87
   1 -17  -1    0.51    0.67
   1 -17  -1    0.81    0.90
  -1  17   1    0.38    0.63
  -1  17   1   -0.73    0.68
  -1  17   1    0.57    0.96
   0 -17  -1    0.21    1.09
   0 -17  -1    0.97    0.69
   0  17   1    0.34    0.93
   0  17   1    1.47    0.75
   0  17   1   -1.51    0.86
  -1 -17  -1   -0.20    0.55
  -1 -17  -1    1.58    1.17
   1  17   1    0.38    0.59
   1  17   1   -0.32    0.87
  -2 -17  -1    4.75    1.28
  -2 -17  -1    4.40    0.78
   2  17   1    1.97    1.07
   2  17   1    3.51    0.78
  -3 -17  -1    1.00    0.92
  -3 -17  -1    1.56    0.59
   3  17   1    0.02    0.88
   3  17   1    1.65    0.61
  -4 -17  -1   -0.28    0.44
  -4 -17  -1    0.91    0.90
   4  17   1   -0.21    0.44
   4  17   1    0.00    0.88
  -5 -17  -1    0.94    0.49
   5  17   1    0.19    0.88
   5  17   1    0.35    0.45
   6  17   1    0.01    0.91
   6  17   1    1.12    0.95
   6  17   1   -0.23    0.41
   7  17   1    0.42    0.71
   7  17   1   -0.44    0.90
   7  17   1    0.60    0.45
   0 -18  -1   -0.29    1.09
   0 -18  -1    0.49    0.67
   0  18   1   -0.30    0.92
  -1 -18  -1    1.94    1.30
  -1 -18  -1    1.53    0.68
   1  18   1    2.77    0.77
   1  18   1   -1.19    0.94
   1  18   1    0.96    1.09
  -2 -18  -1    0.52    0.57
  -2 -18  -1    0.48    1.15
   2  18   1    0.41    0.78
   2  18   1    0.61    0.57
  -3 -18  -1    0.89    0.56
  -3 -18  -1    0.63    1.25
   3  18   1    0.61    0.54
   3  18   1   -0.09    1.00
   4  18   1    1.50    0.96
   4  18   1    1.90    0.62
   5  17  -2    1.00    1.06
   5  17  -2    1.96    1.04
   4  17  -2   -0.38    0.81
   3  17  -2   -0.21    0.71
   3  17  -2   -0.02    0.84
  -3 -17   2    0.63    0.97
   2  17  -2    0.94    0.99
   2  17  -2    0.25    0.85
  -2 -17   2    1.45    1.29
   1  17  -2    2.12    1.08
   1  17  -2    4.31    0.71
   1  17  -2    3.33    1.12
  -1 -17   2    5.90    1.62
   0  17  -2    0.00    0.65
   0  17  -2    0.30    0.86
   0 -17   2    0.76    0.94
   0 -17   2   -0.20    0.45
  -1  17  -2    0.08    0.58
  -1  17  -2   -0.54    0.89
  -1  17  -2    0.38    0.97
   1 -17   2    0.89    0.60
   1 -17   2   -0.27    1.10
  -2  17  -2    0.05    0.96
  -2  17  -2   -0.39    0.64
  -2  17  -2   -0.76    0.98
   2 -17   2    0.61    0.63
   2 -17   2    0.49    0.94
  -3  17  -2    3.38    1.33
  -3  17  -2    0.49    1.20
   7  16  -2   -0.46    0.76
   7  16  -2    0.14    0.82
   6  16  -2    1.10    0.97
   6  16  -2    1.06    0.94
   5  16  -2    0.88    0.87
   5  16  -2    0.36    0.91
   4  16  -2    0.01    0.80
   4  16  -2   -0.18    0.68
   3  16  -2    0.31    0.35
   3  16  -2   -0.31    0.65
   3  16  -2    0.48    0.87
  -3 -16   2   -0.28    1.08
   2  16  -2   -0.31    0.70
   2  16  -2    0.77    0.89
   2  16  -2   -0.08    0.37
  -2 -16   2    0.21    1.03
   1  16  -2    0.60    0.48
   1  16  -2    0.46    0.67
   1  16  -2    0.22    0.80
  -1 -16   2    1.75    1.21
  -1 -16   2    1.29    0.45
   0  16  -2   -0.11    0.81
   0  16  -2   -0.02    0.81
   0  16  -2    1.00    0.55
   0 -16   2    1.63    0.95
   0 -16   2    1.23    0.53
  -1  16  -2    4.83    0.88
  -1  16  -2    1.76    1.02
   1 -16   2    3.27    0.72
   1 -16   2    4.25    1.43
  -2  16  -2    1.01    0.97
  -2  16  -2    1.00    0.71
  -2  16  -2    0.10    0.69
   2 -16   2    2.60    0.71
   2 -16   2    1.18    0.95
  -3  16  -2    6.02    1.10
  -3  16  -2    4.35    1.31
  -3  16  -2    2.75    1.10
   3 -16   2    8.07    1.79
   3 -16   2    5.46    0.95
  -4  16  -2    1.33    1.02
  -4  16  -2    2.61    0.93
  -4  16  -2    0.79    0.93
   4 -16   2    3.12    0.91
   4 -16   2    4.37    1.59
  -5  16  -2    1.36    0.99
  -5  16  -2    1.51    0.98
  -5  16  -2   -0.32    0.85
   5 -16   2    1.04    0.89
   5 -16   2    1.13    1.39
   9  15  -2    0.15    0.94
   9  15  -2   -0.93    0.73
   8  15  -2    0.31    0.92
   8  15  -2   -0.21    0.75
   7  15  -2    0.71    0.83
   7  15  -2    1.84    1.03
   6  15  -2    0.51    0.83
   6  15  -2    0.48    0.81
   5  15  -2    2.45    0.78
   5  15  -2    2.98    1.00
   5  15  -2    3.39    1.00
   4  15  -2    5.64    1.32
   4  15  -2    4.15    1.01
   4  15  -2    7.49    0.64
   3  15  -2   -0.20    0.30
   3  15  -2    0.28    0.73
   3  15  -2   -0.48    0.51
  -3 -15   2    1.22    1.07
  -3 -15   2   -0.16    0.26
   2  15  -2    1.52    0.80
   2  15  -2    3.55    0.57
   2  15  -2    2.10    0.99
  -2 -15   2    3.58    1.13
  -2 -15   2    2.87    0.44
   1  15  -2    0.57    0.82
   1  15  -2    0.56    0.76
  -1 -15   2    1.84    0.93
  -1 -15   2    0.90    0.43
   0  15  -2    5.07    1.30
   0  15  -2    9.03    0.98
   0 -15   2    9.19    1.55
   0 -15   2    8.68    0.87
  -1  15  -2    0.60    0.86
  -1  15  -2    0.73    0.60
  -1  15  -2    0.74    0.73
   1 -15   2    0.98    0.56
   1 -15   2    1.93    0.97
  -2  15  -2   -0.45    0.78
  -2  15  -2    0.70    0.66
  -2  15  -2    0.48    0.83
   2 -15   2    1.20    0.63
   2 -15   2    1.97    1.19
  -3  15  -2    0.64    0.96
  -3  15  -2    2.72    0.83
   3 -15   2    3.36    0.82
   3 -15   2    3.86    1.23
  -4  15  -2    2.19    0.90
  -4  15  -2    1.42    0.97
  -4  15  -2    1.13    1.10
   4 -15   2    2.68    0.89
   4 -15   2    2.57    1.18
  -5  15  -2    0.74    0.77
  -5  15  -2   -0.01    0.79
  -5  15  -2    1.28    0.97
   5 -15   2    0.10    0.73
   5 -15   2    0.20    0.96
  -6  15  -2    0.63    0.92
  -6  15  -2   -1.13    1.00
  -6  15  -2    0.71    0.95
   6 -15   2    0.83    1.39
   6 -15   2    1.33    0.89
  10  14  -2   -0.67    0.60
   9  14  -2   -0.50    0.83
   9  14  -2   -0.21    0.72
   8  14  -2    1.79    0.92
   8  14  -2    2.16    0.94
   7  14  -2    0.39    0.76
   7  14  -2    2.00    0.42
   7  14  -2    2.14    1.03
   6  14  -2    0.17    0.28
   6  14  -2    0.25    0.74
   6  14  -2    0.24    0.72
   5  14  -2    0.78    0.80
   5  14  -2    1.52    0.90
   5  14  -2    0.73    0.56
   5  14  -2    1.77    0.36
   4  14  -2   -0.13    0.57
   4  14  -2    0.35    0.29
   4  14  -2    0.22    0.55
  -4 -14   2    0.16    0.22
   3  14  -2    6.13    1.28
   3  14  -2    9.78    0.72
  -3 -14   2    9.58    0.57
  -3 -14   2    8.78    1.47
   2  14  -2    0.07    0.60
   2  14  -2    0.58    0.36
   2  14  -2    0.74    0.80
  -2 -14   2    0.95    1.00
  -2 -14   2    0.42    0.32
   1  14  -2    0.50    0.77
   1  14  -2    0.33    0.67
  -1 -14   2    1.10    0.99
  -1 -14   2    1.19    0.43
   0  14  -2    0.22    0.58
   0  14  -2   -0.08    0.64
   0  14  -2   -0.04    0.44
   0 -14   2    0.86    0.80
   0 -14   2    0.27    0.44
  -1  14  -2    1.53    0.92
  -1  14  -2    1.82    0.90
  -1  14  -2    2.83    0.68
   1 -14   2    3.30    1.05
   1 -14   2    2.48    0.62
  -2  14  -2   -0.17    0.53
  -2  14  -2    0.00    0.75
  -2  14  -2   -0.59    0.68
   2 -14   2    0.48    0.58
   2 -14   2    0.07    0.95
  -3  14  -2    5.65    0.97
  -3  14  -2    3.80    1.16
   3 -14   2    5.92    0.92
   3 -14   2    6.95    1.58
  -4  14  -2    0.69    0.83
  -4  14  -2    0.49    0.76
  -4  14  -2   -0.68    0.82
   4 -14   2   -0.58    1.06
   4 -14   2    0.46    0.71
  -5  14  -2   -0.35    0.62
  -5  14  -2    0.33    0.60
  -5  14  -2    0.88    0.83
   5 -14   2    1.43    0.81
   5 -14   2    1.97    1.33
  -6  14  -2   -1.06    0.87
  -6  14  -2    0.39    0.88
  -6  14  -2    0.23    0.86
   6 -14   2    0.27    1.34
   6 -14   2    0.50    0.78
  -7  14  -2   -0.10    0.86
  -7  14  -2   -1.70    0.91
  -7  14  -2    0.13    0.85
   7 -14   2   -0.71    0.78
   7 -14   2   -0.52    1.01
  11  13  -2   -0.62    0.95
  11  13  -2    0.28    0.47
 -11 -13   2    0.58    0.64
  10  13  -2    0.44    0.45
  10  13  -2    0.38    0.80
  10  13  -2   -0.76    0.84
 -10 -13   2   -0.14    0.55
   9  13  -2    2.87    0.55
   9  13  -2    1.83    0.95
   9  13  -2    1.07    0.89
   8  13  -2    0.46    0.71
   8  13  -2   -0.20    0.77
   8  13  -2    0.08    0.34
   7  13  -2    0.14    0.66
   7  13  -2    0.76    0.36
   7  13  -2    0.72    0.78
  -7 -13   2    0.82    0.32
   6  13  -2    3.59    0.46
   6  13  -2    3.04    0.97
   6  13  -2    2.13    0.64
   6  13  -2    1.57    0.79
  -6 -13   2    3.98    0.39
   5  13  -2    3.68    1.13
   5  13  -2    3.45    0.79
   5  13  -2    3.36    0.97
   5  13  -2    5.83    0.54
  -5 -13   2    5.48    0.42
   4  13  -2    2.10    0.38
   4  13  -2    1.10    0.65
   4  13  -2    1.27    0.45
   4  13  -2    1.88    0.87
  -4 -13   2    2.37    0.31
   3  13  -2    3.12    0.98
   3  13  -2    5.30    0.56
   3  13  -2    2.52    0.74
   3  13  -2    3.25    0.61
  -3 -13   2    4.61    1.30
  -3 -13   2    4.17    0.45
   2  13  -2    1.41    0.81
   2  13  -2    2.72    0.46
   2  13  -2    1.15    0.50
   2  13  -2    1.19    0.67
  -2 -13   2    2.68    0.94
   1  13  -2    1.34    0.51
   1  13  -2    2.30    0.93
   1  13  -2    1.05    0.68
   1  13  -2    3.08    0.52
  -1 -13   2    2.67    0.47
  -1 -13   2    4.67    1.25
   0  13  -2    0.04    0.46
   0  13  -2    0.24    0.42
   0  13  -2    0.44    0.72
   0  13  -2   -0.56    0.41
   0 -13   2    0.17    0.42
   0 -13   2    0.65    0.71
  -1  13  -2   -0.15    0.45
  -1  13  -2    0.18    0.52
  -1  13  -2    0.54    0.73
  -1  13  -2    0.52    0.54
   1 -13   2    0.78    0.51
   1 -13   2    0.81    0.69
  -2  13  -2   -0.19    0.66
  -2  13  -2   -0.09    0.52
  -2  13  -2    0.32    0.55
  -2  13  -2   -0.40    0.50
   2 -13   2    0.36    0.54
   2 -13   2    0.60    0.76
  -3  13  -2    1.03    0.67
  -3  13  -2    2.23    0.94
  -3  13  -2    4.27    0.86
  -3  13  -2    1.32    0.87
   3 -13   2    4.10    1.15
   3 -13   2    3.82    0.78
  -4  13  -2    0.11    0.79
  -4  13  -2    0.70    0.67
  -4  13  -2    1.37    0.73
  -4  13  -2    2.49    0.79
   4 -13   2    2.45    1.25
   4 -13   2    2.53    0.78
  -5  13  -2    0.51    0.72
  -5  13  -2   -0.18    0.62
  -5  13  -2    0.09    0.70
   5 -13   2    0.13    0.65
   5 -13   2   -1.17    0.96
  -6  13  -2    0.17    0.95
  -6  13  -2    0.44    0.71
  -6  13  -2    1.25    0.86
   6 -13   2    0.43    1.27
   6 -13   2    2.31    0.94
  -7  13  -2   -0.16    0.77
  -7  13  -2    2.40    1.00
  -7  13  -2   -0.02    0.82
   7 -13   2    1.39    0.92
   7 -13   2    0.55    1.07
  -8  13  -2   -0.05    1.11
  -8  13  -2    2.52    1.13
   8 -13   2    2.70    1.06
   8 -13   2   -0.07    1.60
  -9  13  -2   -1.71    1.07
   9 -13   2    1.68    1.07
  11  12  -2    2.06    1.07
  11  12  -2    3.88    0.71
 -11 -12   2    3.59    1.05
 -11 -12   2    4.13    0.73
  10  12  -2    0.18    0.73
  10  12  -2    1.81    0.54
  10  12  -2    0.63    0.83
 -10 -12   2    1.21    0.79
 -10 -12   2    0.89    0.53
   9  12  -2    0.59    0.72
   9  12  -2   -0.15    0.72
   9  12  -2    0.84    0.43
  -9 -12   2    0.71    0.59
  -9 -12   2   -0.01    0.42
   8  12  -2    1.32    0.42
   8  12  -2    0.65    0.75
   8  12  -2    0.47    0.81
  -8 -12   2    1.39    0.77
  -8 -12   2    1.68    0.42
   7  12  -2   -0.01    0.58
   7  12  -2    0.28    0.73
   7  12  -2   -0.03    0.29
  -7 -12   2    0.14    0.29
   6  12  -2    2.59    0.85
   6  12  -2    3.38    1.07
   6  12  -2    4.09    0.48
   6  12  -2    2.41    0.60
  -6 -12   2    4.27    0.46
   5  12  -2   -0.18    0.24
   5  12  -2    0.29    0.52
   5  12  -2    0.51    0.48
   5  12  -2    0.16    0.62
  -5 -12   2   -0.22    0.21
   4  12  -2    0.27    0.33
   4  12  -2    0.15    0.24
   4  12  -2   -0.03    0.49
   4  12  -2   -0.34    0.57
  -4 -12   2    0.15    0.22
   3  12  -2    0.52    0.55
   3  12  -2    2.00    0.37
   3  12  -2    1.16    0.66
   3  12  -2    1.31    0.45
  -3 -12   2    1.63    0.31
  -3 -12   2    1.55    0.33
  -3 -12   2    2.39    1.06
   2  12  -2    9.56    1.29
   2  12  -2    5.09    1.10
   2  12  -2    7.98    0.65
  -2 -12   2    7.79    0.56
  -2 -12   2    8.86    1.32
  -2 -12   2    8.25    0.58
   1  12  -2   13.68    2.20
   1  12  -2   10.52    0.79
   1  12  -2   13.62    2.04
   1  12  -2   11.88    1.41
  -1 -12   2   11.22    1.33
  -1 -12   2   11.52    0.73
   0  12  -2   -0.06    0.41
   0  12  -2    0.84    0.44
   0  12  -2   -0.07    0.64
   0  12  -2    0.21    0.57
   0 -12   2    0.14    0.39
   0 -12   2    0.27    0.85
  -1  12  -2    0.42    0.48
  -1  12  -2    0.11    0.47
  -1  12  -2   -0.01    0.61
  -1  12  -2    0.65    0.71
   1 -12   2    0.52    0.48
   1 -12   2   -0.71    0.76
  -2  12  -2    0.37    0.49
  -2  12  -2   -0.16    0.63
  -2  12  -2   -0.30    0.49
  -2  12  -2    0.09    0.64
   2 -12   2   -0.44    0.46
   2 -12   2   -0.41    0.78
  -3  12  -2    1.07    0.66
  -3  12  -2    2.46    0.74
   3 -12   2    2.64    0.71
   3 -12   2    2.03    1.02
  -4  12  -2   -0.60    0.66
  -4  12  -2    0.84    0.67
  -4  12  -2    0.57    0.66
   4 -12   2    0.44    0.66
   4 -12   2   -0.48    0.66
  -5  12  -2    0.41    0.62
  -5  12  -2    0.43    0.64
  -5  12  -2    1.21    0.74
   5 -12   2    1.68    1.23
   5 -12   2    3.04    0.86
  -6  12  -2    3.87    0.95
  -6  12  -2    3.35    1.19
  -6  12  -2    6.99    1.18
   6 -12   2    6.90    1.67
   6 -12   2    6.66    1.08
  -7  12  -2   -0.09    0.79
  -7  12  -2   -0.85    0.55
  -7  12  -2   -0.82    0.75
   7 -12   2   -0.81    0.88
   7 -12   2   -0.73    0.70
  -8  12  -2    0.22    0.83
  -8  12  -2    0.01    0.76
  -8  12  -2   -0.78    0.91
   8 -12   2   -0.27    0.77
  -9  12  -2    0.23    0.87
  -9  12  -2   -1.29    0.96
  -9  12  -2    0.34    0.97
   9 -12   2    0.28    0.93
  12  11  -2   -0.13    0.56
  12  11  -2    0.10    0.87
  12  11  -2    2.66    1.00
 -12 -11   2   -0.56    0.60
 -12 -11   2    1.21    0.90
  11  11  -2   -0.80    0.93
  11  11  -2   -0.12    0.47
  11  11  -2    1.68    0.89
 -11 -11   2    0.32    0.56
 -11 -11   2   -1.15    0.48
  10  11  -2    0.05    0.85
  10  11  -2   -0.77    0.61
  10  11  -2    0.32    0.46
 -10 -11   2    0.23    0.50
 -10 -11   2    0.99    0.64
   9  11  -2    2.77    0.98
   9  11  -2    2.90    0.55
   9  11  -2    1.80    0.82
  -9 -11   2    3.46    0.60
  -9 -11   2    2.95    0.88
   8  11  -2   -0.25    0.33
   8  11  -2    0.23    0.57
   8  11  -2   -0.53    0.64
  -8 -11   2   -0.15    0.35
  -8 -11   2    0.00    0.56
   7  11  -2    0.04    0.30
   7  11  -2   -0.02    0.54
   7  11  -2   -0.21    0.62
   7  11  -2    0.34    0.37
  -7 -11   2    0.54    0.34
  -7 -11   2   -0.31    0.61
   6  11  -2    2.26    0.39
   6  11  -2    1.44    0.81
   6  11  -2    1.27    0.46
   6  11  -2    1.27    0.69
  -6 -11   2    2.43    0.37
   5  11  -2    2.82    0.93
   5  11  -2    4.72    0.49
   5  11  -2    2.60    0.81
  -5 -11   2    5.03    0.46
  -5 -11   2    4.48    0.43
   4  11  -2    8.93    0.56
   4  11  -2    9.19    1.42
   4  11  -2    8.14    0.55
  -4 -11   2    9.45    0.49
  -4 -11   2    9.50    0.52
   3  11  -2    0.58    0.18
   3  11  -2    0.24    0.43
   3  11  -2    0.37    0.35
   3  11  -2    0.53    0.27
   3  11  -2    0.29    0.26
   3  11  -2    0.36    0.61
  -3 -11   2    0.48    0.26
  -3 -11   2    0.59    0.25
  -3 -11   2    0.41    0.67
   2  11  -2   11.34    1.70
   2  11  -2   12.11    0.69
   2  11  -2   12.01    0.52
   2  11  -2   12.66    0.65
   2  11  -2   12.23    1.98
   2  11  -2   12.28    1.28
  -2 -11   2   12.49    0.61
  -2 -11   2   11.77    0.62
  -2 -11   2   13.12    1.51
   1  11  -2   54.19    3.41
   1  11  -2   53.24    1.47
   1  11  -2   55.48    3.24
   1  11  -2   51.67    1.33
   1  11  -2   53.03    2.37
   1  11  -2   53.78    1.25
  -1 -11   2   50.35    0.97
  -1 -11   2   52.74    1.30
  -1 -11   2   52.61    2.47
   0  11  -2    0.19    0.31
   0  11  -2    0.60    0.50
   0  11  -2    0.27    0.38
   0  11  -2    0.62    0.33
   0  11  -2    0.16    0.53
   0  11  -2    0.05    0.40
   0 -11   2    0.61    0.27
   0 -11   2    0.78    0.84
   0 -11   2    0.51    0.39
   0 -11   2    0.24    0.35
  -1  11  -2   12.21    1.76
  -1  11  -2   13.32    0.96
  -1  11  -2   11.28    0.78
  -1  11  -2   11.97    1.46
  -1  11  -2   13.27    2.04
   1 -11   2   12.08    0.71
   1 -11   2   12.64    0.92
   1 -11   2   11.52    0.83
   1 -11   2   11.84    1.50
  -2  11  -2   -0.47    0.51
  -2  11  -2    0.57    0.43
  -2  11  -2   -0.45    0.47
  -2  11  -2   -0.18    0.45
   2 -11   2   -0.29    0.34
   2 -11   2   -0.15    0.47
   2 -11   2   -0.21    0.58
   2 -11   2   -0.20    0.40
  -3  11  -2    8.84    1.00
  -3  11  -2   10.48    0.96
   3 -11   2    9.42    1.02
   3 -11   2   10.36    1.42
   3 -11   2    8.34    0.82
  -4  11  -2    0.66    0.66
  -4  11  -2    2.74    0.75
  -4  11  -2    2.01    0.89
  -4  11  -2    2.10    0.68
   4 -11   2    2.56    0.70
   4 -11   2    2.81    0.95
   4 -11   2    4.30    0.72
  -5  11  -2    3.75    0.91
  -5  11  -2    3.49    0.84
  -5  11  -2    1.92    0.78
  -5  11  -2    2.02    0.74
   5 -11   2    3.49    0.73
   5 -11   2    3.54    0.81
   5 -11   2    2.03    1.18
  -6  11  -2   -0.23    0.72
  -6  11  -2   -0.33    0.72
  -6  11  -2   -0.67    0.58
  -6  11  -2   -0.71    0.56
   6 -11   2    0.10    0.58
   6 -11   2   -0.03    0.70
  -7  11  -2    4.31    0.98
  -7  11  -2    3.97    1.04
   7 -11   2    3.55    0.95
   7 -11   2    4.67    0.90
  -8  11  -2    6.44    1.22
  -8  11  -2    4.56    1.17
  -8  11  -2    2.46    0.98
  -8  11  -2    2.81    1.15
   8 -11   2    5.57    1.13
  -9  11  -2    1.51    0.95
  -9  11  -2    4.67    1.22
  -9  11  -2    3.59    1.11
   9 -11   2    5.27    1.20
 -10  11  -2    0.15    1.00
 -10  11  -2   -0.93    0.71
 -10  11  -2   -0.18    1.00
  10 -11   2   -0.31    0.88
  12  10  -2    0.77    1.25
  12  10  -2    5.23    1.29
  12  10  -2    3.46    0.78
 -12 -10   2    3.05    0.83
 -12 -10   2    2.78    0.97
 -12 -10   2    3.63    0.86
  11  10  -2   -0.46    0.87
  11  10  -2    0.62    0.57
  11  10  -2    0.19    0.52
 -11 -10   2   -0.35    0.68
 -11 -10   2   -0.21    0.62
 -11 -10   2   -1.12    0.52
  10  10  -2   -0.62    0.57
  10  10  -2   -0.48    0.77
  10  10  -2    0.34    0.46
 -10 -10   2   -0.61    0.47
 -10 -10   2    0.04    0.53
 -10 -10   2   -0.15    0.62
   9  10  -2    0.02    0.54
   9  10  -2    1.78    0.50
   9  10  -2    0.36    0.82
  -9 -10   2    0.57    0.63
  -9 -10   2    1.14    0.52
   8  10  -2    1.66    0.75
   8  10  -2    1.76    0.73
   8  10  -2    3.47    0.56
  -8 -10   2    2.90    0.54
  -8 -10   2    3.15    0.73
   7  10  -2   -0.14    0.28
   7  10  -2    0.06    0.51
   7  10  -2   -0.18    0.62
   7  10  -2   -0.08    0.30
  -7 -10   2    0.04    0.41
  -7 -10   2   -0.20    0.33
   6  10  -2    0.40    0.36
   6  10  -2    0.10    0.54
   6  10  -2    0.80    0.68
   6  10  -2    0.87    0.33
  -6 -10   2    0.74    0.31
  -6 -10   2    1.07    0.51
  -6 -10   2    0.69    0.32
   5  10  -2    2.65    0.75
   5  10  -2    4.51    0.46
   5  10  -2    4.59    0.34
   5  10  -2    4.53    0.47
   5  10  -2    2.90    0.90
   5  10  -2    2.82    0.57
  -5 -10   2    3.94    0.44
   4  10  -2    0.69    0.56
   4  10  -2    1.04    0.20
   4  10  -2    1.00    0.20
   4  10  -2    0.67    0.27
   4  10  -2    0.46    0.41
   4  10  -2    0.85    0.28
  -4 -10   2    0.81    0.24
  -4 -10   2    1.15    0.27
   3  10  -2    6.78    0.47
   3  10  -2    6.45    0.33
   3  10  -2    6.85    0.48
   3  10  -2    7.15    0.35
   3  10  -2    4.09    0.86
  -3 -10   2    6.91    0.42
  -3 -10   2    7.99    1.24
  -3 -10   2    7.05    0.46
   2  10  -2    0.14    0.23
   2  10  -2    0.72    0.28
   2  10  -2    0.40    0.19
   2  10  -2    0.42    0.32
   2  10  -2    0.68    0.21
   2  10  -2    0.35    0.40
   2  10  -2    0.33    0.52
  -2 -10   2    0.37    0.23
  -2 -10   2    0.67    0.26
  -2 -10   2    0.43    0.74
   1  10  -2    0.36    0.27
   1  10  -2    0.13    0.29
   1  10  -2    0.15    0.39
   1  10  -2   -0.20    0.38
   1  10  -2    0.09    0.29
   1  10  -2    0.26    0.22
  -1 -10   2    0.13    0.15
  -1 -10   2    0.23    0.17
  -1 -10   2    0.24    0.18
  -1 -10   2   -0.05    0.48
  -1 -10   2    0.40    0.28
   0  10  -2    3.47    0.52
   0  10  -2    1.93    0.48
   0  10  -2    1.97    0.63
   0  10  -2    2.84    0.42
   0  10  -2    1.73    0.67
   0  10  -2    3.48    0.45
   0 -10   2    3.28    0.44
   0 -10   2    3.44    0.38
   0 -10   2    2.57    0.87
   0 -10   2    3.04    0.46
  -1  10  -2   -0.08    0.29
  -1  10  -2   -0.14    0.45
  -1  10  -2   -0.09    0.39
  -1  10  -2   -0.22    0.31
  -1  10  -2   -0.17    0.35
   1 -10   2   -0.15    0.35
   1 -10   2    0.12    0.34
   1 -10   2   -0.01    0.26
   1 -10   2   -0.27    0.70
  -2  10  -2   24.75    1.23
  -2  10  -2   22.37    1.08
  -2  10  -2   24.83    1.88
  -2  10  -2   23.51    1.03
  -2  10  -2   23.51    2.39
   2 -10   2   24.24    1.77
   2 -10   2   24.26    1.09
   2 -10   2   24.63    1.16
   2 -10   2   22.01    0.98
  -3  10  -2    0.05    0.46
  -3  10  -2   -0.04    0.37
  -3  10  -2    0.73    0.54
  -3  10  -2    0.18    0.59
  -3  10  -2    0.03    0.52
   3 -10   2   -0.01    0.45
   3 -10   2    0.51    0.41
   3 -10   2    0.13    0.49
   3 -10   2   -0.26    0.59
  -4  10  -2    1.94    0.66
  -4  10  -2    1.35    0.64
  -4  10  -2    2.20    0.65
  -4  10  -2    1.64    0.68
  -4  10  -2    3.03    0.65
   4 -10   2    1.98    0.82
   4 -10   2    2.86    0.61
   4 -10   2    2.86    0.67
   4 -10   2    2.34    0.66
  -5  10  -2    1.07    0.64
  -5  10  -2    1.62    0.69
  -5  10  -2    2.91    0.75
  -5  10  -2    2.79    0.79
   5 -10   2    3.56    0.73
   5 -10   2    2.35    0.74
  -6  10  -2    0.20    0.67
  -6  10  -2    0.73    0.71
  -6  10  -2    0.49    0.67
  -6  10  -2    0.35    0.76
   6 -10   2    1.53    0.62
   6 -10   2    0.64    0.67
  -7  10  -2    0.03    0.73
  -7  10  -2   -0.66    0.70
  -7  10  -2    0.22    0.69
  -7  10  -2   -0.39    0.68
   7 -10   2   -0.19    0.64
   7 -10   2   -0.38    0.59
  -8  10  -2    0.10    0.85
  -8  10  -2   -0.46    0.77
  -8  10  -2    0.28    0.78
  -8  10  -2    0.60    0.78
   8 -10   2    0.42    0.68
   8 -10   2    1.24    0.82
  -9  10  -2    1.00    0.91
  -9  10  -2    0.10    0.95
  -9  10  -2    0.33    0.84
  -9  10  -2    1.87    1.01
   9 -10   2    0.33    0.83
   9 -10   2    0.82    0.76
 -10  10  -2    0.38    0.90
 -10  10  -2   -1.59    0.84
 -10  10  -2   -1.65    0.83
 -10  10  -2   -1.32    0.85
  10 -10   2    0.12    0.79
  10 -10   2   -1.21    0.77
 -11  10  -2    0.19    0.92
 -11  10  -2    0.06    1.10
 -11  10  -2   -2.01    0.94
 -11  10  -2   -0.99    1.06
  11 -10   2   -0.36    0.95
  13   9  -2    1.12    0.66
  13   9  -2    0.31    0.63
  13   9  -2   -1.43    1.11
 -13  -9   2   -0.65    0.70
 -13  -9   2   -0.37    0.74
  12   9  -2    0.32    0.89
  12   9  -2    0.94    0.63
  12   9  -2    1.25    0.74
 -12  -9   2    1.97    0.72
 -12  -9   2    1.53    0.83
 -12  -9   2    1.30    0.75
  11   9  -2   -1.10    0.83
  11   9  -2    0.71    0.60
  11   9  -2    0.35    0.52
 -11  -9   2    0.94    0.61
 -11  -9   2    0.09    0.70
 -11  -9   2    0.01    0.58
  10   9  -2   -0.06    0.50
  10   9  -2   -0.74    0.51
  10   9  -2    0.18    0.48
  10   9  -2   -0.16    0.86
 -10  -9   2   -0.75    0.48
 -10  -9   2    0.26    0.65
 -10  -9   2    0.06    0.53
   9   9  -2    2.55    0.74
   9   9  -2    2.31    0.87
   9   9  -2    5.34    0.70
  -9  -9   2    4.25    0.69
  -9  -9   2    6.62    0.93
  -9  -9   2    3.76    0.86
   8   9  -2    4.47    1.13
   8   9  -2    5.93    0.67
   8   9  -2    3.31    0.75
  -8  -9   2    5.22    0.84
  -8  -9   2    6.83    0.88
  -8  -9   2    6.01    0.67
   7   9  -2   -0.23    0.44
   7   9  -2    0.05    0.24
   7   9  -2   -0.02    0.46
   7   9  -2    0.12    0.31
  -7  -9   2    0.44    0.51
  -7  -9   2    0.16    0.41
  -7  -9   2    0.00    0.19
  -7  -9   2    0.19    0.35
   6   9  -2    5.33    0.53
   6   9  -2    5.48    0.47
   6   9  -2    6.04    0.99
   6   9  -2    4.00    0.79
   6   9  -2    5.98    0.56
   6   9  -2    3.80    0.88
  -6  -9   2    5.47    0.79
  -6  -9   2    5.14    0.34
  -6  -9   2    4.35    0.47
  -6  -9   2    5.64    0.56
  -6  -9   2    5.05    0.33
   5   9  -2   41.18    1.07
   5   9  -2   39.66    0.88
   5   9  -2   39.35    2.66
   5   9  -2   43.30    2.63
   5   9  -2   40.58    2.12
   5   9  -2   40.03    1.07
  -5  -9   2   40.95    1.03
  -5  -9   2   41.83    1.01
  -5  -9   2   40.44    1.65
   4   9  -2   27.15    0.82
   4   9  -2   29.24    1.90
   4   9  -2   30.03    2.38
   4   9  -2   28.36    0.81
   4   9  -2   28.22    0.64
   4   9  -2   30.69    2.25
   4   9  -2   28.03    0.66
  -4  -9   2   29.78    0.79
  -4  -9   2   28.60    0.74
   3   9  -2   13.76    0.42
   3   9  -2   13.38    0.42
   3   9  -2   13.08    0.55
   3   9  -2   13.57    0.57
   3   9  -2   14.53    1.43
   3   9  -2   13.98    1.70
  -3  -9   2   13.53    1.18
  -3  -9   2   13.38    0.53
  -3  -9   2   14.19    0.50
   2   9  -2    1.54    0.28
   2   9  -2    2.02    0.23
   2   9  -2    2.03    0.23
   2   9  -2    1.09    0.36
   2   9  -2    1.72    0.27
   2   9  -2    1.15    0.54
   2   9  -2    0.83    0.40
  -2  -9   2    1.82    0.28
  -2  -9   2    1.62    0.25
  -2  -9   2    1.38    0.61
   1   9  -2    3.86    0.37
   1   9  -2    3.69    0.35
   1   9  -2    2.56    0.47
   1   9  -2    3.83    0.40
   1   9  -2    3.83    0.43
   1   9  -2    2.14    0.64
  -1  -9   2    2.78    0.33
  -1  -9   2    4.25    0.83
  -1  -9   2    4.17    0.43
  -1  -9   2    4.03    0.27
  -1  -9   2    3.80    0.28
   0   9  -2    5.10    0.48
   0   9  -2    4.69    0.53
   0   9  -2    5.73    0.94
   0  -9   2    4.78    0.48
   0  -9   2    5.06    0.41
   0  -9   2    4.14    0.37
   0  -9   2    5.17    0.54
   0  -9   2    5.05    0.86
  -1   9  -2    0.71    0.49
  -1   9  -2    1.13    0.37
  -1   9  -2    1.10    0.33
  -1   9  -2    1.36    0.41
  -1   9  -2    0.81    0.42
  -1   9  -2    1.66    0.59
   1  -9   2    0.78    0.35
   1  -9   2    1.28    0.32
   1  -9   2    1.12    0.38
   1  -9   2    1.71    0.74
  -2   9  -2   -0.26    0.42
  -2   9  -2   -0.08    0.30
  -2   9  -2   -0.20    0.37
  -2   9  -2    0.19    0.58
  -2   9  -2   -0.37    0.32
  -2   9  -2   -0.12    0.35
   2  -9   2   -0.45    0.37
   2  -9   2    0.02    0.33
   2  -9   2    0.24    0.31
   2  -9   2    0.28    0.27
   2  -9   2    0.10    0.52
  -3   9  -2   16.25    1.62
  -3   9  -2   18.96    1.99
  -3   9  -2   18.12    1.17
  -3   9  -2   18.57    1.79
  -3   9  -2   21.14    1.12
  -3   9  -2   19.32    0.98
   3  -9   2   20.04    1.00
   3  -9   2   20.39    1.11
   3  -9   2   19.11    1.03
   3  -9   2   19.17    1.59
  -4   9  -2   11.39    0.98
  -4   9  -2   11.36    1.12
  -4   9  -2   12.92    0.96
  -4   9  -2    8.96    1.44
  -4   9  -2   12.18    1.64
  -4   9  -2   13.10    1.82
   4  -9   2   12.64    1.01
   4  -9   2   12.53    0.98
   4  -9   2   10.96    1.28
   4  -9   2   11.95    0.89
  -5   9  -2   13.88    1.29
  -5   9  -2   12.76    1.91
  -5   9  -2   15.16    1.89
  -5   9  -2   11.41    1.35
  -5   9  -2   13.47    1.15
   5  -9   2   15.36    1.25
   5  -9   2   14.94    1.08
   5  -9   2   15.09    1.12
  -6   9  -2   -0.04    0.59
  -6   9  -2   -0.12    0.62
  -6   9  -2   -0.09    0.46
  -6   9  -2   -0.59    0.58
   6  -9   2    0.01    0.66
   6  -9   2   -0.08    0.51
  -7   9  -2   -0.02    0.68
  -7   9  -2    0.40    0.67
  -7   9  -2   -0.07    0.50
  -7   9  -2   -0.08    0.69
   7  -9   2   -0.13    0.54
   7  -9   2    0.50    0.71
  -8   9  -2    0.02    0.73
  -8   9  -2    1.08    0.80
  -8   9  -2    0.24    0.75
  -8   9  -2   -0.15    0.55
   8  -9   2   -0.36    0.62
   8  -9   2   -0.17    0.60
  -9   9  -2   -0.10    0.83
  -9   9  -2    0.70    0.87
  -9   9  -2    1.14    0.88
  -9   9  -2    0.41    0.86
   9  -9   2    0.98    0.81
   9  -9   2    0.86    0.73
 -10   9  -2    0.10    0.97
 -10   9  -2    2.65    1.15
 -10   9  -2    3.64    1.09
 -10   9  -2    1.78    1.02
  10  -9   2    3.48    0.96
  10  -9   2    2.77    1.03
 -11   9  -2   -0.57    0.96
 -11   9  -2    0.26    1.03
 -11   9  -2    0.26    0.88
  11  -9   2   -0.46    0.73
  11  -9   2   -1.00    0.86
 -12   9  -2   -1.09    1.02
 -12   9  -2    1.98    1.28
 -12   9  -2    1.18    1.13
  12  -9   2    0.61    0.93
  12  -9   2    1.03    1.09
  13   8  -2   -1.85    1.10
  13   8  -2    1.96    0.98
  13   8  -2    0.17    0.65
 -13  -8   2   -0.37    0.73
 -13  -8   2   -0.43    0.72
  12   8  -2    0.34    0.59
  12   8  -2    0.79    0.79
  12   8  -2   -1.37    0.87
 -12  -8   2    0.12    0.54
 -12  -8   2    0.04    0.71
 -12  -8   2    0.24    0.70
  11   8  -2    1.77    0.67
  11   8  -2    2.59    0.95
  11   8  -2    0.95    0.81
 -11  -8   2    1.57    0.66
 -11  -8   2    1.05    0.68
 -11  -8   2    1.94    0.69
  10   8  -2    2.51    0.89
  10   8  -2    0.75    0.60
  10   8  -2    3.12    0.67
  10   8  -2    2.08    0.90
 -10  -8   2    2.07    0.67
 -10  -8   2    1.21    0.67
 -10  -8   2    2.38    0.70
   9   8  -2    3.24    0.62
   9   8  -2    2.29    0.67
   9   8  -2    2.89    0.94
  -9  -8   2    4.10    0.79
  -9  -8   2    3.73    0.69
  -9  -8   2    3.55    0.87
   8   8  -2    8.96    0.81
   8   8  -2    8.94    1.39
   8   8  -2    9.53    0.92
  -8  -8   2    9.24    0.98
  -8  -8   2    9.60    0.97
  -8  -8   2    9.67    0.87
   7   8  -2    2.13    0.60
   7   8  -2    2.18    0.74
   7   8  -2    3.75    0.51
   7   8  -2    3.30    0.50
   7   8  -2    3.52    0.46
  -7  -8   2    3.22    0.73
  -7  -8   2    4.19    0.55
  -7  -8   2    5.09    0.77
  -7  -8   2    3.73    0.49
  -7  -8   2    3.41    0.43
   6   8  -2   18.11    0.72
   6   8  -2   19.14    1.35
   6   8  -2   18.73    0.81
   6   8  -2   19.49    1.74
   6   8  -2   17.70    1.86
   6   8  -2   17.62    0.81
  -6  -8   2   17.20    0.65
  -6  -8   2   18.24    1.13
  -6  -8   2   20.53    1.19
  -6  -8   2   17.70    0.79
   5   8  -2   36.51    0.87
   5   8  -2   36.98    1.00
   5   8  -2   36.00    1.00
   5   8  -2   37.75    1.89
   5   8  -2   37.54    2.28
   5   8  -2   37.76    2.58
  -5  -8   2   35.47    0.70
  -5  -8   2   34.62    0.70
  -5  -8   2   36.32    1.42
  -5  -8   2   36.38    0.95
  -5  -8   2   36.62    0.95
  -5  -8   2   36.30    1.54
   4   8  -2    2.12    0.30
   4   8  -2    1.08    0.58
   4   8  -2    0.87    0.35
   4   8  -2    1.71    0.27
   4   8  -2    1.98    0.24
   4   8  -2    0.85    0.46
   4   8  -2    1.79    0.23
  -4  -8   2    1.76    0.46
  -4  -8   2    1.96    0.27
  -4  -8   2    1.72    0.27
   3   8  -2    3.28    0.31
   3   8  -2    3.21    0.32
   3   8  -2    3.31    0.25
   3   8  -2    1.98    0.57
   3   8  -2    3.68    0.24
  -3  -8   2    2.86    0.32
  -3  -8   2    2.99    0.28
  -3  -8   2    3.45    0.73
   2   8  -2   71.31    1.26
   2   8  -2   70.51    1.30
   2   8  -2   71.45    2.92
   2   8  -2   71.18    1.10
   2   8  -2   70.17    1.09
   2   8  -2   70.87    3.12
  -2  -8   2   74.01    2.47
  -2  -8   2   70.96    1.22
  -2  -8   2   69.49    1.16
   1   8  -2   -0.03    0.23
   1   8  -2    0.07    0.24
   1   8  -2   -0.05    0.19
   1   8  -2    0.12    0.42
   1   8  -2    0.21    0.17
   1   8  -2   -0.03    0.20
   1   8  -2   -0.14    0.16
  -1  -8   2   -0.01    0.10
  -1  -8   2    0.11    0.20
  -1  -8   2   -0.24    0.38
  -1  -8   2    0.11    0.12
  -1  -8   2   -0.03    0.19
   0   8  -2    0.08    0.36
   0   8  -2   -0.02    0.20
   0   8  -2    0.03    0.24
   0   8  -2    0.15    0.21
   0   8  -2    0.29    0.26
   0  -8   2   -0.58    0.49
   0  -8   2    0.04    0.16
   0  -8   2    0.18    0.19
   0  -8   2    0.14    0.25
   0  -8   2   -0.11    0.21
  -1   8  -2   71.07    1.55
  -1   8  -2   71.96    3.30
  -1   8  -2   71.59    1.59
  -1   8  -2   76.09    2.70
  -1   8  -2   72.31    1.72
   1  -8   2   72.54    1.48
   1  -8   2   72.59    1.61
   1  -8   2   70.85    2.37
   1  -8   2   70.10    1.55
   1  -8   2   74.33    1.55
  -2   8  -2   25.92    1.77
  -2   8  -2   25.53    1.52
  -2   8  -2   26.79    0.99
  -2   8  -2   25.94    1.06
  -2   8  -2   25.80    1.10
  -2   8  -2   26.16    2.03
   2  -8   2   25.72    1.57
   2  -8   2   26.94    1.05
   2  -8   2   25.00    0.95
   2  -8   2   25.40    1.00
   2  -8   2   26.36    1.54
  -3   8  -2   11.25    0.92
  -3   8  -2   11.54    1.49
  -3   8  -2    9.80    0.83
  -3   8  -2   10.70    0.74
  -3   8  -2    8.47    1.22
  -3   8  -2   10.82    1.48
   3  -8   2   10.55    1.24
   3  -8   2   10.41    0.72
   3  -8   2   10.56    1.14
   3  -8   2   10.56    0.85
   3  -8   2   11.34    0.81
  -4   8  -2    0.69    0.46
  -4   8  -2    2.14    0.49
  -4   8  -2    2.07    0.60
  -4   8  -2    0.23    0.69
  -4   8  -2    1.41    0.59
  -4   8  -2    1.55    0.54
   4  -8   2    1.70    0.50
   4  -8   2    1.72    0.53
   4  -8   2    1.79    0.55
  -5   8  -2    2.35    0.70
  -5   8  -2    4.42    0.68
  -5   8  -2    2.72    0.72
  -5   8  -2    3.66    0.77
  -5   8  -2    4.17    0.76
  -5   8  -2    2.13    0.68
   5  -8   2    4.96    0.71
   5  -8   2    4.42    0.72
   5  -8   2    5.30    0.79
  -6   8  -2    8.84    1.02
  -6   8  -2    9.97    1.12
  -6   8  -2    6.01    1.02
  -6   8  -2   10.96    1.22
   6  -8   2   10.13    1.09
   6  -8   2    8.99    0.96
  -7   8  -2    6.38    1.05
  -7   8  -2    5.81    1.04
   7  -8   2    5.29    0.88
   7  -8   2    6.79    1.01
  -8   8  -2    0.24    0.70
  -8   8  -2    0.86    0.81
  -8   8  -2    0.57    0.75
  -8   8  -2    0.25    0.73
   8  -8   2    1.15    0.65
   8  -8   2    2.07    0.71
   8  -8   2    0.87    0.74
  -9   8  -2    7.53    1.29
  -9   8  -2    6.77    1.23
   9  -8   2    6.61    1.07
   9  -8   2    6.05    1.11
 -10   8  -2    3.29    1.16
 -10   8  -2    6.30    1.33
 -10   8  -2    3.29    1.16
 -10   8  -2    6.89    1.29
  10  -8   2    6.16    1.20
  10  -8   2    7.73    1.21
 -11   8  -2    0.58    1.01
 -11   8  -2    0.42    0.90
 -11   8  -2   -1.01    0.85
 -11   8  -2   -0.32    0.97
  11  -8   2    0.89    0.92
  11  -8   2   -0.36    0.69
 -12   8  -2   -0.91    1.02
 -12   8  -2    0.29    0.96
 -12   8  -2   -1.07    0.93
 -12   8  -2   -0.85    1.02
  12  -8   2   -0.57    0.81
  12  -8   2    0.34    1.02
  13   7  -2    0.67    0.81
  13   7  -2    0.36    0.67
  13   7  -2   -1.04    0.81
 -13  -7   2    0.29    0.72
 -13  -7   2    0.62    0.83
 -13  -7   2    0.50    0.58
  12   7  -2    0.43    0.75
  12   7  -2    0.11    0.60
  12   7  -2   -0.72    0.97
 -12  -7   2   -0.10    0.48
 -12  -7   2    0.07    0.72
 -12  -7   2    0.02    0.66
  11   7  -2    1.02    0.82
  11   7  -2   -0.78    0.52
  11   7  -2    0.21    0.72
 -11  -7   2    0.13    0.66
 -11  -7   2   -0.12    0.48
 -11  -7   2    0.80    0.57
  10   7  -2   -0.31    0.44
  10   7  -2    0.81    0.80
  10   7  -2    0.16    0.54
  10   7  -2    0.57    0.88
 -10  -7   2    0.15    0.61
 -10  -7   2    0.16    0.60
 -10  -7   2    0.36    0.54
   9   7  -2   -0.11    0.46
   9   7  -2    0.02    0.43
   9   7  -2    0.72    0.75
   9   7  -2    0.36    0.76
  -9  -7   2    0.61    0.55
  -9  -7   2    0.49    0.60
  -9  -7   2    0.24    0.50
   8   7  -2    0.69    0.42
   8   7  -2    0.20    0.36
   8   7  -2    0.51    0.54
   8   7  -2   -0.06    0.42
  -8  -7   2    0.54    0.58
  -8  -7   2    0.72    0.49
  -8  -7   2    0.27    0.47
  -8  -7   2    0.57    0.37
  -8  -7   2    0.37    0.39
   7   7  -2    1.80    0.43
   7   7  -2    1.84    0.42
   7   7  -2    1.72    0.41
   7   7  -2    0.88    0.44
   7   7  -2    0.83    0.69
  -7  -7   2    1.85    0.62
  -7  -7   2    2.54    0.60
  -7  -7   2    1.21    0.44
  -7  -7   2    1.56    0.38
  -7  -7   2    2.10    0.42
   6   7  -2    5.43    0.49
   6   7  -2    4.75    0.51
   6   7  -2    4.79    0.52
   6   7  -2    3.53    0.66
   6   7  -2    3.51    0.86
  -6  -7   2    4.69    0.74
  -6  -7   2    5.64    0.50
  -6  -7   2    5.12    0.56
  -6  -7   2    5.44    0.72
   5   7  -2   14.61    1.16
   5   7  -2   14.95    0.65
   5   7  -2   14.49    0.64
   5   7  -2   14.72    0.58
   5   7  -2   13.61    1.38
   5   7  -2   14.09    1.64
   5   7  -2   14.59    0.58
  -5  -7   2   14.58    0.64
  -5  -7   2   14.63    0.54
  -5  -7   2   14.63    0.96
  -5  -7   2   14.46    0.93
   4   7  -2   25.83    0.74
   4   7  -2   25.94    0.64
   4   7  -2   26.67    2.00
   4   7  -2   25.64    0.64
   4   7  -2   26.44    1.53
   4   7  -2   26.07    0.74
   4   7  -2   26.91    1.81
  -4  -7   2   25.18    0.48
  -4  -7   2   25.22    0.69
  -4  -7   2   26.09    0.49
  -4  -7   2   28.73    1.17
  -4  -7   2   28.49    1.25
  -4  -7   2   26.72    0.72
   3   7  -2    7.98    1.03
   3   7  -2    7.31    0.38
   3   7  -2    7.94    0.38
   3   7  -2    7.80    0.30
   3   7  -2    8.15    0.32
   3   7  -2    7.62    1.16
  -3  -7   2    8.56    0.77
  -3  -7   2    8.21    0.36
   2   7  -2   24.71    0.51
   2   7  -2   24.79    0.50
   2   7  -2   24.99    0.62
   2   7  -2   25.35    0.64
   2   7  -2   24.95    1.64
   2   7  -2   25.20    1.81
  -2  -7   2   25.33    0.60
  -2  -7   2   25.19    0.56
  -2  -7   2   24.88    1.39
   1   7  -2   54.81    2.07
   1   7  -2   53.29    2.43
   1   7  -2   54.29    1.10
   1   7  -2   52.18    0.92
   1   7  -2   54.08    0.96
   1   7  -2   52.90    1.02
  -1  -7   2   51.46    0.75
  -1  -7   2   53.53    0.77
  -1  -7   2   52.44    1.00
  -1  -7   2   54.40    0.99
  -1  -7   2   53.13    1.88
   0   7  -2    8.45    0.90
   0   7  -2    7.88    1.20
   0   7  -2    8.79    0.44
   0   7  -2    9.11    0.54
   0   7  -2    8.62    0.48
   0   7  -2    8.89    0.48
   0  -7   2    9.00    0.50
   0  -7   2    7.38    0.79
   0  -7   2    7.29    0.37
   0  -7   2    8.65    0.42
  -1   7  -2   10.59    0.66
  -1   7  -2   10.67    1.11
  -1   7  -2   10.75    0.59
  -1   7  -2   10.06    1.21
  -1   7  -2   11.37    0.56
  -1   7  -2   11.02    0.63
   1  -7   2   10.96    0.57
   1  -7   2   11.08    0.93
   1  -7   2   11.13    0.55
   1  -7   2   10.98    0.64
   1  -7   2   11.09    0.60
  -2   7  -2    1.90    0.46
  -2   7  -2    0.78    0.37
  -2   7  -2    1.85    0.57
  -2   7  -2    1.61    0.41
  -2   7  -2    1.03    0.41
  -2   7  -2    1.74    0.38
   2  -7   2    1.87    0.42
   2  -7   2    1.11    0.36
   2  -7   2    1.55    0.41
   2  -7   2    2.43    0.43
   2  -7   2    1.93    0.36
   2  -7   2    2.12    0.70
  -3   7  -2    0.95    0.49
  -3   7  -2    1.59    0.44
  -3   7  -2    1.64    0.47
  -3   7  -2    0.77    0.46
  -3   7  -2    1.42    0.38
  -3   7  -2    0.94    0.58
   3  -7   2    1.45    0.43
   3  -7   2    1.42    0.37
   3  -7   2    0.82    0.36
   3  -7   2    1.61    0.42
  -4   7  -2   59.14    2.73
  -4   7  -2   59.86    1.69
  -4   7  -2   60.36    1.80
  -4   7  -2   59.39    3.11
  -4   7  -2   58.42    1.86
  -4   7  -2   57.95    2.11
   4  -7   2   58.61    1.65
   4  -7   2   60.28    1.68
   4  -7   2   58.20    1.71
  -5   7  -2    1.30    0.62
  -5   7  -2    0.96    0.56
  -5   7  -2    1.22    0.58
  -5   7  -2    1.27    0.48
  -5   7  -2    0.85    0.50
  -5   7  -2    0.75    0.56
   5  -7   2    1.60    0.50
   5  -7   2    1.91    0.54
   5  -7   2    1.84    0.57
  -6   7  -2    0.45    0.59
  -6   7  -2    0.19    0.39
  -6   7  -2   -0.07    0.52
  -6   7  -2    0.49    0.58
  -6   7  -2    0.33    0.58
   6  -7   2    0.64    0.56
   6  -7   2    0.81    0.50
   6  -7   2    0.43    0.49
  -7   7  -2    0.66    0.43
  -7   7  -2    0.34    0.52
  -7   7  -2    0.42    0.53
  -7   7  -2    0.81    0.70
  -7   7  -2    0.18    0.65
   7  -7   2    0.55    0.60
   7  -7   2   -0.03    0.62
   7  -7   2   -0.01    0.53
  -8   7  -2   40.28    3.13
  -8   7  -2   38.19    2.08
  -8   7  -2   39.28    2.04
  -8   7  -2   41.79    3.37
   8  -7   2   40.60    2.12
   8  -7   2   44.63    2.03
   8  -7   2   40.09    1.85
  -9   7  -2    7.66    1.28
  -9   7  -2    4.16    1.09
  -9   7  -2    7.54    1.26
  -9   7  -2    4.07    1.07
   9  -7   2    4.84    1.00
   9  -7   2    6.81    1.05
   9  -7   2    7.78    1.18
 -10   7  -2   -0.76    0.70
 -10   7  -2    0.02    0.83
 -10   7  -2   -0.66    0.78
 -10   7  -2   -0.34    0.77
  10  -7   2   -0.34    0.76
  10  -7   2   -0.51    0.65
 -11   7  -2    2.21    1.13
 -11   7  -2    0.57    0.94
 -11   7  -2    0.20    0.89
 -11   7  -2    2.49    1.11
  11  -7   2    2.77    0.93
  11  -7   2    1.08    0.84
 -12   7  -2   -1.25    0.90
 -12   7  -2   -1.66    0.79
 -12   7  -2    0.08    0.92
 -12   7  -2   -0.26    1.01
  12  -7   2   -1.01    0.74
  12  -7   2   -0.05    0.90
 -13   7  -2   -1.14    0.99
 -13   7  -2   -1.23    1.04
  13  -7   2    0.36    1.05
  13  -7   2   -1.09    0.76
  14   6  -2   -0.09    0.80
  14   6  -2    0.61    0.73
 -14  -6   2   -0.28    0.76
 -14  -6   2    1.51    1.04
  13   6  -2    0.11    0.65
  13   6  -2   -1.56    0.85
  13   6  -2    1.79    0.94
 -13  -6   2    0.64    0.82
 -13  -6   2    0.98    0.79
 -13  -6   2    1.70    0.64
  12   6  -2    3.82    1.16
  12   6  -2    2.65    1.38
  12   6  -2    5.08    0.95
 -12  -6   2    5.42    0.90
 -12  -6   2    4.14    0.89
 -12  -6   2    4.97    1.05
  11   6  -2    2.85    1.01
  11   6  -2    1.52    0.91
  11   6  -2    2.97    0.76
 -11  -6   2    3.12    0.72
 -11  -6   2    3.08    0.85
 -11  -6   2    3.06    0.86
  10   6  -2    6.39    1.40
  10   6  -2    8.02    1.44
  10   6  -2    8.99    1.00
 -10  -6   2    9.08    0.98
 -10  -6   2    8.55    1.01
 -10  -6   2    8.72    1.15
   9   6  -2    0.31    0.52
   9   6  -2    0.31    0.48
   9   6  -2    0.54    0.48
   9   6  -2    0.22    0.75
   9   6  -2   -0.12    0.42
  -9  -6   2    0.63    0.49
  -9  -6   2   -0.10    0.45
  -9  -6   2   -0.09    0.53
  -9  -6   2    0.81    0.50
   8   6  -2   -0.33    0.61
   8   6  -2   -0.01    0.40
   8   6  -2   -0.21    0.28
   8   6  -2   -0.16    0.37
   8   6  -2    0.36    0.39
   8   6  -2    0.33    0.42
   8   6  -2    0.94    0.56
  -8  -6   2    0.19    0.43
  -8  -6   2    0.12    0.37
  -8  -6   2    0.25    0.49
  -8  -6   2    0.70    0.45
  -8  -6   2    0.67    0.44
   7   6  -2   11.60    0.72
   7   6  -2   11.11    1.01
   7   6  -2   11.62    0.77
   7   6  -2   11.84    1.27
   7   6  -2   12.47    1.59
   7   6  -2   13.05    0.80
  -7  -6   2   13.59    0.85
  -7  -6   2   12.61    0.86
  -7  -6   2   13.25    0.76
  -7  -6   2   12.81    0.80
  -7  -6   2   12.11    1.03
   6   6  -2    0.15    0.25
   6   6  -2    0.33    0.40
   6   6  -2    0.25    0.29
   6   6  -2    0.32    0.28
   6   6  -2   -0.08    0.28
  -6  -6   2    0.21    0.31
  -6  -6   2    0.52    0.27
  -6  -6   2    0.10    0.37
  -6  -6   2   -0.11    0.39
  -6  -6   2    0.34    0.27
   5   6  -2    0.38    0.32
   5   6  -2    1.02    0.27
   5   6  -2    0.85    0.24
   5   6  -2    1.22    0.28
   5   6  -2    0.80    0.52
   5   6  -2    0.81    0.25
  -5  -6   2    0.83    0.34
  -5  -6   2    1.45    0.32
  -5  -6   2    0.65    0.18
  -5  -6   2    1.21    0.27
  -5  -6   2    0.77    0.35
  -5  -6   2    1.07    0.22
   4   6  -2    7.60    1.02
   4   6  -2    7.34    0.39
   4   6  -2    8.32    0.40
   4   6  -2    7.56    0.43
   4   6  -2    7.60    1.06
   4   6  -2    7.40    0.43
  -4  -6   2    7.58    0.44
  -4  -6   2    7.99    0.71
  -4  -6   2    8.45    0.76
  -4  -6   2    8.11    0.37
   3   6  -2   14.80    1.34
   3   6  -2   15.77    0.49
   3   6  -2   14.96    1.32
   3   6  -2   15.31    0.42
   3   6  -2   17.03    1.19
   3   6  -2   15.51    0.42
   3   6  -2   15.61    0.49
  -3  -6   2   16.36    0.90
  -3  -6   2   15.44    0.46
  -3  -6   2   16.17    0.48
  -3  -6   2   14.75    0.82
   2   6  -2   17.55    1.44
   2   6  -2   16.99    0.36
   2   6  -2   17.62    0.36
   2   6  -2   16.67    0.46
   2   6  -2   17.29    0.87
   2   6  -2   18.03    1.28
   2   6  -2   16.76    0.45
  -2  -6   2   17.43    0.44
  -2  -6   2   16.11    0.83
  -2  -6   2   17.17    0.41
  -2  -6   2   17.82    1.14
   1   6  -2   23.04    0.96
   1   6  -2   22.81    0.61
   1   6  -2   24.03    1.47
   1   6  -2   23.12    1.15
   1   6  -2   22.95    0.93
   1   6  -2   22.92    0.56
   1   6  -2   23.19    0.50
   1   6  -2   23.76    0.51
  -1  -6   2   24.14    1.26
  -1  -6   2   23.48    0.54
  -1  -6   2   23.92    0.56
   0   6  -2   11.86    0.48
   0   6  -2   11.58    0.48
   0   6  -2   12.21    0.97
   0   6  -2   12.24    0.89
   0   6  -2   11.19    0.44
   0   6  -2   12.27    1.24
   0   6  -2   10.87    0.73
   0   6  -2   12.27    0.55
   0  -6   2   11.44    0.50
   0  -6   2   11.27    0.96
   0  -6   2   11.58    0.42
   0  -6   2   11.61    0.40
  -1   6  -2    4.83    0.45
  -1   6  -2    2.88    0.48
  -1   6  -2    4.44    0.39
  -1   6  -2    4.39    0.47
  -1   6  -2    4.14    0.39
   1  -6   2    4.29    0.48
   1  -6   2    4.68    0.43
   1  -6   2    4.38    0.66
   1  -6   2    5.04    0.79
   1  -6   2    4.41    0.39
   1  -6   2    4.27    0.38
  -2   6  -2    0.58    0.39
  -2   6  -2    1.43    0.40
  -2   6  -2    1.22    0.42
  -2   6  -2    1.50    0.38
  -2   6  -2    1.43    0.33
  -2   6  -2    1.45    0.34
  -2   6  -2    0.48    0.33
   2  -6   2    1.04    0.30
   2  -6   2    1.21    0.61
   2  -6   2    1.68    0.38
   2  -6   2    1.34    0.34
   2  -6   2    1.60    0.33
   2  -6   2    0.62    0.29
  -3   6  -2   40.40    1.37
  -3   6  -2   40.89    1.22
  -3   6  -2   41.13    2.07
  -3   6  -2   40.05    2.29
  -3   6  -2   38.30    1.25
  -3   6  -2   41.52    1.63
   3  -6   2   42.42    1.24
   3  -6   2   39.81    1.24
   3  -6   2   40.53    1.99
   3  -6   2   39.00    1.18
  -4   6  -2    0.92    0.37
  -4   6  -2    0.27    0.39
  -4   6  -2   -0.11    0.40
  -4   6  -2    0.50    0.40
  -4   6  -2   -0.01    0.40
  -4   6  -2    0.14    0.31
   4  -6   2    0.12    0.35
   4  -6   2    0.21    0.35
   4  -6   2    0.44    0.35
   4  -6   2    0.48    0.39
  -5   6  -2    0.88    0.51
  -5   6  -2    1.26    0.52
  -5   6  -2    0.45    0.48
  -5   6  -2    0.40    0.50
  -5   6  -2    0.77    0.39
  -5   6  -2    1.18    0.45
   5  -6   2    1.20    0.46
   5  -6   2    0.90    0.45
   5  -6   2    0.59    0.40
   5  -6   2    0.73    0.46
  -6   6  -2   10.65    1.04
  -6   6  -2   11.83    1.74
  -6   6  -2   10.85    0.89
  -6   6  -2   12.17    1.58
  -6   6  -2   12.75    1.09
   6  -6   2   10.25    0.95
   6  -6   2   11.81    1.12
   6  -6   2   11.88    0.95
  -7   6  -2    1.36    0.44
  -7   6  -2    1.07    0.67
  -7   6  -2    0.18    0.59
  -7   6  -2    0.79    0.56
  -7   6  -2    0.34    0.64
   7  -6   2    1.54    0.61
   7  -6   2    0.94    0.62
   7  -6   2    0.60    0.51
  -8   6  -2    5.19    1.00
  -8   6  -2    6.73    0.83
  -8   6  -2    4.40    1.03
  -8   6  -2    2.69    0.85
  -8   6  -2    4.65    0.99
   8  -6   2    3.64    0.85
   8  -6   2    5.30    0.96
   8  -6   2    5.62    0.92
  -9   6  -2    0.19    0.77
  -9   6  -2   -0.19    0.74
  -9   6  -2    0.09    0.65
  -9   6  -2    0.20    0.78
   9  -6   2    0.63    0.73
   9  -6   2   -0.85    0.71
   9  -6   2   -0.46    0.58
 -10   6  -2    0.96    0.87
 -10   6  -2    0.08    0.81
 -10   6  -2   -0.39    0.67
 -10   6  -2   -0.09    0.80
  10  -6   2    1.15    0.86
  10  -6   2    0.23    0.68
 -11   6  -2    3.29    1.14
 -11   6  -2    2.19    1.06
 -11   6  -2    4.31    1.24
 -11   6  -2    0.99    0.87
  11  -6   2    4.59    1.16
  11  -6   2    3.69    0.98
 -12   6  -2    0.31    0.92
 -12   6  -2   -0.61    0.86
 -12   6  -2   -1.00    0.88
 -12   6  -2    0.45    1.01
  12  -6   2    0.72    0.91
  12  -6   2    1.31    0.87
 -13   6  -2    0.44    1.14
 -13   6  -2    0.14    1.13
  13  -6   2   -0.05    0.82
  13  -6   2    0.85    0.98
  14   5  -2    0.30    0.73
  14   5  -2    0.92    0.85
 -14  -5   2    0.91    0.70
 -14  -5   2    0.89    0.95
  13   5  -2    0.31    0.67
  13   5  -2   -1.52    1.00
  13   5  -2    0.40    0.69
 -13  -5   2   -1.16    0.77
 -13  -5   2   -0.12    0.73
 -13  -5   2    0.57    0.65
  12   5  -2   -1.58    1.04
  12   5  -2    0.31    0.63
  12   5  -2    0.93    0.73
 -12  -5   2    0.53    0.57
 -12  -5   2    1.44    0.81
 -12  -5   2   -0.95    0.65
  11   5  -2    1.88    1.19
  11   5  -2    3.69    1.03
  11   5  -2    5.17    0.91
 -11  -5   2    4.69    0.97
 -11  -5   2    4.13    0.90
 -11  -5   2    4.38    0.86
  10   5  -2    7.54    0.93
  10   5  -2    3.81    1.09
  10   5  -2    5.62    1.15
  10   5  -2    7.31    0.91
 -10  -5   2    5.57    0.95
 -10  -5   2    8.31    1.01
 -10  -5   2    7.18    0.93
 -10  -5   2    7.05    0.91
   9   5  -2    0.14    0.48
   9   5  -2   -0.18    0.41
   9   5  -2   -0.08    0.68
   9   5  -2    0.22    0.46
   9   5  -2   -0.33    0.41
  -9  -5   2   -0.19    0.42
  -9  -5   2   -0.41    0.44
  -9  -5   2    0.02    0.46
  -9  -5   2    0.40    0.58
  -9  -5   2   -0.19    0.52
   8   5  -2    9.11    1.28
   8   5  -2    8.74    0.81
   8   5  -2    8.67    1.13
   8   5  -2    5.05    1.09
   8   5  -2    7.59    0.96
   8   5  -2    8.17    0.77
   8   5  -2    7.79    0.77
  -8  -5   2    8.99    0.84
  -8  -5   2    9.40    0.79
  -8  -5   2    9.13    0.87
  -8  -5   2    8.13    0.85
  -8  -5   2    7.46    0.92
   7   5  -2    2.26    0.46
   7   5  -2    1.27    0.35
   7   5  -2    2.45    0.46
   7   5  -2    2.35    0.45
   7   5  -2    1.09    0.38
   7   5  -2    1.40    0.60
  -7  -5   2    2.08    0.57
  -7  -5   2    2.85    0.52
  -7  -5   2    2.27    0.45
  -7  -5   2    2.55    0.49
  -7  -5   2    2.06    0.52
   6   5  -2    0.07    0.25
   6   5  -2   -0.06    0.26
   6   5  -2    0.13    0.30
   6   5  -2    0.05    0.34
   6   5  -2    0.03    0.27
   6   5  -2    0.55    0.29
  -6  -5   2    0.63    0.31
  -6  -5   2    0.28    0.39
  -6  -5   2    0.02    0.31
  -6  -5   2    0.19    0.27
  -6  -5   2    0.45    0.31
   5   5  -2   25.68    1.49
   5   5  -2   25.29    1.87
   5   5  -2   24.85    0.86
   5   5  -2   24.96    0.80
   5   5  -2   23.50    0.78
   5   5  -2   23.76    0.83
  -5  -5   2   25.14    0.78
  -5  -5   2   23.42    0.80
  -5  -5   2   22.76    0.79
  -5  -5   2   23.89    0.84
  -5  -5   2   24.74    1.08
  -5  -5   2   25.14    1.07
   4   5  -2  184.22    4.51
   4   5  -2  180.43    2.56
   4   5  -2  179.68    2.47
   4   5  -2  176.88    2.46
   4   5  -2  182.98    3.07
   4   5  -2  178.52    2.60
   4   5  -2  175.63    5.05
  -4  -5   2  179.28    3.07
  -4  -5   2  179.41    2.43
  -4  -5   2  176.82    2.52
  -4  -5   2  176.39    3.10
   3   5  -2    3.37    0.57
   3   5  -2    2.62    0.27
   3   5  -2    3.72    0.51
   3   5  -2    3.09    0.25
   3   5  -2    3.11    0.25
   3   5  -2    3.10    0.27
   3   5  -2    2.02    0.53
   3   5  -2    3.70    0.48
  -3  -5   2    2.86    0.47
  -3  -5   2    3.03    0.27
  -3  -5   2    2.81    0.20
  -3  -5   2    2.94    0.49
  -3  -5   2    3.20    0.28
   2   5  -2   24.65    0.43
   2   5  -2   26.32    1.53
   2   5  -2   25.67    0.52
   2   5  -2   25.33    0.42
   2   5  -2   25.08    0.51
   2   5  -2   26.07    1.15
   2   5  -2   25.58    0.95
   2   5  -2   27.02    0.95
  -2  -5   2   24.60    0.93
  -2  -5   2   25.28    0.94
  -2  -5   2   25.38    0.47
  -2  -5   2   26.60    1.18
  -2  -5   2   25.28    0.49
   1   5  -2   32.88    0.51
   1   5  -2   34.52    1.34
   1   5  -2   32.93    0.52
   1   5  -2   32.77    0.60
   1   5  -2   33.59    1.07
   1   5  -2   33.31    0.63
   1   5  -2   32.15    1.01
   1   5  -2   33.47    1.64
  -1  -5   2   33.91    0.58
  -1  -5   2   33.82    1.29
  -1  -5   2   33.67    0.56
   0   5  -2    6.23    0.32
   0   5  -2    5.55    0.86
   0   5  -2    6.18    0.55
   0   5  -2    5.99    0.71
   0   5  -2    6.20    0.31
   0   5  -2    6.07    0.72
   0   5  -2    6.66    0.37
   0   5  -2    6.78    0.34
   0   5  -2    6.03    0.47
   0  -5   2    6.94    0.29
   0  -5   2    6.33    0.28
   0  -5   2    6.19    0.72
   0  -5   2    6.57    0.35
  -1   5  -2   17.11    0.57
  -1   5  -2   16.94    1.27
  -1   5  -2   15.73    0.57
  -1   5  -2   16.44    1.10
  -1   5  -2   17.11    0.65
  -1   5  -2   16.71    0.61
   1  -5   2   17.27    0.57
   1  -5   2   16.93    0.60
   1  -5   2   17.03    0.58
   1  -5   2   16.84    1.01
   1  -5   2   15.94    1.02
   1  -5   2   16.95    0.61
  -2   5  -2    0.38    0.27
  -2   5  -2    0.22    0.36
  -2   5  -2    0.22    0.31
  -2   5  -2    0.51    0.25
  -2   5  -2    0.41    0.32
  -2   5  -2    0.58    0.30
  -2   5  -2    0.85    0.26
   2  -5   2    0.40    0.30
   2  -5   2    0.37    0.25
   2  -5   2    0.44    0.29
   2  -5   2    0.91    0.28
   2  -5   2    0.37    0.29
   2  -5   2    0.41    0.23
  -3   5  -2    5.17    0.88
  -3   5  -2    7.13    1.16
  -3   5  -2    7.38    1.09
  -3   5  -2    8.20    0.60
  -3   5  -2    7.61    0.66
  -3   5  -2    8.09    0.60
  -3   5  -2    6.46    0.63
  -3   5  -2    7.34    0.82
   3  -5   2    7.37    1.07
   3  -5   2    7.55    0.58
   3  -5   2    7.61    0.57
   3  -5   2    7.00    0.94
   3  -5   2    7.14    0.58
   3  -5   2    7.49    0.60
  -4   5  -2   13.34    0.87
  -4   5  -2   14.12    0.79
  -4   5  -2   12.95    0.88
  -4   5  -2   13.66    1.37
  -4   5  -2   13.39    0.85
  -4   5  -2   13.02    1.40
   4  -5   2   13.24    0.82
   4  -5   2   14.31    0.88
   4  -5   2   13.57    1.32
   4  -5   2   13.70    0.80
   4  -5   2   13.58    0.79
  -5   5  -2   39.84    2.44
  -5   5  -2   38.00    1.50
  -5   5  -2   38.36    1.36
  -5   5  -2   39.26    1.43
  -5   5  -2   39.93    1.45
  -5   5  -2   37.52    2.28
   5  -5   2   40.79    1.58
   5  -5   2   41.65    1.43
   5  -5   2   39.54    1.37
   5  -5   2   40.68    1.40
  -6   5  -2    4.11    0.72
  -6   5  -2    3.83    0.73
  -6   5  -2    4.05    0.63
  -6   5  -2    2.56    0.64
  -6   5  -2    1.99    0.58
   6  -5   2    4.33    0.70
   6  -5   2    4.12    0.66
   6  -5   2    3.26    0.66
  -7   5  -2    1.29    0.58
  -7   5  -2    2.07    0.46
  -7   5  -2    2.76    0.68
  -7   5  -2    1.37    0.60
  -7   5  -2    2.66    0.66
   7  -5   2    2.42    0.64
   7  -5   2    1.64    0.66
   7  -5   2    1.87    0.65
   7  -5   2    1.61    1.01
  -8   5  -2    3.30    0.84
  -8   5  -2    5.67    1.00
  -8   5  -2    5.54    0.99
  -8   5  -2    2.60    0.77
   8  -5   2    4.61    0.89
   8  -5   2    2.65    1.19
   8  -5   2    5.01    0.83
   8  -5   2    5.62    0.86
  -9   5  -2    0.64    0.63
  -9   5  -2    0.23    0.76
  -9   5  -2    0.88    0.83
  -9   5  -2    0.32    0.60
   9  -5   2    0.83    0.66
   9  -5   2    1.27    0.76
   9  -5   2    0.06    0.85
   9  -5   2   -0.35    0.72
 -10   5  -2   -0.47    0.61
 -10   5  -2    0.42    0.84
 -10   5  -2    0.08    0.83
 -10   5  -2   -0.47    0.77
  10  -5   2   -1.50    0.75
  10  -5   2    0.46    1.23
  10  -5   2    0.51    0.63
  10  -5   2    0.70    0.75
 -11   5  -2   -0.76    0.75
 -11   5  -2    0.60    0.90
 -11   5  -2   -0.07    0.86
 -11   5  -2   -1.29    0.61
  11  -5   2   -0.10    1.29
  11  -5   2   -0.63    0.73
  11  -5   2    0.66    0.75
 -12   5  -2    0.51    1.00
 -12   5  -2    0.40    1.03
 -12   5  -2    0.22    0.90
  12  -5   2   -1.75    1.28
  12  -5   2   -0.17    0.76
  12  -5   2   -0.26    0.85
 -13   5  -2    1.44    1.16
 -13   5  -2    0.89    1.01
  13  -5   2   -0.74    1.15
  13  -5   2    1.49    0.92
  13  -5   2    0.35    0.99
 -14   5  -2   -0.46    1.14
 -14   5  -2    0.36    1.10
  14  -5   2   -0.52    0.99
  14  -5   2    0.66    0.94
  14   4  -2    1.22    0.88
  14   4  -2    0.29    0.95
 -14  -4   2    0.74    1.01
 -14  -4   2   -0.86    0.75
  13   4  -2   -0.04    0.59
  13   4  -2   -0.78    0.61
 -13  -4   2   -0.45    0.46
 -13  -4   2    0.67    0.61
 -13  -4   2    0.02    0.80
  12   4  -2   -1.17    0.81
  12   4  -2    0.19    0.61
  12   4  -2   -0.10    0.60
 -12  -4   2   -0.50    0.77
 -12  -4   2    1.06    0.59
 -12  -4   2    0.65    0.73
  11   4  -2   11.91    1.19
  11   4  -2    8.46    1.50
  11   4  -2   11.43    1.20
 -11  -4   2    8.86    1.15
 -11  -4   2   11.36    1.06
 -11  -4   2   13.18    1.33
 -11  -4   2    9.94    1.25
  10   4  -2    3.39    0.71
  10   4  -2    4.24    0.78
  10   4  -2    3.54    1.01
  10   4  -2    2.19    1.07
 -10  -4   2    2.98    0.68
 -10  -4   2    3.54    0.80
 -10  -4   2    3.56    0.83
 -10  -4   2    4.44    0.84
   9   4  -2    6.98    0.86
   9   4  -2    5.82    1.17
   9   4  -2    7.98    0.91
   9   4  -2    6.99    0.82
   9   4  -2    4.71    1.06
  -9  -4   2    7.49    0.81
  -9  -4   2    7.88    0.98
  -9  -4   2    7.24    0.91
  -9  -4   2    8.12    0.91
  -9  -4   2    8.22    0.93
  -9  -4   2    7.41    0.96
   8   4  -2    0.48    0.38
   8   4  -2    1.18    0.46
   8   4  -2    0.36    0.30
   8   4  -2    0.13    0.65
   8   4  -2    0.72    0.62
   8   4  -2    0.25    0.40
   8   4  -2    0.74    0.45
  -8  -4   2    0.95    0.52
  -8  -4   2    1.27    0.48
  -8  -4   2    1.19    0.50
  -8  -4   2    1.50    0.55
  -8  -4   2    1.18    0.45
  -8  -4   2    0.72    0.29
   7   4  -2   12.59    0.81
   7   4  -2   12.56    1.33
   7   4  -2   13.87    1.74
   7   4  -2   13.08    1.07
   7   4  -2   12.54    0.82
   7   4  -2   13.15    1.08
   7   4  -2   13.25    0.82
  -7  -4   2   13.93    0.99
  -7  -4   2   14.13    0.84
  -7  -4   2   13.39    0.89
  -7  -4   2   13.43    1.02
  -7  -4   2   13.69    0.91
  -7  -4   2   12.32    0.90
   6   4  -2    0.44    0.49
   6   4  -2    0.55    0.31
   6   4  -2    0.20    0.25
   6   4  -2    0.99    0.31
   6   4  -2    0.40    0.29
   6   4  -2    0.34    0.31
   6   4  -2    0.03    0.35
  -6  -4   2    0.27    0.36
  -6  -4   2    0.56    0.35
  -6  -4   2    0.74    0.34
  -6  -4   2    0.24    0.32
  -6  -4   2    0.76    0.33
  -6  -4   2    0.19    0.22
   5   4  -2   12.48    0.97
   5   4  -2   11.20    0.61
   5   4  -2   10.78    1.30
   5   4  -2   12.12    0.61
   5   4  -2   11.81    0.61
   5   4  -2   12.12    0.66
  -5  -4   2   11.54    0.76
  -5  -4   2   11.55    0.61
  -5  -4   2   12.48    0.67
  -5  -4   2   12.11    0.60
  -5  -4   2   11.63    0.75
  -5  -4   2   10.86    0.65
   4   4  -2   15.82    0.64
   4   4  -2   15.63    0.59
   4   4  -2   16.53    0.80
   4   4  -2   16.41    0.84
   4   4  -2   17.05    1.42
   4   4  -2   15.17    1.08
   4   4  -2   16.42    0.59
   4   4  -2   16.08    0.61
  -4  -4   2   16.86    0.61
  -4  -4   2   16.09    0.81
  -4  -4   2   16.59    0.83
  -4  -4   2   16.01    0.64
  -4  -4   2   16.72    0.58
   3   4  -2    1.07    0.19
   3   4  -2    0.54    0.36
   3   4  -2    1.01    0.18
   3   4  -2    0.89    0.36
   3   4  -2    0.33    0.26
   3   4  -2    0.92    0.27
   3   4  -2    1.03    0.36
   3   4  -2    0.99    0.19
   3   4  -2    1.07    0.20
  -3  -4   2    0.70    0.32
  -3  -4   2    1.13    0.21
  -3  -4   2    0.95    0.18
  -3  -4   2    1.05    0.16
  -3  -4   2    0.90    0.29
   2   4  -2  146.59    1.77
   2   4  -2  151.24    2.99
   2   4  -2  146.78    1.87
   2   4  -2  145.01    2.41
   2   4  -2  148.64    1.77
   2   4  -2  152.42    2.49
   2   4  -2  149.13    1.86
   2   4  -2  153.15    3.76
  -2  -4   2  153.58    2.49
  -2  -4   2  151.66    1.82
  -2  -4   2  146.47    1.81
  -2  -4   2  151.18    2.49
   1   4  -2  284.97    3.27
   1   4  -2  287.14    3.86
   1   4  -2  291.01    3.30
   1   4  -2  296.35    4.75
   1   4  -2  295.83    3.98
  -1  -4   2  290.10    3.24
  -1  -4   2  295.15    4.00
  -1  -4   2  288.22    3.89
  -1  -4   2  293.60    4.75
  -1  -4   2  291.50    3.46
   0   4  -2    1.71    0.46
   0   4  -2    1.63    0.19
   0   4  -2    1.79    0.21
   0   4  -2    1.40    0.30
   0   4  -2    1.58    0.18
   0   4  -2    1.42    0.29
   0   4  -2    1.56    0.17
   0   4  -2    0.94    0.27
   0  -4   2    1.62    0.15
   0  -4   2    0.82    0.43
   0  -4   2    1.13    0.14
   0  -4   2    1.58    0.18
   0  -4   2    1.69    0.15
  -1   4  -2  408.89    4.88
  -1   4  -2  406.01    8.22
  -1   4  -2  413.61    5.00
  -1   4  -2  405.29    4.88
  -1   4  -2  414.33    7.76
  -1   4  -2  406.04    4.82
   1  -4   2  417.50    4.89
   1  -4   2  408.33    4.87
   1  -4   2  392.74    6.16
   1  -4   2  384.40    4.82
   1  -4   2  415.35    4.86
   1  -4   2  413.85    7.69
  -2   4  -2  127.03    2.17
  -2   4  -2  127.77    2.05
  -2   4  -2  127.19    2.69
  -2   4  -2  126.25    3.70
  -2   4  -2  129.09    3.40
  -2   4  -2  125.21    2.07
  -2   4  -2  127.37    2.02
   2  -4   2  128.29    2.08
   2  -4   2  127.54    2.06
   2  -4   2  130.37    3.64
   2  -4   2  129.38    3.32
   2  -4   2  129.69    2.05
   2  -4   2  131.99    2.07
  -3   4  -2   15.69    0.81
  -3   4  -2   15.32    0.74
  -3   4  -2   15.47    1.29
  -3   4  -2   15.00    1.52
  -3   4  -2   13.99    0.69
  -3   4  -2   15.30    0.69
  -3   4  -2   15.18    1.25
  -3   4  -2   15.23    0.80
   3  -4   2   15.05    0.71
   3  -4   2   15.19    1.19
   3  -4   2   15.13    1.25
   3  -4   2   15.66    0.75
   3  -4   2   14.63    0.68
   3  -4   2   15.88    0.72
  -4   4  -2    0.88    0.40
  -4   4  -2    0.77    0.66
  -4   4  -2    1.30    0.30
  -4   4  -2    1.65    0.46
  -4   4  -2    2.03    0.47
  -4   4  -2    1.61    0.44
  -4   4  -2    1.76    0.39
  -4   4  -2    1.91    0.40
   4  -4   2    2.18    0.43
   4  -4   2    1.94    0.41
   4  -4   2    0.90    0.42
   4  -4   2    1.72    0.42
   4  -4   2    1.74    0.43
   4  -4   2    1.26    0.35
   4  -4   2    1.82    0.41
  -5   4  -2   11.62    1.46
  -5   4  -2   11.98    0.76
  -5   4  -2   11.29    0.78
  -5   4  -2   11.47    0.87
  -5   4  -2   10.56    1.34
  -5   4  -2   11.91    0.84
   5  -4   2   11.02    0.94
   5  -4   2   11.78    0.81
   5  -4   2   11.29    0.81
   5  -4   2   11.26    1.72
   5  -4   2   10.91    0.79
  -6   4  -2   -0.24    0.48
  -6   4  -2    0.15    0.50
  -6   4  -2    0.14    0.25
  -6   4  -2   -0.64    0.43
  -6   4  -2    0.33    0.40
   6  -4   2    0.03    0.53
   6  -4   2   -0.50    0.37
   6  -4   2   -0.17    0.43
   6  -4   2    0.04    0.42
  -7   4  -2   31.28    2.44
  -7   4  -2   31.67    2.28
  -7   4  -2   31.07    1.57
  -7   4  -2   28.52    1.47
   7  -4   2   31.10    1.43
   7  -4   2   29.31    1.37
   7  -4   2   28.21    2.37
   7  -4   2   26.63    1.50
  -8   4  -2    1.38    0.61
  -8   4  -2    1.88    0.83
  -8   4  -2    3.65    0.76
  -8   4  -2    3.98    0.87
   8  -4   2    2.46    0.72
   8  -4   2    3.90    0.76
   8  -4   2    3.66    0.78
   8  -4   2    1.81    0.90
  -9   4  -2    3.26    0.81
  -9   4  -2    2.99    0.97
  -9   4  -2    5.22    1.06
  -9   4  -2    5.94    1.06
   9  -4   2    6.38    1.04
   9  -4   2    4.53    0.91
   9  -4   2    6.03    0.95
   9  -4   2    3.27    1.33
 -10   4  -2   15.94    2.23
 -10   4  -2   16.83    1.61
 -10   4  -2   15.32    2.20
 -10   4  -2   15.60    1.42
  10  -4   2   10.90    1.56
  10  -4   2   16.16    1.48
  10  -4   2   17.79    1.45
 -11   4  -2   14.86    2.31
 -11   4  -2   17.06    1.75
 -11   4  -2   17.67    1.76
  11  -4   2   10.67    1.72
  11  -4   2   16.69    1.60
  11  -4   2   17.03    1.53
 -12   4  -2   -0.71    0.87
 -12   4  -2    0.74    0.98
 -12   4  -2   -0.44    0.56
  12  -4   2   -0.25    0.71
  12  -4   2    0.01    0.82
  12  -4   2   -0.51    1.06
 -13   4  -2    2.32    1.19
 -13   4  -2    3.44    1.23
  13  -4   2    3.18    1.09
  13  -4   2    3.90    1.08
 -14   4  -2   -0.83    0.93
 -14   4  -2    0.08    1.01
  14  -4   2    0.46    0.98
  14  -4   2    0.36    0.89
  14   3  -2    0.27    0.77
  14   3  -2   -0.31    0.89
 -14  -3   2    0.25    0.85
 -14  -3   2    0.68    1.01
  13   3  -2   -0.14    0.80
  13   3  -2    0.60    0.71
 -13  -3   2    0.26    0.78
 -13  -3   2   -0.24    0.55
 -13  -3   2   -0.60    0.80
  12   3  -2    4.08    1.21
  12   3  -2    0.33    1.49
  12   3  -2    5.17    1.03
 -12  -3   2    4.06    0.88
 -12  -3   2    4.36    0.84
 -12  -3   2    5.16    1.10
  11   3  -2   -0.01    0.57
  11   3  -2   -0.93    1.10
  11   3  -2    1.21    0.87
  11   3  -2    0.13    0.58
 -11  -3   2    1.17    0.73
 -11  -3   2    0.21    0.61
 -11  -3   2    0.32    0.74
 -11  -3   2    0.60    0.57
  10   3  -2    0.13    0.67
  10   3  -2   -0.42    0.51
  10   3  -2    0.62    0.54
  10   3  -2   -1.08    0.84
 -10  -3   2   -0.12    0.59
 -10  -3   2   -0.11    0.42
 -10  -3   2    1.37    0.70
 -10  -3   2    0.06    0.49
   9   3  -2   -0.12    0.47
   9   3  -2    0.05    0.46
   9   3  -2    0.14    0.80
   9   3  -2    0.03    0.32
   9   3  -2    0.05    0.57
  -9  -3   2    0.80    0.47
  -9  -3   2   -0.25    0.22
  -9  -3   2    0.02    0.55
  -9  -3   2   -0.29    0.33
  -9  -3   2    0.35    0.48
  -9  -3   2   -0.14    0.58
   8   3  -2   11.93    0.91
   8   3  -2   12.04    0.93
   8   3  -2   12.96    1.39
   8   3  -2   11.21    1.85
   8   3  -2   11.97    0.90
   8   3  -2   13.15    1.11
   8   3  -2   11.79    1.13
  -8  -3   2   13.67    1.06
  -8  -3   2   12.46    0.96
  -8  -3   2   12.48    0.99
  -8  -3   2   12.30    0.94
  -8  -3   2   11.88    0.92
  -8  -3   2   12.35    0.92
   7   3  -2    1.22    0.55
   7   3  -2    1.81    0.45
   7   3  -2    1.72    0.45
   7   3  -2    1.43    0.55
   7   3  -2    1.89    0.47
   7   3  -2    0.86    0.32
   7   3  -2    0.84    0.32
  -7  -3   2    2.18    0.54
  -7  -3   2    1.30    0.48
  -7  -3   2    2.30    0.51
  -7  -3   2    1.37    0.31
  -7  -3   2    1.80    0.50
  -7  -3   2    2.32    0.49
   6   3  -2   23.92    1.61
   6   3  -2   24.58    1.19
   6   3  -2   23.60    0.96
   6   3  -2   23.41    0.95
   6   3  -2   23.06    1.76
   6   3  -2   25.14    1.04
   6   3  -2   24.22    1.33
  -6  -3   2   23.56    1.05
  -6  -3   2   23.00    1.11
  -6  -3   2   23.67    1.17
  -6  -3   2   25.24    0.99
  -6  -3   2   24.77    1.03
  -6  -3   2   24.92    1.07
   5   3  -2    7.66    0.52
   5   3  -2    7.41    0.90
   5   3  -2    7.60    0.58
   5   3  -2    7.62    0.81
   5   3  -2    6.90    1.13
   5   3  -2    8.28    0.77
   5   3  -2    7.16    0.56
   5   3  -2    7.89    0.56
  -5  -3   2    7.31    0.57
  -5  -3   2    6.97    0.63
  -5  -3   2    7.46    0.52
  -5  -3   2    7.79    0.97
  -5  -3   2    7.67    0.72
  -5  -3   2    8.13    0.54
  -5  -3   2    7.01    0.59
  -5  -3   2    7.18    0.61
   4   3  -2    0.38    0.24
   4   3  -2    0.56    0.24
   4   3  -2    0.23    0.36
   4   3  -2    0.62    0.25
   4   3  -2    0.36    0.22
   4   3  -2    0.20    0.21
  -4  -3   2    0.56    0.24
  -4  -3   2    0.55    0.21
  -4  -3   2    0.38    0.25
  -4  -3   2    0.43    0.27
  -4  -3   2    0.35    0.31
  -4  -3   2    0.16    0.30
  -4  -3   2    0.35    0.25
   3   3  -2    1.43    0.28
   3   3  -2    1.47    0.40
   3   3  -2    2.43    0.27
   3   3  -2    2.62    0.37
   3   3  -2    2.56    0.26
   3   3  -2    2.10    0.32
   3   3  -2    2.25    0.26
   3   3  -2    2.58    0.29
  -3  -3   2    2.12    0.33
  -3  -3   2    2.23    0.25
  -3  -3   2    1.41    0.38
  -3  -3   2    2.21    0.28
  -3  -3   2    2.31    0.39
  -3  -3   2    2.47    0.25
   2   3  -2   20.24    0.45
   2   3  -2   19.86    0.43
   2   3  -2   20.17    0.44
   2   3  -2   20.07    0.90
   2   3  -2   18.04    0.67
   2   3  -2   21.22    0.73
   2   3  -2   20.24    0.47
   2   3  -2   20.27    1.18
   2   3  -2   19.88    1.03
  -2  -3   2   20.34    0.75
  -2  -3   2   19.72    0.46
  -2  -3   2   20.05    0.39
  -2  -3   2   19.82    0.41
  -2  -3   2   20.34    0.72
   1   3  -2    0.59    0.23
   1   3  -2    0.52    0.20
   1   3  -2    0.40    0.32
  -1  -3   2    0.50    0.27
  -1  -3   2    0.32    0.23
  -1  -3   2    1.03    0.24
   0   3  -2  154.73    1.81
   0   3  -2  152.38    2.23
   0   3  -2  156.61    1.84
   0   3  -2  157.06    2.78
   0   3  -2  153.70    1.88
   0   3  -2  153.63    2.31
   0   3  -2  153.99    1.85
   0   3  -2  156.82    3.46
   0  -3   2  154.47    1.83
   0  -3   2  156.59    1.84
   0  -3   2  154.02    1.88
   0  -3   2  156.92    2.78
   0  -3   2  153.74    1.76
  -1   3  -2  252.88    3.07
  -1   3  -2  249.67    5.32
  -1   3  -2  243.46    3.05
  -1   3  -2  254.89    5.04
  -1   3  -2  250.88    3.03
  -1   3  -2  244.45    3.12
   1  -3   2  248.68    3.07
   1  -3   2  240.38    4.92
   1  -3   2  229.68    3.01
   1  -3   2  248.19    3.04
   1  -3   2  245.24    3.96
   1  -3   2  244.24    3.04
  -2   3  -2    0.45    0.23
  -2   3  -2    0.23    0.24
  -2   3  -2    0.72    0.27
  -2   3  -2    0.84    0.46
  -2   3  -2    0.77    0.26
  -2   3  -2    1.00    0.24
  -2   3  -2    0.53    0.22
  -2   3  -2    0.05    0.24
   2  -3   2    0.62    0.25
   2  -3   2    0.42    0.20
   2  -3   2    0.68    0.22
   2  -3   2    0.27    0.25
   2  -3   2    0.44    0.23
  -3   3  -2  151.02    4.05
  -3   3  -2  157.20    4.00
  -3   3  -2  152.89    2.47
  -3   3  -2  156.79    2.90
  -3   3  -2  155.12    2.51
  -3   3  -2  154.06    2.60
  -3   3  -2  155.33    2.45
  -3   3  -2  153.93    4.11
   3  -3   2  158.75    4.04
   3  -3   2  154.46    2.46
   3  -3   2  159.32    3.96
   3  -3   2  156.11    2.93
   3  -3   2  152.21    2.51
   3  -3   2  158.62    2.48
   3  -3   2  157.98    2.49
  -4   3  -2    4.96    0.53
  -4   3  -2    4.82    0.46
  -4   3  -2    4.98    0.52
  -4   3  -2    4.85    0.57
  -4   3  -2    3.05    0.62
  -4   3  -2    4.69    0.55
   4  -3   2    6.33    1.07
   4  -3   2    4.98    0.55
   4  -3   2    4.64    0.52
   4  -3   2    5.09    0.54
   4  -3   2    5.26    0.62
   4  -3   2    4.34    0.50
  -5   3  -2  142.49    4.22
  -5   3  -2  137.54    3.00
  -5   3  -2  141.48    2.65
  -5   3  -2  140.31    2.83
  -5   3  -2  136.26    2.69
  -5   3  -2  134.97    4.19
   5  -3   2  140.37    2.63
   5  -3   2  138.97    4.03
   5  -3   2  133.84    2.61
   5  -3   2  139.20    2.65
   5  -3   2  141.75    4.46
   5  -3   2  136.35    3.05
   5  -3   2  132.17    4.06
  -6   3  -2    0.08    0.34
  -6   3  -2    0.07    0.32
  -6   3  -2   -0.48    0.42
  -6   3  -2   -0.37    0.40
   6  -3   2   -0.35    0.37
   6  -3   2   -0.16    0.25
   6  -3   2    0.18    0.51
   6  -3   2   -0.13    0.36
   6  -3   2   -0.14    0.22
  -7   3  -2   16.23    1.21
  -7   3  -2   17.26    1.63
  -7   3  -2   17.06    1.18
  -7   3  -2   16.92    1.95
   7  -3   2   15.73    1.89
   7  -3   2   16.70    1.21
   7  -3   2   18.32    1.11
   7  -3   2   17.05    1.09
  -8   3  -2    4.74    0.88
  -8   3  -2    8.47    1.06
  -8   3  -2    4.60    0.78
  -8   3  -2    8.30    1.06
   8  -3   2    8.48    0.96
   8  -3   2    5.53    1.29
   8  -3   2    7.66    1.06
   8  -3   2    9.19    0.96
  -9   3  -2    0.15    0.73
  -9   3  -2    0.67    0.60
  -9   3  -2    1.42    0.79
  -9   3  -2    0.53    0.51
   9  -3   2    1.22    0.69
   9  -3   2    0.35    0.58
   9  -3   2    1.14    1.16
   9  -3   2    0.57    0.59
 -10   3  -2    0.04    0.79
 -10   3  -2    0.52    0.82
 -10   3  -2   -0.91    0.68
 -10   3  -2   -0.47    0.46
  10  -3   2    0.92    0.72
  10  -3   2    0.08    0.61
  10  -3   2   -0.60    0.61
  10  -3   2    0.04    1.23
 -11   3  -2   -0.67    0.53
 -11   3  -2   -0.59    0.78
 -11   3  -2   -0.41    0.77
 -11   3  -2    0.36    0.85
  11  -3   2    0.29    0.67
  11  -3   2   -0.79    0.64
  11  -3   2   -1.35    1.18
  11  -3   2    0.44    0.69
 -12   3  -2   -1.06    0.55
 -12   3  -2   -0.59    0.66
 -12   3  -2    0.41    0.81
  12  -3   2    0.12    0.78
  12  -3   2   -1.54    1.37
  12  -3   2   -0.09    0.74
  12  -3   2   -1.38    0.63
 -13   3  -2    0.97    1.08
 -13   3  -2    0.64    1.02
 -13   3  -2   -0.29    0.69
  13  -3   2    0.36    0.91
  13  -3   2    0.75    0.85
  13  -3   2   -0.94    1.16
 -14   3  -2   -0.24    1.01
 -14   3  -2   -0.53    1.08
  14  -3   2   -0.19    0.89
[truncated: 1,817,072 more chars]
