# Supplementary material for: Crystal structure of (E)-4-(acet­oxy­imino)-N-allyl-3-isopropyl-2,6-di­phenyl­piperi­dine-1-carbo­thio­amide
Source: Acta Crystallogr E Crystallogr Commun. 2015 Jul 4;71(Pt 8):o542–3. doi: 10.1107/S2056989015012499 (PMC4571387; doi:10.1107/S2056989015012499)
Supplement: Supplementary file 2 [file e-71-0o542-Isup2.hkl]

#
# h,k,l, Fc-squared, Fo-squared, sigma(Fo-squared), status flag
#
data_I
_shelx_title ' CH2CONCS IN P-1'
_shelx_refln_list_code          4
_shelx_F_calc_maximum      164.75
_exptl_crystal_F_000       960.00
_reflns_d_resolution_high  0.7631

loop_
 _space_group_symop_operation_xyz
 'x, y, z'
 '-x, -y, -z'

_cell_length_a    12.0434
_cell_length_b    14.0479
_cell_length_c    15.2740
_cell_angle_alpha  82.161
_cell_angle_beta   72.463
_cell_angle_gamma  80.094

_shelx_F_squared_multiplier     1.000

loop_
 _refln_index_h
 _refln_index_k
 _refln_index_l
 _refln_F_squared_calc
 _refln_F_squared_meas
 _refln_F_squared_sigma
 _refln_observed_status
   2   0   0       2375.45       2317.64        10.91 o
   3   0   0       1625.27       1576.67         9.74 o
   4   0   0       1137.74       1097.32         8.89 o
   5   0   0         11.58         14.59         2.14 o
   6   0   0       1280.95       1459.22        14.38 o
   7   0   0        233.91        237.43         7.81 o
   8   0   0          9.05          4.69         3.63 o
   9   0   0       1147.62       1149.25        18.93 o
  10   0   0         79.56         66.15         7.43 o
  11   0   0          7.16         -0.38         6.91 o
  12   0   0         43.50         28.20        10.80 o
  13   0   0         14.67         17.60        10.87 o
  14   0   0         10.65         30.65        12.12 o
 -14   1   0         24.36         31.44        12.91 o
 -13   1   0          0.13        -10.30        10.30 o
 -12   1   0         46.56         24.66        12.38 o
 -11   1   0          0.41          4.19         7.52 o
 -10   1   0        904.99        952.39        22.19 o
  -9   1   0        558.75        599.15        16.03 o
  -8   1   0         88.25         67.21         7.11 o
  -7   1   0        933.14        954.28        14.93 o
  -6   1   0         91.12         80.38         7.20 o
  -5   1   0        130.79        103.40         5.95 o
  -4   1   0        163.12        143.95         4.19 o
  -3   1   0        416.65        401.25         5.11 o
  -2   1   0       3083.65       2820.64        14.10 o
  -1   1   0        602.66        520.39         7.54 o
   0   1   0          0.87         -0.15         0.15 o
   1   1   0          1.34         -0.42         0.42 o
   2   1   0       3609.11       3552.54        16.13 o
   3   1   0       9428.89       9100.98        34.44 o
   4   1   0        562.60        564.42         6.21 o
   5   1   0       1126.62       1131.19         9.61 o
   6   1   0          1.56          0.63         2.38 o
   7   1   0          3.09          0.44         2.62 o
   8   1   0          0.95         -3.24         3.24 o
   9   1   0          5.45          2.33         3.86 o
  10   1   0         61.79         65.00         8.44 o
  11   1   0          0.70         -2.27         6.51 o
  12   1   0          6.37         -1.75         7.79 o
  13   1   0         39.89         41.84        10.04 o
  14   1   0         36.29         51.12        12.91 o
 -14   2   0          2.69         22.47        14.14 o
 -13   2   0         40.73         42.20        12.76 o
 -12   2   0         16.51          9.47         9.42 o
 -11   2   0         16.51         19.00         8.73 o
 -10   2   0        143.72        128.89        10.93 o
  -9   2   0        164.15        141.26        12.29 o
  -8   2   0        505.63        534.30        13.69 o
  -7   2   0          6.10          0.95         3.67 o
  -6   2   0        283.74        267.97         8.86 o
  -5   2   0         47.45         39.57         3.15 o
  -4   2   0        846.24        837.68         8.56 o
  -3   2   0       1973.95       1925.58        12.11 o
  -2   2   0       1321.49       1308.99         8.73 o
  -1   2   0        265.51        324.59         3.88 o
   0   2   0       6731.94       6401.56        59.99 o
   1   2   0        462.52        471.32         3.38 o
   2   2   0       4218.83       4259.03        20.68 o
   3   2   0       1014.76       1050.24         6.57 o
   4   2   0       1559.26       1592.70        10.18 o
   5   2   0       1107.34       1074.11         9.13 o
   6   2   0        965.91        988.93        10.69 o
   7   2   0          7.70          2.60         2.29 o
   8   2   0         14.86          3.22         2.99 o
   9   2   0          3.35          1.39         3.67 o
  10   2   0         85.34         84.36         7.36 o
  11   2   0        150.08        143.76        10.68 o
  12   2   0         64.48         54.90         9.64 o
  13   2   0        163.29        166.89        16.29 o
  14   2   0          4.97          0.96        11.92 o
  15   2   0         68.60         57.97        33.25 o
 -14   3   0         17.05         40.31        15.30 o
 -13   3   0         15.43         27.15        13.77 o
 -12   3   0         50.18         29.76        13.00 o
 -11   3   0         54.02         46.45        13.68 o
 -10   3   0         90.35         84.51        12.97 o
  -9   3   0         70.44         35.70         7.33 o
  -8   3   0          4.57         -0.34         4.99 o
  -7   3   0        193.04        208.12        10.47 o
  -6   3   0        610.19        552.50        12.27 o
  -5   3   0       1160.75       1181.34        13.00 o
  -4   3   0       2157.26       2109.75        14.58 o
  -3   3   0       2495.90       2541.86        15.03 o
  -2   3   0        437.79        477.74         5.83 o
  -1   3   0       6872.09       6452.09        26.26 o
   0   3   0         14.47         15.58         1.67 o
   1   3   0       1120.02       1093.61         7.26 o
   2   3   0       1732.08       1700.85         7.96 o
   3   3   0       1629.10       1546.07         8.48 o
   4   3   0        413.20        324.59         4.29 o
   5   3   0       1751.74       1743.09        11.34 o
   6   3   0         41.20         31.40         2.86 o
   7   3   0        249.70        269.57         6.53 o
   8   3   0         54.01         47.84         3.56 o
   9   3   0         28.15         23.39         3.68 o
  10   3   0        104.93         90.82         7.12 o
  11   3   0          2.79         -5.07         5.53 o
  12   3   0          0.09         -6.22         6.22 o
  13   3   0          5.59          5.33         7.29 o
  14   3   0          1.53         -7.66        10.57 o
  15   3   0         18.15         13.92        27.00 o
 -14   4   0         48.22         58.52        17.23 o
 -13   4   0          4.09         -2.37        13.13 o
 -12   4   0         19.23          9.12        16.09 o
 -11   4   0         88.56         68.51        22.36 o
 -10   4   0        209.07        182.68        17.11 o
  -9   4   0         12.91          7.01         6.42 o
  -8   4   0         37.42         43.76         7.36 o
  -7   4   0          2.37          1.05         4.61 o
  -6   4   0        370.22        387.27        11.65 o
  -5   4   0        477.36        444.81         9.24 o
  -4   4   0         49.10         47.67         3.33 o
  -3   4   0        509.40        491.39         7.08 o
  -2   4   0       1477.88       1431.19        10.64 o
  -1   4   0      12051.80      12248.02        67.93 o
   0   4   0       2443.91       2218.15        11.87 o
   1   4   0          0.10          0.29         1.17 o
   2   4   0         85.02         76.57         2.31 o
   3   4   0       5759.08       5827.04        21.31 o
   4   4   0       2073.45       2094.92        11.25 o
   5   4   0       4453.54       4551.11        20.33 o
   6   4   0         86.75         47.11         2.92 o
   7   4   0         43.31         42.03         4.18 o
   8   4   0          0.26         -1.27         2.19 o
   9   4   0        663.95        721.10        10.85 o
  10   4   0          6.90          2.97         5.07 o
  11   4   0         41.81         34.44         6.89 o
  12   4   0        307.85        381.90        14.29 o
  13   4   0          1.57         -7.39         7.39 o
  14   4   0          1.35          7.39        14.31 o
 -13   5   0          0.80        -11.30        11.30 o
 -12   5   0          0.11        -11.69        11.69 o
 -11   5   0         14.04         -2.69         8.98 o
 -10   5   0         96.11        110.81        15.64 o
  -9   5   0         46.72         48.41         8.61 o
  -8   5   0         47.44         42.38         7.18 o
  -7   5   0        272.56        286.89        11.83 o
  -6   5   0        164.42        176.37        13.47 o
  -5   5   0       3986.34       3969.88        33.80 o
  -4   5   0          9.53         -0.59         3.16 o
  -3   5   0        200.71        172.44         5.51 o
  -2   5   0        279.21        255.69         5.42 o
  -1   5   0        532.81        523.79         6.28 o
   0   5   0          0.23         -1.50         1.50 o
   1   5   0        673.96        706.87         5.91 o
   2   5   0       3734.05       3592.04        16.79 o
   3   5   0       2093.06       2175.66        11.21 o
   4   5   0        163.44        157.73         3.55 o
   5   5   0        587.50        501.96         5.92 o
   6   5   0        109.39        125.97         4.04 o
   7   5   0        226.46        213.11         5.57 o
   8   5   0        616.03        652.24        10.57 o
   9   5   0         67.45         55.25         5.37 o
  10   5   0         73.07         63.63         6.38 o
  11   5   0        220.43        194.99        10.71 o
  12   5   0          4.58          9.76         7.79 o
  13   5   0          6.70          2.17        12.26 o
  14   5   0         24.97         31.25        12.05 o
 -13   6   0          0.25         -2.26        13.66 o
 -12   6   0          5.51          3.89        12.24 o
 -11   6   0          3.83         -8.68         8.68 o
 -10   6   0         91.96         60.01        10.83 o
  -9   6   0          0.03         -7.22         7.22 o
  -8   6   0        112.29        104.25        12.30 o
  -7   6   0          1.68         -2.75         5.99 o
  -6   6   0         96.60         91.71         7.05 o
  -5   6   0         20.21         13.04         4.79 o
  -4   6   0        427.45        440.10         9.52 o
  -3   6   0       1029.20       1118.47        13.02 o
  -2   6   0         70.00         70.10         3.59 o
  -1   6   0        367.04        406.43         6.19 o
   0   6   0        857.24        802.42         7.88 o
   1   6   0        119.68        122.64         3.49 o
   2   6   0         50.98         41.37         2.56 o
   3   6   0        355.58        333.00         4.75 o
   4   6   0         79.66         56.02         2.55 o
   5   6   0        846.10        872.96         7.88 o
   6   6   0        560.63        560.18         7.61 o
   7   6   0          0.27         -0.05         1.57 o
   8   6   0         63.35         66.63         4.98 o
   9   6   0        364.52        350.04         9.50 o
  10   6   0         76.77         79.65         7.71 o
  11   6   0         13.26          8.34         5.93 o
  12   6   0         14.14         15.87         7.97 o
  13   6   0          1.52         -7.49         9.13 o
  14   6   0          5.26         -4.29        13.73 o
 -12   7   0         11.32         -0.22        11.75 o
 -11   7   0          8.41          9.80        11.38 o
 -10   7   0        190.64        208.16        20.47 o
  -9   7   0         57.08         42.28        12.67 o
  -8   7   0        780.92        853.71        25.12 o
  -7   7   0          0.26         -0.51         7.06 o
  -6   7   0        288.44        298.49        13.42 o
  -5   7   0        322.39        329.23        11.84 o
  -4   7   0          0.44         -1.06         3.48 o
  -3   7   0       1166.06       1262.46        14.95 o
  -2   7   0        418.49        472.88         9.02 o
  -1   7   0       2230.93       2283.25        15.56 o
   0   7   0          1.58          0.43         2.03 o
   1   7   0         15.38         11.82         2.05 o
   2   7   0        475.51        492.80         6.47 o
   3   7   0        427.69        472.93         6.31 o
   4   7   0         57.34         63.82         3.30 o
   5   7   0        115.68         96.71         3.91 o
   6   7   0        898.44        964.00        10.74 o
   7   7   0        502.64        488.05         7.72 o
   8   7   0          1.49          1.20         3.43 o
   9   7   0         16.57         17.71         5.09 o
  10   7   0         43.74         47.91         6.26 o
  11   7   0        662.77        727.91        20.44 o
  12   7   0          4.25         -0.07         6.82 o
  13   7   0         13.78         16.08         9.87 o
  14   7   0         84.90        103.75        16.71 o
 -12   8   0         12.30         28.42        15.22 o
 -11   8   0         56.10         34.48        13.26 o
 -10   8   0         11.99          6.86        11.18 o
  -9   8   0         45.45         29.48         9.54 o
  -8   8   0          8.12          1.98         7.75 o
  -7   8   0        314.11        372.12        17.44 o
  -6   8   0        568.32        617.81        17.68 o
  -5   8   0         10.36          8.46         5.81 o
  -4   8   0        485.39        496.90        11.83 o
  -3   8   0         11.43          8.30         3.80 o
  -2   8   0         57.65         55.19         4.73 o
  -1   8   0       1507.54       1657.52        14.95 o
   0   8   0       3560.91       3467.84        22.70 o
   1   8   0        867.35        908.91         9.00 o
   2   8   0        369.14        360.78         6.54 o
   3   8   0         56.98         53.15         3.31 o
   4   8   0         31.50         30.04         3.70 o
   5   8   0          0.79          2.67         2.38 o
   6   8   0         29.93         23.51         3.17 o
   7   8   0        294.43        331.18         7.87 o
   8   8   0        500.32        488.99        10.04 o
   9   8   0        340.93        399.31        11.46 o
  10   8   0         40.13         37.83         7.57 o
  11   8   0          1.25         -6.04         6.04 o
  12   8   0        101.51        111.28        11.40 o
  13   8   0          4.48          0.03         8.98 o
  14   8   0         32.49         55.69        12.93 o
 -11   9   0         34.21         38.38        16.00 o
 -10   9   0         26.62         34.91        14.18 o
  -9   9   0          0.71         -1.76         8.65 o
  -8   9   0         73.52         65.15         9.62 o
  -7   9   0        589.71        629.30        19.63 o
  -6   9   0         17.03         10.99         6.78 o
  -5   9   0         55.73         45.66         7.95 o
  -4   9   0          0.49         -5.13         5.13 o
  -3   9   0        586.50        561.64        11.95 o
  -2   9   0         10.29          1.97         3.28 o
  -1   9   0          5.41          8.61         2.95 o
   0   9   0         27.51         35.30         3.77 o
   1   9   0          0.12          4.45         2.56 o
   2   9   0        132.72        136.40         5.78 o
   3   9   0        355.73        350.37         7.06 o
   4   9   0         91.76        100.27         8.71 o
   5   9   0        499.25        522.92         9.12 o
   6   9   0        399.40        376.29         8.68 o
   7   9   0        322.59        358.93         8.39 o
   8   9   0          0.64         -0.60         4.41 o
   9   9   0         22.05         16.93         7.44 o
  10   9   0         21.34         30.62         6.99 o
  11   9   0          0.81         -4.91         6.25 o
  12   9   0          2.98          6.93         7.61 o
  13   9   0          0.64         10.07        11.95 o
 -11  10   0         13.61         -5.81        13.09 o
 -10  10   0         11.69         -0.48        11.97 o
  -9  10   0          7.54          5.66        11.37 o
  -8  10   0         75.48         60.39        10.02 o
  -7  10   0          5.64          0.55         7.41 o
  -6  10   0         14.87         14.82         7.92 o
  -5  10   0        288.60        339.63        16.37 o
  -4  10   0        534.74        547.16        17.26 o
  -3  10   0        210.90        221.70         8.95 o
  -2  10   0        143.93        149.06         7.82 o
  -1  10   0        105.71        102.09         6.15 o
   0  10   0         57.71         59.51         5.00 o
   1  10   0        667.99        689.42        10.28 o
   2  10   0          4.31          2.55         2.22 o
   3  10   0         10.10          2.62         2.28 o
   4  10   0          1.81          0.59         2.72 o
   5  10   0         76.69         62.02         4.79 o
   6  10   0        324.85        356.27         8.68 o
   7  10   0          1.88          0.10         2.96 o
   8  10   0         11.79         12.63         6.55 o
   9  10   0          0.05         -4.25         6.42 o
  10  10   0          3.79          2.80         7.11 o
  11  10   0          1.36         -7.56         7.56 o
  12  10   0         13.47          4.68         9.24 o
  13  10   0          1.97          5.39        10.46 o
 -10  11   0          0.13          3.70        12.92 o
  -9  11   0         10.00          0.89        11.64 o
  -8  11   0          7.88         -8.58         8.58 o
  -7  11   0         55.74         53.66        10.27 o
  -6  11   0         47.45         53.81        11.80 o
  -5  11   0         22.09         13.83         7.70 o
  -4  11   0         29.21         26.68         6.53 o
  -3  11   0        171.27        152.21         9.10 o
  -2  11   0        279.91        280.54         9.81 o
  -1  11   0         46.71         30.52         5.09 o
   0  11   0          3.56         -0.27         3.58 o
   1  11   0        744.10        779.56        11.49 o
   2  11   0         31.09         30.16         4.27 o
   3  11   0        259.43        255.68         6.95 o
   4  11   0          8.44          5.15         3.20 o
   5  11   0        226.19        228.74        14.03 o
   6  11   0        251.79        270.04        13.71 o
   7  11   0         51.96         37.57         6.43 o
   8  11   0        400.48        433.60        16.06 o
   9  11   0         24.12         11.95         7.32 o
  10  11   0        168.28        176.95        17.91 o
  11  11   0         35.06         34.12         9.04 o
  12  11   0          0.38         -2.22        11.61 o
  13  11   0          2.67          2.77        15.63 o
  -9  12   0         30.46         30.19        13.59 o
  -8  12   0         21.86         16.94        11.10 o
  -7  12   0          0.96          4.10         8.92 o
  -6  12   0          6.87          5.36         7.70 o
  -5  12   0         24.00         19.29         7.21 o
  -4  12   0          5.54         -1.93         6.04 o
  -3  12   0          6.63          1.71         5.60 o
  -2  12   0         12.29          0.85         5.26 o
  -1  12   0        307.28        293.39        12.85 o
   0  12   0        160.34        180.92         9.33 o
   1  12   0        566.52        593.79        11.87 o
   2  12   0         39.37         24.96         4.64 o
   3  12   0         72.05         68.04         5.13 o
   4  12   0        156.18        157.89        10.87 o
   5  12   0          9.00          0.45         5.29 o
   6  12   0        129.71        115.45        16.01 o
   7  12   0         15.47          6.07         6.66 o
   8  12   0        117.43        124.08        16.20 o
   9  12   0          8.58          9.73         6.99 o
  10  12   0         46.01         56.28        10.71 o
  11  12   0          0.67          0.16        11.78 o
  12  12   0         24.72         30.73        11.28 o
  -8  13   0          4.09        -11.10        11.10 o
  -7  13   0          6.96        -13.03        13.03 o
  -6  13   0          3.34          0.16        10.39 o
  -5  13   0        106.90        105.20        13.56 o
  -4  13   0          1.78         -4.77         9.14 o
  -3  13   0          4.86         -8.29         8.29 o
  -2  13   0         55.67         32.16         8.04 o
  -1  13   0          0.17          2.85         6.32 o
   0  13   0         12.87          6.94         7.17 o
   1  13   0          6.98         19.32         7.20 o
   2  13   0        397.56        449.07        16.93 o
   3  13   0         59.40         49.54         7.56 o
   4  13   0        345.39        379.08        15.17 o
   5  13   0          5.65          4.81         5.51 o
   6  13   0        112.70        104.14         9.16 o
   7  13   0         31.74         22.72         7.21 o
   8  13   0          5.97          2.69         6.95 o
   9  13   0         22.33         18.55         8.23 o
  10  13   0          6.06          0.96         8.40 o
  11  13   0         10.07         -4.67         8.20 o
  -7  14   0         32.01         22.82        12.19 o
  -6  14   0          0.01        -10.80        10.80 o
  -5  14   0         33.34         27.10        12.10 o
  -4  14   0         11.82         -3.34         9.25 o
  -3  14   0          7.54          4.67         8.77 o
  -2  14   0         24.29         17.94         9.44 o
  -1  14   0         31.91         25.01         9.11 o
   0  14   0          1.73          9.91         7.67 o
   1  14   0        531.32        592.09        20.67 o
   2  14   0         74.99         73.60         9.24 o
   3  14   0         10.35         15.45         7.07 o
   4  14   0        132.61        122.81        15.82 o
   5  14   0         17.07         15.40         7.42 o
   6  14   0         56.72         65.40         8.51 o
   7  14   0          0.00         -1.99         7.06 o
   8  14   0          3.41          4.05         7.12 o
   9  14   0         39.08         47.44        14.27 o
  10  14   0          9.53          6.13         8.68 o
  11  14   0          3.26         -3.22        11.96 o
  -6  15   0         38.15         30.22        18.43 o
  -5  15   0         24.62         13.39        14.38 o
  -4  15   0         30.63         12.40        10.26 o
  -3  15   0         12.85          4.83        11.03 o
  -2  15   0        191.33        230.81        18.13 o
  -1  15   0          1.22         -2.18         8.02 o
   0  15   0          0.24          2.87         7.57 o
   1  15   0        101.20         93.23        12.93 o
   2  15   0        232.74        271.75        19.48 o
   3  15   0          5.90         10.97         7.08 o
   4  15   0          2.17          2.61         6.04 o
   5  15   0        273.90        343.04        17.60 o
   6  15   0         69.77         67.32         9.13 o
   7  15   0         57.24         66.18         9.04 o
   8  15   0         15.22         14.85         7.98 o
   9  15   0          0.00         11.13        10.11 o
  10  15   0          0.19         -7.35         9.79 o
  -5  16   0          3.42        -10.61        10.61 o
  -4  16   0         11.47          3.03        10.83 o
  -3  16   0         13.81         11.04        10.39 o
  -2  16   0         22.65         23.16        10.72 o
  -1  16   0          0.65         -5.43         8.65 o
   0  16   0         27.27         22.02         9.55 o
   1  16   0          0.27         -4.62         9.26 o
   2  16   0         99.40         98.07        11.02 o
   3  16   0          0.04         -4.28         6.86 o
   4  16   0          3.82          1.47         8.85 o
   5  16   0          4.21         -0.85         7.29 o
   6  16   0         33.79         38.29        11.46 o
   7  16   0         41.76         46.15        11.81 o
   8  16   0         55.53         58.93        22.54 o
  -3  17   0         14.20          8.81        12.22 o
  -2  17   0          4.19          4.85        11.91 o
  -1  17   0          0.86         -2.51         9.90 o
   0  17   0          1.17         -3.85         9.49 o
   1  17   0         12.97         18.70         9.58 o
   2  17   0         10.10         14.97         8.35 o
   3  17   0          0.04         -7.51         9.36 o
   4  17   0          2.41          4.66        13.22 o
   5  17   0          0.08        -10.52        22.88 o
   6  17   0          2.88          5.34        17.67 o
   7  17   0         96.08         87.54        24.97 o
   0  18   0        160.52          3.69        33.25 o
   1  18   0         12.89         -0.83        16.56 o
   2  18   0          1.11         -4.33        11.34 o
   3  18   0         27.18         10.67        11.33 o
   4  18   0          6.54        -17.05        17.05 o
  -3 -18   1          0.06        -22.17        22.17 o
  -2 -18   1         21.05         -5.40        25.86 o
  -1 -18   1          2.31        -23.30        23.30 o
  -6 -17   1         39.93         29.75        20.09 o
  -5 -17   1         11.74         18.31        19.32 o
  -4 -17   1          1.38          1.71        24.72 o
  -3 -17   1          6.50         -2.01         8.78 o
  -2 -17   1         15.59         18.45        10.55 o
  -1 -17   1          0.12          5.52         8.34 o
   0 -17   1          3.87         -5.10         9.52 o
   1 -17   1          0.19          2.68        10.01 o
   2 -17   1         24.35         33.85        11.21 o
   3 -17   1          8.09         12.49        11.40 o
  -8 -16   1          3.84          6.12        18.78 o
  -7 -16   1         52.38         43.48        20.70 o
  -6 -16   1          0.13          5.36        16.79 o
  -5 -16   1          8.48         13.59         8.89 o
  -4 -16   1         55.89         53.81        11.17 o
  -3 -16   1          2.85         -0.72         6.98 o
  -2 -16   1          9.19          8.54         7.26 o
  -1 -16   1         40.58         47.05        15.46 o
   0 -16   1          0.35         -3.72         8.00 o
   1 -16   1         31.59         45.32        11.13 o
   2 -16   1        111.91        138.00        15.16 o
   3 -16   1         18.05         25.79        11.04 o
   4 -16   1         11.12          6.84        10.55 o
   5 -16   1          3.89          3.29        11.72 o
  -9 -15   1          0.01          0.54        19.26 o
  -8 -15   1          7.29          6.02        17.68 o
  -7 -15   1         11.09         15.49         9.04 o
  -6 -15   1         41.39         46.11        10.65 o
  -5 -15   1        143.55        144.54        16.54 o
  -4 -15   1        174.53        210.55        19.62 o
  -3 -15   1         12.09          8.60         6.44 o
  -2 -15   1         73.12         81.31        12.81 o
  -1 -15   1        311.15        400.50        22.38 o
   0 -15   1          2.39          1.78         7.75 o
   1 -15   1          2.41          0.48         8.06 o
   2 -15   1         46.06         46.68        10.52 o
   3 -15   1         91.34         94.88        13.89 o
   4 -15   1         29.49         19.94        10.37 o
   5 -15   1         16.45          9.01        10.60 o
   6 -15   1         11.35         -1.92        10.57 o
 -10 -14   1         31.83         14.56        11.40 o
  -9 -14   1         47.83         50.46        12.20 o
  -8 -14   1         67.49         62.97        15.31 o
  -7 -14   1         78.61         80.02        10.92 o
  -6 -14   1          0.72          1.05         5.60 o
  -5 -14   1          0.05          9.06         5.24 o
  -4 -14   1         16.26         18.44         6.19 o
  -3 -14   1         11.70         18.30         7.91 o
  -2 -14   1         25.73         22.92         6.92 o
  -1 -14   1          0.05          6.28         6.50 o
   0 -14   1        172.50        186.02        25.51 o
   1 -14   1        335.69        395.71        18.97 o
   2 -14   1        109.59        126.54        13.65 o
   3 -14   1          6.95          0.70         8.86 o
   4 -14   1          4.54         -5.15         8.64 o
   5 -14   1          2.09         -9.07         9.07 o
   6 -14   1          8.41        -10.86        10.86 o
   7 -14   1          2.92        -10.05        10.05 o
 -11 -13   1          2.05          0.03         9.11 o
 -10 -13   1          4.86         -5.62         7.12 o
  -9 -13   1         34.67         37.36        10.13 o
  -8 -13   1         85.63         95.63        11.61 o
  -7 -13   1         11.25         14.34         6.53 o
  -6 -13   1          1.69          4.56         5.14 o
  -5 -13   1        217.74        234.44        16.94 o
  -4 -13   1         24.85         18.91         5.25 o
  -3 -13   1         27.19         21.66         5.36 o
  -2 -13   1        129.04         93.46        13.87 o
  -1 -13   1         17.31         12.82         5.55 o
   0 -13   1          1.05          4.20         6.22 o
   1 -13   1          0.72         -6.21         6.21 o
   2 -13   1          3.68         -4.76         6.86 o
   3 -13   1         29.86          7.72         7.62 o
   4 -13   1         31.41         19.22         8.21 o
   5 -13   1         23.33          5.08         8.72 o
   6 -13   1         48.99         29.64        10.79 o
   7 -13   1         23.54          3.39        10.43 o
   8 -13   1          4.46         14.68        14.12 o
   9 -13   1          8.00         -2.52        43.76 o
 -12 -12   1         78.95         92.05        12.41 o
 -11 -12   1          0.64          3.21         8.81 o
 -10 -12   1         19.40         18.46         7.63 o
  -9 -12   1         23.26          9.76         6.83 o
  -8 -12   1          2.02         -5.40         5.40 o
  -7 -12   1         17.47          9.83         6.93 o
  -6 -12   1         47.68         37.83         6.09 o
  -5 -12   1        351.32        393.34        13.34 o
  -4 -12   1         37.31         34.37         6.34 o
  -3 -12   1         59.28         45.69         5.20 o
  -2 -12   1         18.84         14.22         4.39 o
  -1 -12   1         12.07          8.68         4.18 o
   0 -12   1        611.76        608.64        13.47 o
   1 -12   1          9.17         10.77         5.51 o
   2 -12   1         11.64          9.77         5.21 o
   3 -12   1         26.51         17.16         5.99 o
   4 -12   1         60.61         53.82         7.30 o
   5 -12   1        171.05        165.57        12.68 o
   6 -12   1         11.91         -8.83         8.83 o
   7 -12   1          1.21         -5.68        10.95 o
   8 -12   1          9.29         -7.86        10.51 o
   9 -12   1          4.92          1.73        12.90 o
 -12 -11   1          1.90          1.86        14.00 o
 -11 -11   1          1.45         -8.78         8.78 o
 -10 -11   1        231.07        237.90        29.62 o
  -9 -11   1        184.09        197.65        15.70 o
  -8 -11   1          0.56         -3.19         5.67 o
  -7 -11   1         25.78         19.39         5.61 o
  -6 -11   1         94.01         78.67        11.05 o
  -5 -11   1        290.05        287.15         7.42 o
  -4 -11   1          3.81         -0.32         1.77 o
  -3 -11   1        393.80        404.80         6.52 o
  -2 -11   1       1008.32       1059.04        12.48 o
  -1 -11   1         87.04         79.47         5.17 o
   0 -11   1         92.47         92.78         5.14 o
   1 -11   1          0.02          0.87         3.81 o
   2 -11   1        680.57        685.91        12.81 o
   3 -11   1        228.09        239.52        11.48 o
   4 -11   1         45.93         38.82         9.60 o
   5 -11   1         25.92         13.40         6.97 o
   6 -11   1          9.73          1.39         7.48 o
   7 -11   1         93.73        103.36        11.08 o
   8 -11   1        322.96        406.81        21.37 o
   9 -11   1          8.28         -0.74        10.97 o
  10 -11   1          9.53          9.23        15.04 o
 -13 -10   1         67.03         92.81        15.63 o
 -12 -10   1          0.00          5.74         8.60 o
 -11 -10   1          0.02         -6.66         8.09 o
 -10 -10   1         12.45          6.53         7.18 o
  -9 -10   1        116.52        115.39        15.57 o
  -8 -10   1         10.04         11.38         6.49 o
  -7 -10   1        213.16        239.36        11.39 o
  -6 -10   1          8.76          9.40         3.16 o
  -5 -10   1          8.23          3.21         2.43 o
  -4 -10   1         25.60         28.64         2.57 o
  -3 -10   1          2.08          0.71         1.94 o
  -2 -10   1          0.63         -1.72         1.72 o
  -1 -10   1        141.16        124.11         7.59 o
   0 -10   1        123.48        132.37         5.82 o
   1 -10   1        542.47        586.58        10.46 o
   2 -10   1          0.15         -3.30         3.32 o
   3 -10   1         51.58         62.62         6.01 o
   4 -10   1        298.16        318.08        11.09 o
   5 -10   1        169.67        168.27        11.71 o
   6 -10   1         89.61         76.53         9.83 o
   7 -10   1          0.17         -7.57         7.57 o
   8 -10   1          3.92         -6.04         8.47 o
   9 -10   1         91.78         72.09        13.50 o
  10 -10   1          2.24         -8.88         9.65 o
  11 -10   1          1.17         -5.54        12.20 o
 -13  -9   1         14.27         23.27        10.34 o
 -12  -9   1          3.45          7.58         8.01 o
 -11  -9   1          1.73          9.81         6.92 o
 -10  -9   1         53.14         44.04         7.85 o
  -9  -9   1        263.66        254.87        16.65 o
  -8  -9   1        269.60        289.53        12.41 o
  -7  -9   1         27.56         18.04         3.54 o
  -6  -9   1       1842.73       1781.58        23.34 o
  -5  -9   1        128.96        119.36         4.57 o
  -4  -9   1       1000.37        947.87         9.62 o
  -3  -9   1          5.59          2.37         1.78 o
  -2  -9   1         79.33         78.57         4.12 o
  -1  -9   1         36.25         45.43         3.41 o
   0  -9   1         81.38         77.51         4.89 o
   1  -9   1         13.20          9.75         3.38 o
   2  -9   1         14.05          7.42         3.31 o
   3  -9   1        634.34        682.01        12.02 o
   4  -9   1        144.22        128.09         8.69 o
   5  -9   1         86.86         79.07         8.43 o
   6  -9   1          6.81          3.82         6.87 o
   7  -9   1         36.70         29.82         9.43 o
   8  -9   1        221.28        255.84        16.05 o
   9  -9   1         42.38         33.65        10.29 o
  10  -9   1         14.23         22.54        10.71 o
  11  -9   1          3.53          0.08        11.16 o
  12  -9   1          2.03         -9.32        14.42 o
 -13  -8   1          1.11         -2.00        10.80 o
 -12  -8   1          2.46          1.37         7.14 o
 -11  -8   1         17.50         10.30         7.00 o
 -10  -8   1        157.03        139.04        13.28 o
  -9  -8   1        434.95        489.20        15.46 o
  -8  -8   1         12.50         13.36         3.31 o
  -7  -8   1        190.50        192.93         6.59 o
  -6  -8   1          0.49          1.44         2.15 o
  -5  -8   1        287.47        280.75         5.94 o
  -4  -8   1        288.08        291.51         4.98 o
  -3  -8   1        459.56        441.87         5.68 o
  -2  -8   1         28.26         33.65         2.41 o
  -1  -8   1        754.59        789.60         8.86 o
   0  -8   1       1406.07       1438.00        12.26 o
   1  -8   1         29.97         25.17         3.12 o
   2  -8   1       1693.40       1839.02        16.74 o
   3  -8   1         93.18        107.24         9.01 o
   4  -8   1        168.36        153.21        11.40 o
   5  -8   1         59.90         52.80         6.95 o
   6  -8   1          0.31         -0.11         5.66 o
   7  -8   1        164.29        166.17        15.69 o
   8  -8   1        115.98        117.97        10.60 o
   9  -8   1         67.03         68.53        10.94 o
  10  -8   1          2.31          8.14         9.44 o
  11  -8   1          2.27         -8.63        11.31 o
  12  -8   1         18.97         -2.11        12.24 o
 -14  -7   1          0.73          0.37        10.45 o
 -13  -7   1         46.74         69.38        12.71 o
 -12  -7   1         12.14         12.97         7.92 o
 -11  -7   1          5.58         12.15         6.84 o
 -10  -7   1        474.34        518.98        16.09 o
  -9  -7   1          0.40         -1.97         4.62 o
  -8  -7   1          3.26         -2.35         2.35 o
  -7  -7   1        477.44        457.77         8.32 o
  -6  -7   1          2.20          0.96         2.28 o
  -5  -7   1        302.84        305.27         5.83 o
  -4  -7   1        160.21        165.91         4.61 o
  -3  -7   1       1294.38       1357.62         9.58 o
  -2  -7   1        375.47        392.88         5.11 o
  -1  -7   1          5.91          5.34         1.62 o
   0  -7   1       2064.67       2112.39        13.65 o
   1  -7   1          6.71          4.61         2.27 o
   2  -7   1         13.33         10.76         3.01 o
   3  -7   1         67.14         50.49         4.24 o
   4  -7   1         99.82        107.40         8.37 o
   5  -7   1        188.88        179.37        12.39 o
   6  -7   1         56.47         33.61         5.95 o
   7  -7   1        822.64        914.01        19.00 o
   8  -7   1        750.05        830.87        25.62 o
   9  -7   1        355.89        387.40        19.96 o
  10  -7   1         24.24         26.11         9.71 o
  11  -7   1         71.86         69.04        13.29 o
  12  -7   1         79.65        128.35        17.94 o
  13  -7   1         12.56         16.95        15.52 o
 -14  -6   1          0.03          5.29        11.31 o
 -13  -6   1         48.27         42.59        10.05 o
 -12  -6   1          0.34          2.20         7.11 o
 -11  -6   1          3.88         10.39         6.98 o
 -10  -6   1        427.45        412.08        12.03 o
  -9  -6   1          0.03         -3.84         3.84 o
  -8  -6   1         95.00        103.82         5.90 o
  -7  -6   1         58.91         49.64         3.46 o
  -6  -6   1        258.71        261.37         6.20 o
  -5  -6   1        203.62        198.47         4.44 o
  -4  -6   1          8.00         12.90         1.88 o
  -3  -6   1         83.30         93.18         4.13 o
  -2  -6   1        186.55        185.22         3.30 o
  -1  -6   1       1058.75       1069.57        11.91 o
   0  -6   1        580.74        633.18         6.87 o
   1  -6   1          1.04         -1.35         1.76 o
   2  -6   1         75.06         96.22         4.39 o
   3  -6   1        496.18        532.82         9.37 o
   4  -6   1        276.64        310.37         8.07 o
   5  -6   1         51.91         56.93         4.97 o
   6  -6   1        181.13        183.79        12.67 o
   7  -6   1         59.48         40.71         6.48 o
   8  -6   1        176.79        176.35        19.71 o
   9  -6   1          7.51         10.62         8.00 o
  10  -6   1         23.09          6.84        12.45 o
  11  -6   1          1.78         -8.94         8.94 o
  12  -6   1          5.52        -10.88        10.88 o
  13  -6   1          9.11        -11.92        11.92 o
 -14  -5   1          0.46          0.55        11.22 o
 -13  -5   1          5.83         18.82         9.16 o
 -12  -5   1         20.11         12.33         7.92 o
 -11  -5   1         82.17         90.92         8.42 o
 -10  -5   1          5.64          7.71         5.60 o
  -9  -5   1        104.86         90.57         6.39 o
  -8  -5   1         24.09         20.41         3.20 o
  -7  -5   1         42.80         31.44         3.18 o
  -6  -5   1         68.14         41.64         3.02 o
  -5  -5   1        156.15        161.08         4.15 o
  -4  -5   1        893.88        913.01         7.41 o
  -3  -5   1        111.60        120.34         3.27 o
  -2  -5   1        397.44        438.71         4.11 o
  -1  -5   1       2066.98       2077.48        10.71 o
   0  -5   1        317.62        307.16         4.55 o
   1  -5   1        112.77        114.92         3.66 o
   2  -5   1        501.56        517.03         6.86 o
   3  -5   1       2036.54       2188.47        14.85 o
   4  -5   1        263.22        236.70         7.03 o
   5  -5   1         23.78         23.70         4.02 o
   6  -5   1       1159.32       1206.61        18.33 o
   7  -5   1         57.72         55.84         6.13 o
   8  -5   1         92.84         83.49         8.55 o
   9  -5   1        138.92        126.78        14.93 o
  10  -5   1          3.45          0.59         8.06 o
  11  -5   1         60.46         89.07        14.35 o
  12  -5   1         10.75         -6.55        10.17 o
  13  -5   1         15.06          0.30        11.20 o
 -14  -4   1          3.17          8.04        11.62 o
 -13  -4   1          1.19          2.85         8.77 o
 -12  -4   1        213.35        231.10        14.83 o
 -11  -4   1        204.62        249.74        11.89 o
 -10  -4   1         21.50         15.40         5.47 o
  -9  -4   1         14.85         15.18         3.31 o
  -8  -4   1        100.25         79.23         5.30 o
  -7  -4   1         60.01         41.75         3.35 o
  -6  -4   1          2.65         -1.26         2.15 o
  -5  -4   1        432.26        513.64         6.31 o
  -4  -4   1       4843.39       4961.24        20.64 o
  -3  -4   1       7536.62       7618.59        29.91 o
  -2  -4   1       6085.30       6069.68        22.58 o
  -1  -4   1       2267.94       2142.26        10.07 o
   0  -4   1       6146.70       6327.19        32.45 o
   1  -4   1          1.56          1.34         1.58 o
   2  -4   1       5097.53       5055.24        24.03 o
   3  -4   1        162.36        173.30         4.66 o
   4  -4   1         99.19         78.61         4.24 o
   5  -4   1        218.69        188.85         7.64 o
   6  -4   1         81.39         72.24         5.65 o
   7  -4   1        159.25        183.87         9.43 o
   8  -4   1         25.40         14.83         6.38 o
   9  -4   1        131.92        129.48        14.87 o
  10  -4   1         92.14         65.01        12.23 o
  11  -4   1         62.84         50.67        12.16 o
  12  -4   1         31.88          9.68        14.70 o
  13  -4   1         11.91         14.03        13.04 o
  14  -4   1          4.85        -13.99        13.99 o
 -14  -3   1          1.05        -12.20        14.60 o
 -13  -3   1         16.40          2.66         7.99 o
 -12  -3   1          6.05          3.40         6.86 o
 -11  -3   1        192.84        178.91        11.31 o
 -10  -3   1         17.93         21.41         6.27 o
  -9  -3   1        101.35         79.22         6.86 o
  -8  -3   1         98.24         76.71         4.54 o
  -7  -3   1        438.07        451.17         7.98 o
  -6  -3   1        380.64        362.66         6.63 o
  -5  -3   1       1026.05        925.28         8.24 o
  -4  -3   1        328.12        344.24         4.87 o
  -3  -3   1       2270.35       2405.35        11.23 o
  -2  -3   1       3264.24       3282.83        14.03 o
  -1  -3   1      19799.27      18860.34       108.91 o
   0  -3   1      15106.59      14618.50        76.55 o
   1  -3   1          1.41          1.03         1.41 o
   2  -3   1      21391.69      21163.73        74.32 o
   3  -3   1        482.43        464.53         6.07 o
   4  -3   1        251.12        229.34         5.20 o
   5  -3   1        186.30        173.47         6.27 o
   6  -3   1        534.54        552.72        11.40 o
   7  -3   1        453.76        473.12        13.50 o
   8  -3   1         30.31         19.77         5.89 o
   9  -3   1        204.11        179.74        19.67 o
  10  -3   1        122.39        106.64        11.29 o
  11  -3   1         83.16         64.34        10.72 o
  12  -3   1         59.39         50.14        11.46 o
  13  -3   1         12.27         -9.18        16.56 o
  14  -3   1          4.90          9.52        14.28 o
 -14  -2   1         78.58         72.07        15.36 o
 -13  -2   1          6.24          7.06         8.46 o
 -12  -2   1        128.25        158.39        12.25 o
 -11  -2   1         17.03         12.26         7.31 o
 -10  -2   1          0.01         -3.32         6.11 o
  -9  -2   1        531.22        564.70        12.86 o
  -8  -2   1        131.19        122.38         6.44 o
  -7  -2   1        426.27        430.90         8.25 o
  -6  -2   1         21.19         23.69         2.78 o
  -5  -2   1       2149.12       2134.91        13.33 o
  -4  -2   1       1511.33       1450.98         9.57 o
  -3  -2   1       5934.20       5894.39        23.40 o
  -2  -2   1       7335.05       7002.32        24.60 o
  -1  -2   1      26263.66      24321.94        94.65 o
   0  -2   1       2021.21       1785.72         8.43 o
   1  -2   1        422.43        357.00         3.80 o
   2  -2   1       5886.62       5913.55        23.61 o
   3  -2   1       3599.03       3509.76        17.25 o
   4  -2   1         21.22         15.60         2.18 o
   5  -2   1       2200.85       2290.61        15.51 o
   6  -2   1        690.94        680.66        12.62 o
   7  -2   1          1.07         -0.51         3.48 o
   8  -2   1         36.45         30.34         5.29 o
   9  -2   1          1.78          3.31         5.72 o
  10  -2   1        138.78        100.37         8.91 o
  11  -2   1        329.19        338.63        18.27 o
  12  -2   1         46.33         45.72        12.48 o
  13  -2   1          4.52         -9.30         9.73 o
  14  -2   1         19.22         10.37        12.87 o
 -14  -1   1         71.69        108.51        19.52 o
 -13  -1   1          5.06          0.45         8.66 o
 -12  -1   1          0.23          1.52         7.61 o
 -11  -1   1          3.81         -7.29         7.29 o
 -10  -1   1         82.96         81.79         8.64 o
  -9  -1   1         23.65         16.10         4.23 o
  -8  -1   1        106.55         84.81         7.47 o
  -7  -1   1          0.09         -2.56         2.56 o
  -6  -1   1       2310.18       2457.50        19.23 o
  -5  -1   1        228.69        229.06         5.01 o
  -4  -1   1         98.09        118.83         3.54 o
  -3  -1   1       1525.38       1509.12         9.46 o
  -2  -1   1       3900.62       3806.92        15.48 o
  -1  -1   1        928.58        849.57         5.43 o
   1  -1   1         11.88         10.77         1.16 o
   2  -1   1       1867.50       1870.33         9.70 o
   3  -1   1       1394.39       1424.57         9.36 o
   4  -1   1       1923.57       2005.29        13.14 o
   5  -1   1        232.95        226.51         5.37 o
   6  -1   1         40.54         23.87         3.09 o
   7  -1   1        518.12        530.00        11.71 o
   8  -1   1       1785.22       1796.37        21.57 o
   9  -1   1         28.26         26.95         5.71 o
  10  -1   1         22.21         21.74         7.68 o
  11  -1   1        218.31        255.21        22.83 o
  12  -1   1          0.40         -9.90         9.92 o
  13  -1   1         16.64         20.23        10.81 o
  14  -1   1         69.24         63.52        14.22 o
 -14   0   1         20.23         28.97        14.14 o
 -13   0   1        107.13        129.30        14.69 o
 -12   0   1         20.31         17.57         9.86 o
 -11   0   1         68.73         60.87        11.12 o
 -10   0   1         54.15         36.01         7.92 o
  -9   0   1         77.49         79.46         8.90 o
  -8   0   1          0.06         -1.74         3.66 o
  -7   0   1        265.66        257.91         7.87 o
  -6   0   1       1884.19       1979.62        17.49 o
  -5   0   1        346.42        393.41         6.44 o
  -4   0   1       2349.30       2210.38        13.75 o
  -3   0   1       2318.90       2151.42        11.96 o
  -2   0   1        926.16        841.81         6.15 o
  -1   0   1       3397.14       3243.59        58.48 o
   2   0   1       5371.41       5197.50        20.19 o
   3   0   1       4987.52       4720.24        20.84 o
   4   0   1       1111.81       1029.15         8.52 o
   5   0   1         26.79         17.87         2.28 o
   6   0   1        189.93        139.13         6.94 o
   7   0   1        907.36        974.48        14.28 o
   8   0   1         40.79         45.61         4.45 o
   9   0   1        429.32        459.41        12.84 o
  10   0   1        535.52        563.61        16.51 o
  11   0   1        587.62        649.88        20.25 o
  12   0   1          0.23         -3.34         8.76 o
  13   0   1          0.06         -4.47         9.98 o
  14   0   1        126.88        154.38        15.86 o
  15   0   1          5.94         11.02        14.31 o
 -14   1   1          3.46         -3.20        11.95 o
 -13   1   1          0.34        -10.09        10.09 o
 -12   1   1         10.99          8.79         8.39 o
 -11   1   1          2.40         -6.01         7.26 o
 -10   1   1        237.03        239.72        16.84 o
  -9   1   1        199.93        196.32        14.85 o
  -8   1   1         86.23         87.32         8.54 o
  -7   1   1          6.24          2.84         3.47 o
  -6   1   1         17.28         17.90         3.31 o
  -5   1   1          2.42         -0.12         2.11 o
  -4   1   1        438.61        445.29         6.43 o
  -3   1   1          5.25         10.95         1.88 o
  -2   1   1       3845.34       3711.67        17.16 o
  -1   1   1        165.46        153.33         3.27 o
   2   1   1       2194.33       2212.24        12.41 o
   3   1   1       8216.75       7761.47        35.38 o
   4   1   1       4055.88       3906.37        18.68 o
   5   1   1        174.29        160.24         4.40 o
   6   1   1          1.20         -0.48         2.12 o
   7   1   1        407.33        384.49         8.21 o
   8   1   1         40.11         28.26         3.88 o
   9   1   1        176.69        184.34         9.49 o
  10   1   1          0.18         -2.97         4.31 o
  11   1   1        241.08        288.89        15.05 o
  12   1   1          6.93          0.44         7.39 o
  13   1   1          0.03         -7.82         7.82 o
  14   1   1          0.00         -2.70        10.62 o
  15   1   1          7.26          9.88        15.62 o
 -14   2   1         20.39         18.24        14.73 o
 -13   2   1          5.05          8.58        12.18 o
 -12   2   1        137.18        131.13        23.01 o
 -11   2   1         25.06          7.11         8.47 o
 -10   2   1         44.30         29.42         8.04 o
  -9   2   1         33.34         17.61         6.17 o
  -8   2   1        111.88         96.86         8.85 o
  -7   2   1       2001.73       1990.99        24.00 o
  -6   2   1       1195.30       1223.58        16.03 o
  -5   2   1        828.28        853.51        10.03 o
  -4   2   1         48.88         55.64         3.04 o
  -3   2   1      14590.36      14719.20        54.46 o
  -2   2   1       5139.98       4902.36        21.51 o
  -1   2   1      15229.77      15283.80        54.00 o
   0   2   1       4708.71       4554.00        18.10 o
   1   2   1       6144.50       6081.14        24.20 o
   2   2   1       5653.78       5759.00        21.68 o
   3   2   1        619.31        593.04         4.92 o
   4   2   1       5283.08       5076.36        21.70 o
   5   2   1        268.00        229.66         4.29 o
   6   2   1        850.18        889.16         9.40 o
   7   2   1          0.07         -2.07         2.07 o
   8   2   1        224.54        234.62         7.34 o
   9   2   1        336.80        367.24         9.93 o
  10   2   1         62.88         68.29         6.92 o
  11   2   1         81.05         72.90         8.84 o
  12   2   1          0.00         -5.85         7.07 o
  13   2   1          0.57         -2.29         7.68 o
  14   2   1         11.33         18.17         9.66 o
  15   2   1          0.83         -4.60        11.67 o
 -14   3   1         25.74         26.54        14.92 o
 -13   3   1          0.39        -11.05        11.05 o
 -12   3   1          3.42         -9.10        10.25 o
 -11   3   1        148.45        126.38        17.78 o
 -10   3   1          8.92          4.99         7.76 o
  -9   3   1        144.37        135.67        10.50 o
  -8   3   1         48.45         35.33         7.41 o
  -7   3   1        401.03        414.83        14.19 o
  -6   3   1         43.13         40.94         5.05 o
  -5   3   1       1206.73       1260.56        15.69 o
  -4   3   1       2191.48       2332.25        15.90 o
  -3   3   1       1309.97       1279.80        10.60 o
  -2   3   1        706.53        696.88         7.26 o
  -1   3   1      12562.31      12534.99        47.13 o
   0   3   1       8062.98       8011.03        29.57 o
   1   3   1         16.06         16.75         1.77 o
   2   3   1        101.49         98.31         2.39 o
   3   3   1       2276.04       2253.00        10.34 o
   4   3   1       4524.87       4462.47        19.83 o
   5   3   1        265.50        269.27         4.99 o
   6   3   1        114.03        117.25         6.95 o
   7   3   1       1123.95       1112.48        11.35 o
   8   3   1        271.76        271.58         6.88 o
   9   3   1        138.02        133.04         6.86 o
  10   3   1         40.99         31.19         6.15 o
  11   3   1        261.86        295.92        12.23 o
  12   3   1          0.11         -0.81         6.37 o
  13   3   1         15.93          8.49         7.74 o
  14   3   1          8.21         16.29        11.41 o
  15   3   1         20.36         27.47        13.27 o
 -13   4   1         16.06          6.36        14.13 o
 -12   4   1          1.20          1.41        10.58 o
 -11   4   1        105.96        108.37        18.10 o
 -10   4   1        119.45        116.45        14.05 o
  -9   4   1          0.49         -7.30         7.30 o
  -8   4   1          0.02         -5.98         5.98 o
  -7   4   1          2.71         -4.36         5.35 o
  -6   4   1          6.44          8.23         4.31 o
  -5   4   1       1285.87       1315.69        17.79 o
  -4   4   1       6172.01       6275.36        30.80 o
  -3   4   1        407.87        432.52         7.03 o
  -2   4   1      12996.10      13327.25        51.44 o
  -1   4   1       1039.04        999.81         8.31 o
   0   4   1        352.91        383.77         4.74 o
   1   4   1       2129.74       2164.02        12.32 o
   2   4   1        453.88        442.80         4.61 o
   3   4   1        114.08         84.17         2.66 o
   4   4   1        828.71        857.03         6.60 o
   5   4   1          5.59          1.14         1.93 o
   6   4   1       1865.20       1938.27        15.07 o
   7   4   1        163.30        157.97         5.90 o
   8   4   1          2.73         -1.79         2.95 o
   9   4   1        255.35        266.70        10.40 o
  10   4   1       1051.06       1124.73        17.46 o
  11   4   1        228.52        253.19        11.68 o
  12   4   1        115.74        148.77        10.18 o
  13   4   1         51.13         65.62         9.79 o
  14   4   1         70.33         68.52        14.63 o
  15   4   1          1.14        -10.98        10.98 o
 -13   5   1          4.49        -12.20        12.20 o
 -12   5   1         16.60          7.61        14.77 o
 -11   5   1          7.61         -2.24         9.52 o
 -10   5   1         16.56         -4.43        10.48 o
  -9   5   1          2.72         -7.29         7.29 o
  -8   5   1          0.39         -4.07         7.46 o
  -7   5   1          4.84          4.32         5.92 o
  -6   5   1         22.82         34.53         6.11 o
  -5   5   1       2357.46       2456.83        26.47 o
  -4   5   1       2696.11       3006.37        23.26 o
  -3   5   1          6.17          6.27         2.61 o
  -2   5   1         32.74         31.00         2.80 o
  -1   5   1        692.71        710.88         7.59 o
   0   5   1        804.78        809.85         7.22 o
   1   5   1          3.30          3.71         1.36 o
   2   5   1        471.99        429.51         5.00 o
   3   5   1        561.01        524.74         5.24 o
   4   5   1        342.80        360.22         4.81 o
   5   5   1        438.54        518.42         5.77 o
   6   5   1        307.12        273.93         5.86 o
   7   5   1        238.19        232.84         6.49 o
   8   5   1        100.37        121.41         6.09 o
   9   5   1          4.75          1.12         4.03 o
  10   5   1        193.20        191.79        11.93 o
  11   5   1         28.11         24.83         6.04 o
  12   5   1         16.83          9.15         6.09 o
  13   5   1         38.76         65.49        12.41 o
  14   5   1          9.19         -4.74        10.03 o
  15   5   1          0.34          3.48        11.58 o
 -13   6   1          2.42        -11.76        11.76 o
 -12   6   1          3.79        -10.58        11.77 o
 -11   6   1         25.98         24.31        11.46 o
 -10   6   1         13.16          1.06         8.96 o
  -9   6   1         28.30         24.09         9.02 o
  -8   6   1        211.59        226.76        14.87 o
  -7   6   1         13.70         18.53         7.32 o
  -6   6   1          0.63          0.77         5.48 o
  -5   6   1         99.35         82.33         6.78 o
  -4   6   1        531.04        513.46        10.40 o
  -3   6   1        394.65        373.30         8.67 o
  -2   6   1       2017.21       2248.68        17.20 o
  -1   6   1        504.91        530.78         7.32 o
   0   6   1        307.35        338.77         5.33 o
   1   6   1         51.19         33.75         2.55 o
   2   6   1        368.92        465.82         5.89 o
   3   6   1       1185.75       1288.69         9.04 o
   4   6   1       1654.38       1823.91        11.14 o
   5   6   1         11.18          5.50         1.93 o
   6   6   1          2.43          2.76         1.55 o
   7   6   1         15.22         15.57         3.33 o
   8   6   1          1.24         -1.38         3.49 o
   9   6   1         28.65         38.11         4.90 o
  10   6   1          0.46          7.44         5.25 o
  11   6   1        203.95        222.25        10.42 o
  12   6   1          5.02         -6.53         6.53 o
  13   6   1          1.41         -8.33        13.18 o
  14   6   1         13.02         17.64        11.05 o
 -12   7   1          0.53        -13.32        13.32 o
 -11   7   1         64.03         44.00        13.28 o
 -10   7   1          4.61         -0.75        10.41 o
  -9   7   1         22.88         11.16         8.71 o
  -8   7   1         34.32         15.51         8.39 o
  -7   7   1        367.56        339.99        17.22 o
  -6   7   1       1307.56       1386.07        24.16 o
  -5   7   1          3.89         -0.40         5.37 o
  -4   7   1         14.67         13.92         4.40 o
  -3   7   1        220.23        216.06         7.80 o
  -2   7   1       3192.54       3411.56        24.33 o
  -1   7   1         21.23         21.18         2.95 o
   0   7   1        329.77        322.48         6.10 o
   1   7   1          1.20         -1.89         1.89 o
   2   7   1        577.16        590.90         6.89 o
   3   7   1       3328.20       3475.00        18.60 o
   4   7   1        179.26        163.45         4.31 o
   5   7   1        873.13       1003.42        10.32 o
   6   7   1         28.68         17.75         2.57 o
   7   7   1        163.53        178.45         7.23 o
   8   7   1        809.28        786.68        12.00 o
   9   7   1        916.27        969.43        13.98 o
  10   7   1         49.24         63.77         7.18 o
  11   7   1         45.08         42.94         8.20 o
  12   7   1          1.38         -5.58         5.58 o
  13   7   1          0.01          2.00         8.79 o
  14   7   1         27.99         10.83        10.55 o
 -12   8   1         79.50         95.09        18.33 o
 -11   8   1         23.67         21.91        12.92 o
 -10   8   1         48.84         62.66        14.68 o
  -9   8   1          4.89         10.42        10.35 o
  -8   8   1          4.17         -4.99         8.52 o
  -7   8   1        204.37        225.95        21.61 o
  -6   8   1        460.50        458.37        16.40 o
  -5   8   1        885.76        906.12        19.60 o
  -4   8   1        141.82        121.94        10.57 o
  -3   8   1       2007.04       2161.84        21.84 o
  -2   8   1         30.88         29.04         3.79 o
  -1   8   1        429.67        445.06         8.47 o
   0   8   1        916.23        899.00        12.27 o
   1   8   1       1902.66       2011.33        17.60 o
   2   8   1        835.45        918.48        10.23 o
   3   8   1       1013.02       1024.36        11.18 o
   4   8   1         20.38         15.60         2.73 o
   5   8   1        408.90        379.82         7.33 o
   6   8   1          8.83          4.67         2.66 o
   7   8   1         96.82         73.74         5.86 o
   8   8   1        923.45        997.48        14.45 o
   9   8   1         39.20         34.11         6.17 o
  10   8   1        746.25        793.83        19.05 o
  11   8   1          3.56          0.97         7.06 o
  12   8   1          4.40         -7.18         7.18 o
  13   8   1         24.17         31.22        10.23 o
  14   8   1         30.45         48.01        11.75 o
 -11   9   1         16.82         15.29        12.44 o
 -10   9   1         55.30         48.02        12.40 o
  -9   9   1        293.77        343.82        29.30 o
  -8   9   1          1.71         -2.99         8.72 o
  -7   9   1        146.47        124.59        10.91 o
  -6   9   1        358.98        386.49        16.51 o
  -5   9   1         18.76          9.41         6.84 o
  -4   9   1         58.17         62.20         7.13 o
  -3   9   1         33.43         38.15         4.78 o
  -2   9   1        123.81        105.04         6.83 o
  -1   9   1         19.79         30.50         3.53 o
   0   9   1         27.96         25.61         3.74 o
   1   9   1          0.61          3.72         2.69 o
   2   9   1        235.34        272.52         7.12 o
   3   9   1        287.55        284.53         6.90 o
   4   9   1       1388.35       1421.80        18.75 o
   5   9   1        216.17        216.41         7.06 o
   6   9   1        114.05        108.24         6.30 o
   7   9   1        217.97        239.54         7.58 o
   8   9   1         49.65         48.78         6.27 o
   9   9   1          9.22          5.94         6.33 o
  10   9   1         66.13         61.30         9.71 o
  11   9   1          0.01         -6.16         7.55 o
  12   9   1         36.56         35.64        10.83 o
  13   9   1          0.11          4.15         8.57 o
  14   9   1         14.55         14.23        13.56 o
 -11  10   1          1.46         -1.36        12.70 o
 -10  10   1         34.37         24.62        12.15 o
  -9  10   1         11.87         -0.82         9.61 o
  -8  10   1          3.18          8.21         8.45 o
  -7  10   1          3.88          1.54         7.55 o
  -6  10   1         29.31         22.58         7.32 o
  -5  10   1          0.19         -6.08         6.08 o
  -4  10   1         85.88         82.70        11.44 o
  -3  10   1       1163.11       1217.60        17.98 o
  -2  10   1          1.82          1.97         3.62 o
  -1  10   1        171.72        163.22         7.75 o
   0  10   1        609.31        663.31        11.20 o
   1  10   1          2.37          1.17         2.98 o
   2  10   1        242.22        248.44         7.40 o
   3  10   1         18.68         17.33         2.99 o
   4  10   1         12.56          9.15         3.33 o
   5  10   1        587.31        619.47        10.09 o
   6  10   1        371.33        401.08         9.03 o
   7  10   1          0.83         -2.91         3.57 o
   8  10   1        217.50        212.97        19.79 o
   9  10   1         67.65         62.80         9.26 o
  10  10   1         27.52         19.67         7.95 o
  11  10   1          0.02         -4.95         7.38 o
  12  10   1          1.69         -3.41         8.77 o
  13  10   1          0.07          0.69        10.41 o
 -10  11   1        191.25        232.07        21.65 o
  -9  11   1          2.79          0.20        11.18 o
  -8  11   1          0.60         -7.63         8.91 o
  -7  11   1         36.99         34.47         9.55 o
  -6  11   1         29.88         14.33         7.84 o
  -5  11   1         52.19         52.23         8.38 o
  -4  11   1         15.02         12.15         6.48 o
  -3  11   1          0.89         -4.85         4.86 o
  -2  11   1        419.22        445.00        11.04 o
  -1  11   1          9.84          5.53         4.48 o
   0  11   1        381.84        436.70        10.19 o
   1  11   1          0.44         -3.16         3.16 o
   2  11   1        492.54        537.15        10.44 o
   3  11   1         60.14         59.59         4.31 o
   4  11   1        334.10        384.40         8.99 o
   5  11   1         38.06         24.38         3.90 o
   6  11   1         58.06         52.38         6.35 o
   7  11   1        284.66        332.47        17.51 o
   8  11   1        107.06        103.52        12.81 o
   9  11   1        101.06        100.85        11.65 o
  10  11   1         91.38        103.08        10.74 o
  11  11   1         32.03         13.81        10.70 o
  12  11   1         46.01         72.78        15.09 o
  13  11   1         16.93         11.12        11.05 o
  -9  12   1          7.47        -11.73        13.04 o
  -8  12   1         18.71         12.98        11.37 o
  -7  12   1         45.16         49.04        11.65 o
  -6  12   1          0.66         -2.73         7.79 o
  -5  12   1          1.50         -6.49         6.49 o
  -4  12   1        220.41        197.49        21.10 o
  -3  12   1          1.66          1.24         5.83 o
  -2  12   1        140.50        124.75        10.59 o
  -1  12   1         13.29          6.69         5.51 o
   0  12   1        923.98       1009.06        15.94 o
   1  12   1        222.58        232.96         9.87 o
   2  12   1        153.50        151.27         9.20 o
   3  12   1          0.30          1.59         3.41 o
   4  12   1        327.10        366.41        13.68 o
   5  12   1        134.47        118.07        13.70 o
   6  12   1         44.00         19.25         6.30 o
   7  12   1         17.81         16.49         6.87 o
   8  12   1          9.76          5.10         7.00 o
   9  12   1         17.91          8.82         7.09 o
  10  12   1         20.26         24.29         8.31 o
  11  12   1          1.54         -2.00         8.13 o
  12  12   1         17.17         21.81        10.12 o
  -8  13   1          0.91         -4.57        11.90 o
  -7  13   1          9.48        -11.27        11.27 o
  -6  13   1          1.48        -10.45        10.45 o
  -5  13   1         23.01          3.85         9.55 o
  -4  13   1         55.16         42.24        10.96 o
  -3  13   1         88.90        102.90        13.28 o
  -2  13   1          0.10         -1.72         6.76 o
  -1  13   1          0.54          0.48         7.82 o
   0  13   1         24.76         36.36         8.45 o
   1  13   1          0.93          4.15         7.26 o
   2  13   1         32.03         35.77         8.09 o
   3  13   1        766.88        843.63        21.76 o
   4  13   1         51.64         59.78        11.80 o
   5  13   1        116.16        103.39        14.11 o
   6  13   1          0.08         -3.96         5.41 o
   7  13   1          2.78          2.73         6.71 o
   8  13   1          3.78         -7.05         7.05 o
   9  13   1          2.11          5.98         7.62 o
  10  13   1         34.14         30.18         9.60 o
  11  13   1          4.87         -7.83         7.83 o
  12  13   1          1.49         -8.04         9.23 o
  -7  14   1          0.02        -11.08        11.08 o
  -6  14   1          3.84         -7.18        11.55 o
  -5  14   1          0.90        -10.58        10.70 o
  -4  14   1         13.99          3.25         9.80 o
  -3  14   1          0.84         -9.22         9.22 o
  -2  14   1         38.62         23.55         9.91 o
  -1  14   1          0.18         -5.11         7.67 o
   0  14   1        639.65        734.92        24.10 o
   1  14   1        175.75        152.83        14.80 o
   2  14   1          2.74          0.29         7.06 o
   3  14   1        186.70        226.85        19.24 o
   4  14   1         33.20         23.47         7.11 o
   5  14   1        120.89        113.40        16.73 o
   6  14   1          1.37          1.09         6.43 o
   7  14   1          8.70         15.11         7.63 o
   8  14   1          4.56          4.42         7.33 o
   9  14   1         74.14         77.14        11.48 o
  10  14   1          7.06          1.18         9.00 o
  11  14   1         11.17         -8.86         8.86 o
  -6  15   1         11.59          1.73        12.68 o
  -5  15   1         62.45         41.39        13.19 o
  -4  15   1          0.99         -5.09        10.25 o
  -3  15   1          1.93          0.75         9.92 o
  -2  15   1          0.03         -5.50        10.09 o
  -1  15   1        152.09        174.56        14.61 o
   0  15   1         47.02         49.97        14.29 o
   1  15   1          0.37          0.32         9.05 o
   2  15   1        207.91        254.45        20.07 o
   3  15   1        102.47         90.07        10.37 o
   4  15   1         50.35         57.88         9.05 o
   5  15   1          4.36          2.54         8.16 o
   6  15   1          3.22          7.27         7.28 o
   7  15   1         69.23         65.17         9.91 o
   8  15   1         42.97         54.85         9.85 o
   9  15   1          1.83          3.18         8.20 o
  10  15   1          0.01         -8.61         8.61 o
  -5  16   1          6.90        -10.26        10.26 o
  -4  16   1         30.48         13.40        13.44 o
  -3  16   1         48.63         50.00        12.61 o
  -2  16   1          9.15          3.95        10.20 o
  -1  16   1          3.57          3.85         9.28 o
   0  16   1          0.02         13.25        10.06 o
   1  16   1          1.58          1.38         9.50 o
   2  16   1         12.00          9.06         8.46 o
   3  16   1          0.06          0.39         7.53 o
   4  16   1         18.27         15.54         8.92 o
   5  16   1         13.65         29.60         9.38 o
   6  16   1          0.27          5.75         7.12 o
   7  16   1          2.50          4.44         9.80 o
   8  16   1         29.48         29.79         8.99 o
   9  16   1         59.47         65.43        13.69 o
  -3  17   1         18.05         27.44        13.39 o
  -2  17   1         52.32         65.37        15.26 o
  -1  17   1          6.37          7.57         9.35 o
   0  17   1         13.91         10.38        10.70 o
   1  17   1          0.27          6.51        10.17 o
   2  17   1         83.91        108.43        15.05 o
   3  17   1         30.89         33.02        10.03 o
   4  17   1          5.27         -0.43         7.93 o
   5  17   1          7.21         15.33         8.81 o
   6  17   1          2.97          3.89         9.89 o
   7  17   1          3.26          8.61         9.95 o
   0  18   1          9.49          1.13        13.78 o
   1  18   1         36.05         37.72        14.61 o
   2  18   1         10.80         14.69         9.72 o
   3  18   1          4.27         16.37         9.89 o
   4  18   1         35.43         49.59        14.80 o
  -5 -17   2         43.85         42.19        21.10 o
  -4 -17   2          4.01        -10.80        23.02 o
  -3 -17   2          0.82          2.58        13.45 o
  -2 -17   2         37.08         22.72        16.39 o
  -1 -17   2        104.30        113.50        19.52 o
   0 -17   2          4.42          3.38         9.08 o
   1 -17   2          0.86          5.11         9.52 o
   2 -17   2          3.43          0.71         9.91 o
   3 -17   2         76.03         52.88        41.06 o
  -7 -16   2          4.19         -4.87        15.84 o
  -6 -16   2         24.06         30.68        19.18 o
  -5 -16   2         28.89         17.78        17.87 o
  -4 -16   2          0.02         -2.63        14.72 o
  -3 -16   2          0.51          3.08         7.97 o
  -2 -16   2          0.49          1.87         8.36 o
  -1 -16   2         24.93         23.55         7.66 o
   0 -16   2         23.40         22.39         9.10 o
   1 -16   2         84.62        104.79        16.61 o
   2 -16   2         20.60         35.44         9.90 o
   3 -16   2        135.69        153.88        19.99 o
   4 -16   2         45.40         65.87        16.09 o
   5 -16   2         39.27         25.43        12.43 o
  -9 -15   2          0.07        -13.01        16.38 o
  -8 -15   2         10.93          0.67        16.52 o
  -7 -15   2         40.18         34.51        18.37 o
  -6 -15   2         24.44         14.06        16.47 o
  -5 -15   2        118.55         82.65        14.89 o
  -4 -15   2        200.21        191.11        29.64 o
  -3 -15   2          2.47         -1.74         6.48 o
  -2 -15   2         80.67         83.19        10.14 o
  -1 -15   2         24.57         26.35         9.09 o
   0 -15   2        163.07        240.93        19.99 o
   1 -15   2         30.85         27.01         8.87 o
   2 -15   2         11.13         20.43         9.68 o
   3 -15   2         47.77         76.53        16.05 o
   4 -15   2         70.25         57.24        12.58 o
   5 -15   2          9.72         12.36        10.51 o
   6 -15   2         33.54         13.65        12.62 o
 -10 -14   2          6.89        -17.05        17.05 o
  -9 -14   2          3.19         -9.80        15.46 o
  -8 -14   2         63.66         56.07        18.68 o
  -7 -14   2         57.18         47.55        13.91 o
  -6 -14   2          1.09          5.76         6.99 o
  -5 -14   2         31.63         39.28         7.68 o
  -4 -14   2          0.75          5.17         4.55 o
  -3 -14   2        262.89        265.97        18.25 o
  -2 -14   2          4.35         14.22         5.95 o
  -1 -14   2         27.29         23.29         8.84 o
   0 -14   2         11.65          5.79         6.83 o
   1 -14   2         55.40         69.58         9.99 o
   2 -14   2          0.23         -1.09         8.35 o
   3 -14   2        158.00        160.99        15.44 o
   4 -14   2          3.98          3.49        10.35 o
   5 -14   2         19.38         18.85        10.33 o
   6 -14   2         17.25          1.74        11.44 o
   7 -14   2          0.23        -11.09        11.09 o
 -11 -13   2          0.15          5.09        10.00 o
 -10 -13   2         16.74          1.29         8.48 o
  -9 -13   2         63.12         64.97        15.11 o
  -8 -13   2          3.58          3.14         8.10 o
  -7 -13   2         17.32         18.97         6.14 o
  -6 -13   2         97.61         98.51        12.21 o
  -5 -13   2        141.72        148.07        17.14 o
  -4 -13   2         56.84         57.44         6.37 o
  -3 -13   2        122.58        119.13        11.09 o
  -2 -13   2         75.51         57.32        10.42 o
  -1 -13   2         68.76         71.95        12.14 o
   0 -13   2         17.08          2.86         5.58 o
   1 -13   2         25.10         11.65         6.37 o
   2 -13   2          7.70          2.12         6.61 o
   3 -13   2         95.01         83.98        16.12 o
   4 -13   2         56.43         44.01        11.20 o
   5 -13   2          2.05         -1.91         8.98 o
   6 -13   2         54.56         26.20        11.42 o
   7 -13   2         34.67         21.51        11.87 o
   8 -13   2         78.05         39.72        21.90 o
   9 -13   2          4.49         -0.43        48.17 o
 -11 -12   2         86.09        104.83        11.97 o
 -10 -12   2         34.38         29.02         8.23 o
  -9 -12   2         13.44         11.59         6.73 o
  -8 -12   2         29.13         35.40         7.03 o
  -7 -12   2          3.82          2.12         5.31 o
  -6 -12   2        105.99        107.85        10.73 o
  -5 -12   2          1.61          0.16         3.99 o
  -4 -12   2          3.79          2.68         3.85 o
  -3 -12   2         41.10         44.62         5.06 o
  -2 -12   2        221.95        227.89        12.31 o
  -1 -12   2        291.01        325.55        12.81 o
   0 -12   2          6.77          6.52         5.73 o
   1 -12   2         18.70          5.75         6.42 o
   2 -12   2          2.56         -3.86         6.41 o
   3 -12   2         73.94         58.95        10.69 o
   4 -12   2         18.14          4.32         8.41 o
   5 -12   2         53.62         36.00        11.19 o
   6 -12   2        152.42        163.62        21.52 o
   7 -12   2          0.56         -8.98         8.98 o
   8 -12   2          5.23         -5.37        11.53 o
   9 -12   2         13.23         -2.83        13.21 o
 -12 -11   2          7.08         12.50        13.92 o
 -11 -11   2          0.72         -3.65        11.25 o
 -10 -11   2          5.53          4.98         7.28 o
  -9 -11   2         85.54         83.51         9.03 o
  -8 -11   2          0.01         -4.17         5.57 o
  -7 -11   2          7.73          3.54         4.75 o
  -6 -11   2         68.81         57.73         7.79 o
  -5 -11   2        137.11        129.18        12.49 o
  -4 -11   2        252.86        258.08         7.37 o
  -3 -11   2         16.39         12.99         2.73 o
  -2 -11   2        332.15        347.04         7.31 o
  -1 -11   2       1436.39       1486.26        14.49 o
   0 -11   2         18.88         11.12         3.39 o
   1 -11   2        355.48        344.48         9.57 o
   2 -11   2          0.83         -4.43         4.43 o
   3 -11   2        262.44        266.70        12.67 o
   4 -11   2         82.98         75.69         8.59 o
   5 -11   2         86.00         86.46         8.89 o
   6 -11   2          2.97         -7.33         7.33 o
   7 -11   2         95.65        119.04        13.69 o
   8 -11   2        118.47        132.07        19.40 o
   9 -11   2        121.62        108.57        19.85 o
  10 -11   2          0.64        -10.58        12.37 o
 -12 -10   2         88.57         93.55        12.12 o
 -11 -10   2          0.01         -6.02         6.98 o
 -10 -10   2          2.58         -6.33         6.33 o
  -9 -10   2         13.76         24.74         8.07 o
  -8 -10   2         69.48         80.90         9.24 o
  -7 -10   2          0.74         -2.58         4.22 o
  -6 -10   2         24.96         19.14         4.17 o
  -5 -10   2        129.23        119.27         9.14 o
  -4 -10   2         28.97         25.91         2.63 o
  -3 -10   2        227.84        193.72         6.71 o
  -2 -10   2         13.52         13.13         2.43 o
  -1 -10   2          8.99          5.16         2.02 o
   0 -10   2         79.88         86.70         5.39 o
   1 -10   2          1.43         -2.81         3.27 o
   2 -10   2        677.77        671.13        11.73 o
   3 -10   2         11.97          4.19         4.50 o
   4 -10   2         61.19         66.88         6.30 o
   5 -10   2         73.84         70.40         8.94 o
   6 -10   2         28.14         19.15         7.88 o
   7 -10   2          3.19         -6.64         7.74 o
   8 -10   2          9.44         10.21         8.98 o
   9 -10   2         21.92         20.42        10.11 o
  10 -10   2          1.56         -9.59         9.59 o
  11 -10   2          4.79        -12.54        12.54 o
 -13  -9   2          1.00         -2.21        10.80 o
 -12  -9   2         21.80         35.05         8.66 o
 -11  -9   2          4.80          6.57         7.19 o
 -10  -9   2          0.02         -5.43         5.82 o
  -9  -9   2        126.18        129.80        17.42 o
  -8  -9   2        182.00        159.38        12.22 o
  -7  -9   2          4.58          2.13         3.11 o
  -6  -9   2        155.36        147.62         5.23 o
  -5  -9   2       1160.99       1156.63        11.76 o
  -4  -9   2        818.29        808.51         9.07 o
  -3  -9   2        360.01        386.70         5.49 o
  -2  -9   2         49.69         49.28         3.29 o
  -1  -9   2        117.32        105.37         4.47 o
   0  -9   2        107.73        137.64         5.07 o
   1  -9   2         30.77         32.31         3.61 o
   2  -9   2          0.10         -1.62         3.01 o
   3  -9   2        510.10        552.75        11.01 o
   4  -9   2        334.27        340.72        10.06 o
   5  -9   2        411.59        404.82        13.03 o
   6  -9   2          0.97         -4.30         6.47 o
   7  -9   2          8.18          2.28         7.13 o
   8  -9   2         11.39          1.76         7.62 o
   9  -9   2         19.41         18.97         9.57 o
  10  -9   2         85.55         69.24        12.26 o
  11  -9   2          0.31         -9.20        11.11 o
  12  -9   2         35.13         19.13        13.62 o
 -13  -8   2          7.89         -2.39        13.34 o
 -12  -8   2          0.07          2.01         7.81 o
 -11  -8   2         35.44         45.92         8.41 o
 -10  -8   2         83.53         58.71         7.60 o
  -9  -8   2        106.85         95.99         8.57 o
  -8  -8   2        241.00        265.88        11.02 o
  -7  -8   2         87.99        102.21         5.87 o
  -6  -8   2        511.39        516.04         8.34 o
  -5  -8   2        957.29       1024.11         8.51 o
  -4  -8   2         48.20         50.49         3.23 o
  -3  -8   2         85.59         92.70         3.60 o
  -2  -8   2       2014.56       2010.30        13.12 o
  -1  -8   2          3.64          0.43         1.43 o
   0  -8   2          2.29          1.41         2.02 o
   1  -8   2       1998.32       2051.83        15.81 o
   2  -8   2        797.00        737.72        10.33 o
   3  -8   2        300.77        301.40         8.10 o
   4  -8   2         55.76         43.88         5.11 o
   5  -8   2        113.46        115.42         9.32 o
   6  -8   2        264.87        263.50        15.29 o
   7  -8   2        131.18        172.33        14.03 o
   8  -8   2         25.21         24.60         7.76 o
   9  -8   2        145.83        190.91        16.55 o
  10  -8   2        149.82        171.21        17.90 o
  11  -8   2          3.58         -0.13        10.08 o
  12  -8   2          2.85        -11.02        11.02 o
 -13  -7   2         10.53          7.18         8.33 o
 -12  -7   2          0.88         -0.21         7.55 o
 -11  -7   2          4.24          3.98         6.93 o
 -10  -7   2          9.90          5.92         6.30 o
  -9  -7   2         18.43          8.20         5.83 o
  -8  -7   2          9.71         11.70         4.10 o
  -7  -7   2         56.62         48.25         4.13 o
  -6  -7   2        137.05        142.27         5.99 o
  -5  -7   2        419.74        415.14         6.28 o
  -4  -7   2        731.99        739.06         6.49 o
  -3  -7   2        200.99        225.42         4.20 o
  -2  -7   2        721.33        711.04         6.35 o
  -1  -7   2       1553.07       1508.67         8.89 o
   0  -7   2        231.24        241.15         4.82 o
   1  -7   2        340.82        311.94         5.67 o
   2  -7   2         55.27         48.34         3.44 o
   3  -7   2         38.27         36.90         3.85 o
   4  -7   2       1631.53       1681.75        18.07 o
   5  -7   2         43.27         37.44         5.12 o
   6  -7   2         12.33         11.34         5.15 o
   7  -7   2         25.55         10.48         5.57 o
   8  -7   2       1006.37       1157.20        23.86 o
   9  -7   2        183.65        180.04        17.21 o
  10  -7   2          0.16         -8.60         8.60 o
  11  -7   2         39.96         42.33        11.90 o
  12  -7   2          0.39        -10.01        10.01 o
  13  -7   2          4.81        -13.27        13.27 o
 -14  -6   2          5.60         10.48        11.51 o
 -13  -6   2         28.03         17.85        11.23 o
 -12  -6   2        102.20        131.77        11.82 o
 -11  -6   2         72.00         80.67         9.70 o
 -10  -6   2        216.66        243.67        13.01 o
  -9  -6   2         13.90          7.74         4.70 o
  -8  -6   2         12.26          5.93         3.36 o
  -7  -6   2        339.12        354.41         7.56 o
  -6  -6   2          9.31          6.03         2.69 o
  -5  -6   2         32.24         27.19         2.21 o
  -4  -6   2        217.48        221.52         4.40 o
  -3  -6   2        482.31        443.80         4.93 o
  -2  -6   2        401.05        487.41         4.45 o
  -1  -6   2        594.20        664.00         5.75 o
   0  -6   2        338.01        330.40         4.55 o
   1  -6   2        142.34        124.01         3.86 o
   2  -6   2         37.85         35.26         2.80 o
   3  -6   2       1045.35       1146.11        12.82 o
   4  -6   2          4.87          8.39         3.30 o
   5  -6   2         33.87         23.64         4.10 o
   6  -6   2        288.43        324.74        10.92 o
   7  -6   2         28.57         24.70         5.68 o
   8  -6   2        143.02        144.69        10.02 o
   9  -6   2          4.84         -2.12         7.50 o
  10  -6   2         11.42          7.99         8.92 o
  11  -6   2        107.80         90.18        13.46 o
  12  -6   2         34.61          5.29        10.49 o
  13  -6   2          1.13          9.35        14.07 o
 -14  -5   2         17.26         21.08        11.22 o
 -13  -5   2          1.78         -4.43         8.79 o
 -12  -5   2         15.17          5.02        11.41 o
 -11  -5   2        129.55        120.95        11.14 o
 -10  -5   2        195.23        196.45        11.50 o
  -9  -5   2          4.07         -2.17         4.22 o
  -8  -5   2        227.82        238.31         7.31 o
  -7  -5   2         62.50         60.43         3.95 o
  -6  -5   2          5.10          5.81         2.51 o
  -5  -5   2        625.92        688.79         7.41 o
  -4  -5   2       4692.71       5086.15        24.36 o
  -3  -5   2         66.37         86.12         2.51 o
  -2  -5   2        635.02        719.93         4.89 o
  -1  -5   2        931.43        944.92         6.01 o
   0  -5   2        209.74        183.32         3.10 o
   1  -5   2        456.55        477.84         5.56 o
   2  -5   2         17.71         13.63         2.21 o
   3  -5   2        272.32        211.14         5.32 o
   4  -5   2        363.68        385.92         7.83 o
   5  -5   2       1160.79       1128.02        13.80 o
   6  -5   2        134.64        103.69         7.16 o
   7  -5   2         65.07         57.69         5.92 o
   8  -5   2        138.98        132.29        11.65 o
   9  -5   2         15.15         13.80         7.14 o
  10  -5   2         13.53         -1.82         7.60 o
  11  -5   2          0.09         -8.45         8.45 o
  12  -5   2          1.83         -3.37        10.82 o
  13  -5   2         17.33         20.36        13.13 o
  14  -5   2         13.38          0.74        14.68 o
 -14  -4   2         17.44          8.05        12.51 o
 -13  -4   2          3.00         -4.07         7.45 o
 -12  -4   2          4.64          2.36         7.77 o
 -11  -4   2        315.70        312.77        15.93 o
 -10  -4   2        105.66        102.07         8.18 o
  -9  -4   2        203.94        209.64         7.92 o
  -8  -4   2         37.35         22.48         3.37 o
  -7  -4   2        364.94        375.63         7.53 o
  -6  -4   2         14.97         12.24         2.44 o
  -5  -4   2        307.84        334.64         5.62 o
  -4  -4   2        431.59        462.17         5.54 o
  -3  -4   2         40.55         27.48         1.71 o
  -2  -4   2       4216.57       4235.99        21.95 o
  -1  -4   2       8341.11       8265.38        33.69 o
   0  -4   2         39.07         43.59         1.80 o
   1  -4   2      11706.67      11569.23        59.36 o
   2  -4   2       3713.68       3642.82        18.61 o
   3  -4   2        396.82        431.46         6.36 o
   4  -4   2         61.83         46.17         3.01 o
   5  -4   2        274.87        325.27         7.80 o
   6  -4   2          0.31         -2.43         3.73 o
   7  -4   2        814.68        841.78        16.77 o
   8  -4   2         93.38         85.78        10.28 o
   9  -4   2        182.98        141.72        12.78 o
  10  -4   2        394.42        450.12        17.51 o
  11  -4   2        390.89        459.22        22.45 o
  12  -4   2          0.19         -6.30         9.03 o
  13  -4   2         55.01         92.61        16.23 o
  14  -4   2          1.44          0.41        13.49 o
 -14  -3   2          1.52          6.01        12.33 o
 -13  -3   2         13.51         -0.74         8.96 o
 -12  -3   2        107.34        120.42        13.17 o
 -11  -3   2         12.45         10.20         6.76 o
 -10  -3   2          1.73          1.71         5.61 o
  -9  -3   2          0.67          0.46         3.43 o
  -8  -3   2        354.72        350.89         8.04 o
  -7  -3   2         55.66         46.01         3.40 o
  -6  -3   2        689.39        686.83         8.82 o
  -5  -3   2        203.84        213.97         4.52 o
  -4  -3   2          3.54         11.43         1.97 o
  -3  -3   2         68.48         64.49         2.41 o
  -2  -3   2        560.49        568.55         4.10 o
  -1  -3   2         16.95         16.95         2.79 o
   0  -3   2       4322.62       4398.10        16.12 o
   1  -3   2       6800.53       6983.50        41.23 o
   2  -3   2         17.71         15.32         1.91 o
   3  -3   2       4562.72       4418.13        21.02 o
   4  -3   2        156.17        136.99         4.56 o
   5  -3   2       3682.59       3927.36        24.52 o
   6  -3   2          0.04         -3.07         3.07 o
   7  -3   2        514.01        484.84        13.17 o
   8  -3   2        239.10        210.59        16.66 o
   9  -3   2         27.75         20.09         6.56 o
  10  -3   2          0.26         -2.98         6.71 o
  11  -3   2          1.77         -7.16         7.16 o
  12  -3   2          1.62         -7.69         7.69 o
  13  -3   2         22.93          6.88        10.55 o
  14  -3   2          5.11         -4.96        13.10 o
 -14  -2   2          3.07          0.15        11.15 o
 -13  -2   2         49.89         45.73        11.25 o
 -12  -2   2         30.06         27.00         8.09 o
 -11  -2   2          2.55         -6.78         6.78 o
 -10  -2   2         60.50         62.85         8.47 o
  -9  -2   2        149.55        147.52         8.60 o
  -8  -2   2         79.16         89.55         6.33 o
  -7  -2   2          1.14         -0.35         2.72 o
  -6  -2   2        990.15       1013.83        11.11 o
  -5  -2   2       1427.58       1501.43        11.21 o
  -4  -2   2          0.97          0.94         1.50 o
  -3  -2   2       3252.41       3208.44        15.16 o
  -2  -2   2       7025.80       6906.94        27.20 o
  -1  -2   2       2543.72       2445.47        18.50 o
   0  -2   2       5594.99       5232.58        22.06 o
   1  -2   2       8730.99       9044.25        48.82 o
   2  -2   2       3473.45       3682.86        17.26 o
   3  -2   2       4035.48       3980.77        18.71 o
   4  -2   2        832.85        811.50         8.27 o
   5  -2   2        375.41        355.88         6.71 o
   6  -2   2        735.37        779.27        12.24 o
   7  -2   2        671.32        640.24        12.68 o
   8  -2   2         16.98         15.30         4.89 o
   9  -2   2          0.14         -1.52         5.34 o
  10  -2   2        357.08        346.09        14.70 o
  11  -2   2        141.91        149.84        17.03 o
  12  -2   2         47.82         41.80        13.19 o
  13  -2   2          3.33          2.74        10.31 o
  14  -2   2          6.25         12.72        13.63 o
 -14  -1   2         29.79         34.27        14.17 o
 -13  -1   2         13.03         21.71        10.61 o
 -12  -1   2         34.63         30.32         9.43 o
 -11  -1   2         20.61          5.73         7.88 o
 -10  -1   2        206.16        187.24        12.78 o
  -9  -1   2        319.78        325.85        11.66 o
  -8  -1   2        232.07        240.55         9.71 o
  -7  -1   2         77.85         57.25         4.25 o
  -6  -1   2          3.54          0.23         2.39 o
  -5  -1   2       3089.79       3202.13        19.00 o
  -4  -1   2        346.68        333.94         5.10 o
  -3  -1   2       3362.19       3325.91        16.87 o
  -2  -1   2        186.10        182.47         3.25 o
  -1  -1   2        723.92        661.57         4.64 o
   0  -1   2        614.90        563.20         3.57 o
   1  -1   2       1209.53       1202.46         6.23 o
   2  -1   2         34.67         38.25         2.37 o
   3  -1   2       3251.38       3180.48        16.34 o
   4  -1   2       1550.33       1437.30        10.76 o
   5  -1   2        160.32        169.23         4.72 o
   6  -1   2        248.70        233.93         6.22 o
   7  -1   2          4.11          3.49         3.14 o
   8  -1   2        198.31        208.09         9.24 o
   9  -1   2        272.43        286.31        11.81 o
  10  -1   2          0.65         13.44         6.05 o
  11  -1   2          0.01          6.14         7.04 o
  12  -1   2         20.52         -6.16         9.15 o
  13  -1   2         39.10         34.62        11.42 o
  14  -1   2         11.57         13.67        13.54 o
  15  -1   2         25.39         23.63        14.80 o
 -14   0   2          1.82        -13.27        13.27 o
 -13   0   2         49.90         54.09        11.64 o
 -12   0   2        133.36        123.08        13.74 o
 -11   0   2          1.87         -5.14         7.14 o
 -10   0   2         19.73         14.37         7.38 o
  -9   0   2          0.05         -4.10         4.10 o
  -8   0   2        897.33        900.39        15.62 o
  -7   0   2          3.71          3.83         2.88 o
  -6   0   2         45.36         34.29         3.23 o
  -5   0   2       1051.90       1100.53        10.88 o
  -4   0   2        282.41        283.06         4.93 o
  -3   0   2         36.88         30.92         2.28 o
  -2   0   2       6450.02       6335.24        28.57 o
  -1   0   2          2.96         -0.82         1.34 o
   0   0   2       2484.26       2573.13        20.68 o
   1   0   2       3608.76       3501.19        12.55 o
   2   0   2      27141.04      25606.90       147.04 o
   3   0   2        264.44        269.86         4.44 o
   4   0   2        463.36        375.25         5.86 o
   5   0   2        845.90        814.67         8.46 o
   6   0   2       1707.52       1830.69        14.42 o
   7   0   2         62.21         40.22         4.12 o
   8   0   2        440.01        438.63        11.04 o
   9   0   2         94.03         72.93         6.05 o
  10   0   2       2888.18       3198.41        33.62 o
  11   0   2          3.02         17.76        10.00 o
  12   0   2        167.17        134.21        18.02 o
  13   0   2        123.11        169.91        15.20 o
  14   0   2         13.22          6.32        11.27 o
  15   0   2         53.81         76.78        17.00 o
 -14   1   2          2.21         -7.84        14.66 o
 -13   1   2         65.63         63.07        13.86 o
 -12   1   2          0.03         -6.64         8.42 o
 -11   1   2          0.80         -5.33         7.75 o
 -10   1   2         10.02         -5.01         7.14 o
  -9   1   2        984.65       1001.52        19.20 o
  -8   1   2        496.34        517.35        13.81 o
  -7   1   2          4.05          1.52         3.32 o
  -6   1   2          9.82          7.66         2.89 o
  -5   1   2        280.85        328.19         7.08 o
  -4   1   2         20.96          9.32         2.06 o
  -3   1   2       2656.79       2646.46        15.42 o
  -2   1   2      18623.14      18967.22        67.41 o
  -1   1   2       1040.60       1016.85         6.86 o
   0   1   2       1023.55       1004.91         6.71 o
   1   1   2       1529.33       1509.23         7.87 o
   2   1   2         29.34         26.86         1.91 o
   3   1   2       2032.22       2052.24        12.07 o
   4   1   2        400.77        419.31         5.66 o
   5   1   2       2714.78       2763.08        16.64 o
   6   1   2        178.47        194.01         5.50 o
   7   1   2        561.47        621.62        10.43 o
   8   1   2        130.34        114.80        11.60 o
   9   1   2         86.60         86.17         6.89 o
  10   1   2        258.05        294.79        14.54 o
  11   1   2         45.45         39.52         7.86 o
  12   1   2         23.05         24.78         7.89 o
  13   1   2         20.22         22.88         9.93 o
  14   1   2         24.07         36.62        15.49 o
  15   1   2          0.00         -9.56        13.01 o
 -14   2   2         10.26         -2.47        14.60 o
 -13   2   2         12.75         -0.45        12.11 o
 -12   2   2          0.98         -8.55         8.55 o
 -11   2   2         86.08         90.61        12.58 o
 -10   2   2          6.62         -7.47         7.47 o
  -9   2   2         66.45         59.65         6.90 o
  -8   2   2        209.37        138.85        12.04 o
  -7   2   2         32.57         27.91         5.15 o
  -6   2   2         60.01         48.98         5.50 o
  -5   2   2         88.84        100.39         5.49 o
  -4   2   2         22.94         20.89         2.86 o
  -3   2   2        240.19        227.54         5.17 o
  -2   2   2       1096.05       1085.60         8.70 o
  -1   2   2       4039.51       4189.27        19.06 o
   0   2   2      18679.45      18677.79        75.63 o
   1   2   2       6463.64       6508.94        24.13 o
   2   2   2       7281.57       7236.68        27.80 o
   3   2   2        604.33        556.06         4.98 o
   4   2   2          7.26          1.26         1.20 o
   5   2   2        695.74        699.45         7.08 o
   6   2   2          2.97          0.67         2.03 o
   7   2   2        211.86        229.45         6.44 o
   8   2   2          0.50         -2.48         3.00 o
   9   2   2        258.17        285.16         9.74 o
  10   2   2        663.61        658.78        14.71 o
  11   2   2        222.36        229.94        12.31 o
  12   2   2         17.87         19.89         8.09 o
  13   2   2          0.90          4.71         8.92 o
  14   2   2          1.33          6.20        10.19 o
  15   2   2          1.01         -0.62        11.10 o
 -13   3   2          6.44         -0.86        13.40 o
 -12   3   2         17.97          8.46        11.95 o
 -11   3   2         25.73          1.87         8.98 o
 -10   3   2        157.69        133.34        11.45 o
  -9   3   2        270.45        227.33        21.83 o
  -8   3   2        397.91        376.38        14.50 o
  -7   3   2        255.18        275.54        13.22 o
  -6   3   2        956.52       1033.17        18.69 o
  -5   3   2        427.84        451.43        11.34 o
  -4   3   2        320.78        348.65         7.09 o
  -3   3   2        252.20        312.85         6.20 o
  -2   3   2       2931.88       2986.20        16.86 o
  -1   3   2         65.04         48.92         3.22 o
   0   3   2      12885.80      13173.95        49.32 o
   1   3   2        523.74        487.33         4.94 o
   2   3   2         81.38         75.50         2.47 o
   3   3   2       1582.68       1588.05         8.61 o
   4   3   2       5023.46       4854.63        19.91 o
   5   3   2        269.82        260.41         4.79 o
   6   3   2        947.08        998.16        10.28 o
   7   3   2        246.27        241.07         6.42 o
   8   3   2         14.30         18.66         3.52 o
   9   3   2         96.13         85.04         6.31 o
  10   3   2          0.30         -2.74         4.75 o
  11   3   2         37.44         27.21         6.58 o
  12   3   2          0.61          0.92         5.68 o
  13   3   2         16.99         20.48         8.35 o
  14   3   2         13.83         14.70         9.20 o
  15   3   2          9.70         -1.01        11.67 o
 -13   4   2         59.83         78.05        16.83 o
 -12   4   2          6.65         -0.93        14.40 o
 -11   4   2         19.70         -8.75         9.68 o
 -10   4   2         60.07         54.87        10.15 o
  -9   4   2         25.18         17.97         8.18 o
  -8   4   2         53.51         49.86         7.90 o
  -7   4   2        114.62         97.97         8.23 o
  -6   4   2        196.93        181.53        10.61 o
  -5   4   2          3.48          3.06         4.25 o
  -4   4   2       1512.42       1577.12        16.37 o
  -3   4   2       3595.82       3794.83        22.94 o
  -2   4   2        140.60        177.62         4.93 o
  -1   4   2       7265.53       7508.07        32.80 o
   0   4   2        884.47        891.94         7.77 o
   1   4   2        802.17        783.19         7.16 o
   2   4   2        358.15        328.85         4.19 o
   3   4   2         90.25         78.05         2.80 o
   4   4   2       2727.69       2884.17        14.25 o
   5   4   2       1505.99       1577.28        10.63 o
   6   4   2          1.84          3.32         2.43 o
   7   4   2        214.77        201.96         7.08 o
   8   4   2          0.22         -0.42         3.19 o
   9   4   2          5.32          7.26         4.48 o
  10   4   2          0.10          2.88         4.59 o
  11   4   2          0.53         -4.60         4.99 o
  12   4   2         79.50         82.96         8.12 o
  13   4   2         16.38         16.41         8.40 o
  14   4   2          6.58          7.15        10.33 o
  15   4   2         50.89         65.14        14.08 o
 -13   5   2          0.38         -4.90        12.28 o
 -12   5   2          4.42         -9.96        11.20 o
 -11   5   2         15.52          0.59        10.73 o
 -10   5   2         45.92         27.82        10.70 o
  -9   5   2        206.55        181.94        18.43 o
  -8   5   2        597.27        607.15        19.61 o
  -7   5   2         65.73         65.07         8.57 o
  -6   5   2        366.55        372.90        14.29 o
  -5   5   2        276.15        314.49        13.13 o
  -4   5   2       1174.72       1145.48        17.22 o
  -3   5   2       6299.98       6788.45        46.22 o
  -2   5   2        262.90        274.34         6.29 o
  -1   5   2       1017.00       1076.62        10.10 o
   0   5   2       2739.35       2841.73        16.19 o
   1   5   2        113.84         81.80         3.97 o
   2   5   2          8.56          5.24         1.47 o
   3   5   2        257.25        252.99         4.38 o
   4   5   2       2040.09       2071.07        11.47 o
   5   5   2       1685.53       1711.70        11.73 o
   6   5   2       1654.06       1690.50        13.27 o
   7   5   2        570.06        554.48         9.21 o
   8   5   2        591.58        561.30        10.04 o
   9   5   2        704.86        741.24        12.93 o
  10   5   2        244.55        255.00        14.65 o
  11   5   2        289.42        289.84        11.20 o
  12   5   2         56.94         61.64         8.27 o
  13   5   2          3.61         -5.51         9.12 o
  14   5   2          4.85          3.20         9.98 o
  15   5   2          0.18         11.68        11.67 o
 -12   6   2          0.85        -10.24        10.90 o
 -11   6   2          3.13          0.72        10.31 o
 -10   6   2         75.43         42.13        11.95 o
  -9   6   2          0.44         -7.43         7.43 o
  -8   6   2        159.77        145.74        15.34 o
  -7   6   2       1293.20       1351.94        26.55 o
  -6   6   2        353.73        392.03        15.81 o
  -5   6   2          3.88          6.58         5.93 o
  -4   6   2         12.49          8.83         5.00 o
  -3   6   2          0.02          3.19         3.25 o
  -2   6   2        983.76        951.86        11.88 o
  -1   6   2        298.37        344.39         6.49 o
   0   6   2        223.16        228.74         5.21 o
   1   6   2         64.86         79.08         4.46 o
   2   6   2        232.18        247.30         4.47 o
   3   6   2        322.88        334.23         5.20 o
   4   6   2       1295.91       1372.14         9.53 o
   5   6   2       1535.30       1614.80        12.08 o
   6   6   2        566.92        511.20         8.35 o
   7   6   2        295.05        302.49         6.99 o
   8   6   2        101.02         98.42         5.39 o
   9   6   2         64.28         56.04         5.14 o
  10   6   2        217.86        238.62        15.11 o
  11   6   2        371.27        414.84        13.22 o
  12   6   2         32.15         18.49         6.39 o
  13   6   2          0.00         -6.50        11.65 o
  14   6   2          0.06          8.00         9.47 o
  15   6   2          4.17         27.14        11.82 o
 -12   7   2         25.15          4.23        13.25 o
 -11   7   2          2.42          0.50        11.33 o
 -10   7   2        102.95         99.99        14.55 o
  -9   7   2         28.45         31.45        11.67 o
  -8   7   2          6.08          0.80        10.75 o
  -7   7   2         11.75          0.45         8.62 o
  -6   7   2         11.85          3.78         7.00 o
  -5   7   2        428.35        408.76        15.16 o
  -4   7   2         51.60         42.00         5.16 o
  -3   7   2        967.08        943.19        13.42 o
  -2   7   2         25.33          9.48         3.15 o
  -1   7   2       1082.03       1077.72        12.07 o
   0   7   2          5.05         -0.57         1.81 o
   1   7   2         68.71         57.81         3.45 o
   2   7   2          1.33         -1.37         1.37 o
   3   7   2       4001.28       4127.00        20.45 o
   4   7   2        362.37        344.29         6.16 o
   5   7   2        143.73        170.29         5.37 o
   6   7   2         45.97         47.38         3.70 o
   7   7   2        315.00        314.33         7.70 o
   8   7   2        186.84        173.63         8.56 o
   9   7   2        638.88        727.58        12.46 o
  10   7   2          1.36          2.61         5.21 o
  11   7   2         99.50        108.15         8.17 o
  12   7   2          6.95         -7.81         8.09 o
  13   7   2          0.08          7.83         9.36 o
  14   7   2         11.34         11.92        14.35 o
 -12   8   2          6.32        -15.91        21.09 o
 -11   8   2         33.19         31.97        13.41 o
 -10   8   2         63.98         39.33        17.94 o
  -9   8   2         37.15         24.53         9.08 o
  -8   8   2         24.35         12.03         9.08 o
  -7   8   2         11.49         -5.57         6.57 o
  -6   8   2        188.52        184.48        14.34 o
  -5   8   2          0.96          1.74         6.26 o
  -4   8   2          4.74         -3.03         4.60 o
  -3   8   2        257.00        291.88         9.97 o
  -2   8   2         31.08         29.09         4.04 o
  -1   8   2         13.27          6.98         2.86 o
   0   8   2        179.65        186.77         7.10 o
   1   8   2       1070.66       1153.33        11.65 o
   2   8   2       1335.21       1457.82        12.55 o
   3   8   2         59.15         58.00         4.49 o
   4   8   2         29.88         29.38         2.87 o
   5   8   2         96.73         91.18         6.22 o
   6   8   2        334.82        336.47         7.14 o
   7   8   2        493.84        519.92        10.37 o
   8   8   2        662.44        689.35        12.49 o
   9   8   2        171.92        177.26         9.24 o
  10   8   2         49.37         56.17         7.16 o
  11   8   2        485.22        492.49        19.54 o
  12   8   2         19.04         -5.15         7.17 o
  13   8   2          2.32         -1.57        10.50 o
  14   8   2         13.81         29.90        14.64 o
 -11   9   2         10.90          0.47        13.12 o
 -10   9   2          2.54        -11.03        11.03 o
  -9   9   2        139.11        204.91        18.91 o
  -8   9   2        124.82        115.58        13.33 o
  -7   9   2          0.00         -7.36         7.36 o
  -6   9   2         74.23         50.05         8.48 o
  -5   9   2        411.40        424.12        16.26 o
  -4   9   2        141.22        114.41        10.32 o
  -3   9   2        341.42        362.98        12.62 o
  -2   9   2        382.78        392.45         9.83 o
  -1   9   2        142.86        126.55         6.36 o
   0   9   2          0.28         -2.80         2.97 o
   1   9   2        104.87        125.75         5.98 o
   2   9   2          5.66          5.16         1.54 o
   3   9   2         37.03         24.48         2.61 o
   4   9   2        240.17        284.21         7.23 o
   5   9   2        869.93        899.58        12.58 o
   6   9   2        112.51        104.33         6.47 o
   7   9   2        107.30        113.24         6.32 o
   8   9   2         74.35         65.27         6.16 o
   9   9   2         73.79         75.39         7.23 o
  10   9   2          0.21         -5.59         7.36 o
  11   9   2         73.44         70.06        11.95 o
  12   9   2         32.15         38.50        10.46 o
  13   9   2         30.70         36.01        11.69 o
  14   9   2         19.69         37.03        13.28 o
 -10  10   2          4.56          9.61        13.34 o
  -9  10   2          3.06         -4.74         9.29 o
  -8  10   2         67.42         56.07        10.26 o
  -7  10   2          3.23         -1.27         7.80 o
  -6  10   2          6.52         -6.55         6.72 o
  -5  10   2          8.75         -2.88         6.99 o
  -4  10   2         85.52         64.09         8.88 o
  -3  10   2        123.80        121.07        14.15 o
  -2  10   2        636.22        704.39        12.76 o
  -1  10   2          4.90         -0.03         3.10 o
   0  10   2        126.44        123.61         6.71 o
   1  10   2        342.68        370.61         9.55 o
   2  10   2         96.41        133.20         7.23 o
   3  10   2        373.30        392.10         7.50 o
   4  10   2          0.16          1.68         2.85 o
   5  10   2        257.69        267.19         8.22 o
   6  10   2         24.35         24.15         3.86 o
   7  10   2        891.27        983.66        14.53 o
   8  10   2          4.88          2.17         5.00 o
   9  10   2        212.22        175.13        16.72 o
  10  10   2          7.41          3.19         7.44 o
  11  10   2         43.27         36.85        11.58 o
  12  10   2          0.01          5.87         9.75 o
  13  10   2         16.50         14.22        10.56 o
  14  10   2         13.26         29.74        11.28 o
 -10  11   2         11.63         14.80        13.70 o
  -9  11   2         57.31         40.50        13.80 o
  -8  11   2         99.78         96.68        11.26 o
  -7  11   2          0.09         -1.19         7.98 o
  -6  11   2         18.31         17.17         8.60 o
  -5  11   2         39.94         19.19         8.28 o
  -4  11   2        230.62        306.21        17.49 o
  -3  11   2          1.18         -5.50         5.50 o
  -2  11   2         85.26         77.64         8.31 o
  -1  11   2       1128.84       1216.57        19.16 o
   0  11   2         16.29         13.59         4.88 o
   1  11   2        723.78        746.42        13.23 o
   2  11   2          0.00         -4.11         4.11 o
   3  11   2          2.21         -0.84         1.96 o
   4  11   2        773.20        826.72        11.26 o
   5  11   2          6.81          9.60         3.96 o
   6  11   2        297.51        280.49        13.72 o
   7  11   2        156.19        130.61        11.68 o
   8  11   2        159.63        154.54        18.13 o
   9  11   2         18.37         11.38         7.11 o
  10  11   2          1.54         -1.24         7.16 o
  11  11   2         60.25         64.00        10.70 o
  12  11   2         12.26         15.99         9.73 o
  13  11   2         16.41         26.17        12.67 o
  -9  12   2         29.01          8.09        13.71 o
  -8  12   2         10.26         -9.63         9.63 o
  -7  12   2          3.00          6.66         9.80 o
  -6  12   2        111.82        131.78        14.67 o
  -5  12   2          1.56         -3.71         7.53 o
  -4  12   2         25.66         10.29         7.62 o
  -3  12   2        131.30        139.25        11.26 o
  -2  12   2          9.99          2.34         6.28 o
  -1  12   2        251.01        259.26        15.29 o
   0  12   2          3.72         -0.92         5.25 o
   1  12   2         18.43         19.70         5.52 o
   2  12   2          0.05         -4.81         4.81 o
   3  12   2         19.34          9.99         4.78 o
   4  12   2        717.87        762.27        13.45 o
   5  12   2          6.88          4.90         4.73 o
   6  12   2        146.63        124.05        13.66 o
   7  12   2          6.11          6.62         7.16 o
   8  12   2          0.83         -2.58         6.88 o
   9  12   2         35.81         29.10         9.06 o
  10  12   2         91.20         97.12        13.04 o
  11  12   2         77.77         82.86        15.64 o
  12  12   2          1.55          7.81         9.09 o
  13  12   2         22.80         36.94        12.77 o
  -8  13   2         28.75         23.14        14.25 o
  -7  13   2          8.36          7.54        11.61 o
  -6  13   2         17.04         10.10        10.90 o
  -5  13   2         64.40         85.74        11.12 o
  -4  13   2         15.90          9.01         8.28 o
  -3  13   2         11.74          7.67         7.75 o
  -2  13   2         63.48         62.79         9.70 o
  -1  13   2         33.51         25.81         7.04 o
   0  13   2         12.57         10.47         6.30 o
   1  13   2          7.21          5.87         5.90 o
   2  13   2          3.49         -1.88         6.20 o
   3  13   2         69.38         65.52        11.24 o
   4  13   2         45.33         51.35         8.29 o
   5  13   2        174.77        170.11        13.73 o
   6  13   2         16.61          8.15         6.85 o
   7  13   2          3.39         -0.22         6.86 o
   8  13   2         30.41         25.37        13.93 o
   9  13   2          0.73         -8.09         8.20 o
  10  13   2          3.87          5.19         8.77 o
  11  13   2          2.42          0.27         9.57 o
  12  13   2          6.49         -9.44         9.44 o
  -7  14   2        109.78         92.53        18.23 o
  -6  14   2         11.03        -13.03        13.03 o
  -5  14   2          9.94          9.91        10.78 o
  -4  14   2          0.62         -1.39         9.65 o
  -3  14   2          1.17         -8.82         8.82 o
  -2  14   2         30.85         13.42         9.83 o
  -1  14   2          6.03         -3.33         8.68 o
   0  14   2          0.29         -3.19         7.81 o
   1  14   2        138.65        150.79        16.00 o
   2  14   2         10.59          7.70         7.62 o
   3  14   2         48.90         51.53        10.86 o
   4  14   2          1.02         -3.05         6.94 o
   5  14   2         23.69         19.58         8.95 o
   6  14   2          3.21          8.26         7.09 o
   7  14   2          0.02          2.73         7.56 o
   8  14   2         55.36         59.97        10.20 o
   9  14   2         10.61          6.33         8.78 o
  10  14   2         34.73         48.10        10.90 o
  11  14   2         47.45         23.67        10.96 o
  -6  15   2          0.65        -10.80        13.55 o
  -5  15   2          0.20         -2.70        11.52 o
  -4  15   2         40.77         43.44        18.84 o
  -3  15   2         67.81         58.44        13.08 o
  -2  15   2         75.41         88.51        14.07 o
  -1  15   2         35.06         21.51        10.28 o
   0  15   2        250.06        286.91        30.50 o
   1  15   2        123.08        124.70        22.31 o
   2  15   2          0.40          3.97         8.09 o
   3  15   2        162.57        184.21        17.31 o
   4  15   2        340.56        339.73        33.39 o
   5  15   2         27.17         16.09         8.57 o
   6  15   2          0.12          3.11         7.46 o
   7  15   2          6.82          7.41         7.95 o
   8  15   2         83.50         89.91        11.32 o
   9  15   2          6.59         -1.93         8.06 o
  10  15   2          8.84         12.00        10.46 o
  -5  16   2         22.21         12.59        17.78 o
  -4  16   2         22.55         20.43        13.33 o
  -3  16   2         55.89         55.56        13.68 o
  -2  16   2         22.26          9.30        12.95 o
  -1  16   2         33.79         23.21        13.54 o
   0  16   2         74.09         77.69        16.95 o
   1  16   2         10.37          0.60        10.86 o
   2  16   2         29.98         15.91        13.61 o
   3  16   2          7.03          0.45         9.02 o
   4  16   2         36.18         22.85        11.07 o
   5  16   2          6.39          5.55         8.83 o
   6  16   2         70.58         68.43        10.85 o
   7  16   2         11.15         18.12         8.90 o
   8  16   2         16.84         24.62        12.26 o
   9  16   2          2.01          2.95         8.76 o
  -3  17   2         10.89         19.22        15.46 o
  -2  17   2          1.33         -2.00        11.17 o
  -1  17   2         78.62        102.64        21.80 o
   0  17   2          1.04         -3.83        10.16 o
   1  17   2         90.80         93.86        19.96 o
   2  17   2          0.03          2.04        10.37 o
   3  17   2          7.70          9.90         9.24 o
   4  17   2         26.80         39.60        10.88 o
   5  17   2          0.84         10.19         9.46 o
   6  17   2          0.36         -2.47         8.32 o
   7  17   2         16.49         16.48         9.35 o
   0  18   2          0.13          8.20        13.42 o
   1  18   2         18.15          2.69        13.66 o
   2  18   2          0.01         -8.92         9.96 o
   3  18   2          0.01          4.78        15.46 o
   4  18   2         12.77         16.54         9.90 o
   5  18   2          8.86         14.17         9.74 o
  -5 -17   3          4.33         14.81        25.72 o
  -4 -17   3        105.00        101.17        36.09 o
  -3 -17   3         40.76         36.89        15.97 o
  -2 -17   3          0.23         -4.63        14.29 o
  -1 -17   3         17.87         11.03        14.73 o
   0 -17   3         92.16        111.12        28.54 o
   1 -17   3         26.16         38.21        15.05 o
   2 -17   3         17.79         27.79        10.40 o
  -7 -16   3          3.98         16.02        15.41 o
  -6 -16   3         31.35         27.19        22.59 o
  -5 -16   3         57.46         58.37        20.39 o
  -4 -16   3         30.87         -6.46        13.55 o
  -3 -16   3        107.51         75.63        17.86 o
  -2 -16   3          5.20         -5.74        13.35 o
  -1 -16   3          0.03          2.51         8.61 o
   0 -16   3          6.14          9.18         7.31 o
   1 -16   3          4.08          9.28         8.33 o
   2 -16   3        203.73        223.66        23.36 o
   3 -16   3        116.55        165.85        25.65 o
   4 -16   3          0.60          7.27        10.44 o
  -8 -15   3          4.92         15.13        17.47 o
  -7 -15   3         97.11         96.65        23.41 o
  -6 -15   3          2.33         -1.09        14.85 o
  -5 -15   3         28.09         15.20        10.57 o
  -4 -15   3         88.50         56.23        17.59 o
  -3 -15   3          0.49        -10.72        10.72 o
  -2 -15   3         33.37         40.58        10.05 o
  -1 -15   3         95.77         95.93        10.38 o
   0 -15   3          7.51          7.16         6.68 o
   1 -15   3         77.09         91.86        10.86 o
   2 -15   3         13.56         26.89         9.51 o
   3 -15   3         10.37         11.64         9.82 o
   4 -15   3         13.92         24.86        10.68 o
   5 -15   3        151.05        161.58        21.16 o
   6 -15   3         42.23         39.76        14.19 o
  -9 -14   3         13.07         -3.59        24.30 o
  -8 -14   3         13.51          9.58        15.05 o
  -7 -14   3          1.56         -3.51        13.83 o
  -6 -14   3         48.82         43.47        18.16 o
  -5 -14   3         70.38         42.05        12.54 o
  -4 -14   3          2.23          7.33         5.70 o
  -3 -14   3          5.00          1.33         5.92 o
  -2 -14   3        135.32        123.81        13.38 o
  -1 -14   3         47.34         33.59         8.11 o
   0 -14   3        102.52         98.43        12.91 o
   1 -14   3          6.45          0.12         6.68 o
   2 -14   3        237.45        228.59        32.44 o
   3 -14   3         19.97         30.56         9.36 o
   4 -14   3          6.71         -0.65         9.40 o
   5 -14   3         19.14         22.28        12.45 o
   6 -14   3         12.20         33.33        13.36 o
   7 -14   3          9.81        -13.54        13.54 o
 -10 -13   3         19.13         23.27        18.08 o
  -9 -13   3         13.08         13.47        12.33 o
  -8 -13   3        145.95         88.73        20.76 o
  -7 -13   3         43.14         38.02         8.81 o
  -6 -13   3          0.62          3.19         5.54 o
  -5 -13   3        278.97        320.96        23.71 o
  -4 -13   3         25.52         30.24         6.12 o
  -3 -13   3         28.58         30.57         6.35 o
  -2 -13   3         27.75         27.65         6.67 o
  -1 -13   3         26.69         23.88         8.92 o
   0 -13   3          0.38          4.31         5.68 o
   1 -13   3        121.01        107.18        15.46 o
   2 -13   3         79.14         64.91        10.46 o
   3 -13   3         10.34          2.40         8.26 o
   4 -13   3         73.21         70.68        13.02 o
   5 -13   3        365.64        460.19        26.22 o
   6 -13   3          0.06         -2.19        10.09 o
   7 -13   3         62.96         51.02        16.87 o
   8 -13   3         37.60          4.17        14.40 o
   9 -13   3          3.97        -29.48        29.84 o
 -11 -12   3          2.56         19.75        10.70 o
 -10 -12   3          6.21         10.74        10.23 o
  -9 -12   3         42.59         29.60         8.94 o
  -8 -12   3         30.36         23.80         7.71 o
  -7 -12   3          1.97         -4.44         4.44 o
  -6 -12   3         25.89         23.74         6.34 o
  -5 -12   3        162.50        109.33        14.33 o
  -4 -12   3        100.91         89.09        12.43 o
  -3 -12   3         59.92         62.93         6.34 o
  -2 -12   3        344.46        386.36        11.84 o
  -1 -12   3         88.57         87.34         9.51 o
   0 -12   3        103.22        103.51        11.01 o
   1 -12   3          0.81          3.08         5.75 o
   2 -12   3          8.60          4.33         6.35 o
   3 -12   3          1.16         -2.31         7.18 o
   4 -12   3         93.46         68.78        11.93 o
   5 -12   3          0.61         -8.20         8.20 o
   6 -12   3         30.56         20.41         9.57 o
   7 -12   3         21.29         14.38        10.75 o
   8 -12   3          4.76        -11.52        11.52 o
   9 -12   3          3.94         -5.79        13.16 o
 -11 -11   3          1.78          7.76        11.75 o
 -10 -11   3          4.74          7.66         8.67 o
  -9 -11   3         20.67         33.15         7.09 o
  -8 -11   3          2.66         -2.78         5.46 o
  -7 -11   3         20.64         19.92         4.87 o
  -6 -11   3          3.75          1.67         3.81 o
  -5 -11   3        141.81        146.04        10.60 o
  -4 -11   3        816.09        825.09        36.10 o
  -3 -11   3         89.27         75.39         4.47 o
  -2 -11   3         32.35         29.70         3.09 o
  -1 -11   3         40.96         40.02         3.49 o
   0 -11   3        582.94        589.77         9.28 o
   1 -11   3        428.68        446.06        10.83 o
   2 -11   3        312.14        311.59        10.26 o
   3 -11   3          2.08         -3.46         5.03 o
   4 -11   3          4.34         -5.77         5.77 o
   5 -11   3         71.49         52.99         8.05 o
   6 -11   3         67.13         42.29        10.07 o
   7 -11   3          0.00         -9.01         9.01 o
   8 -11   3         92.15        109.41        15.55 o
   9 -11   3          2.68         -0.87        12.27 o
  10 -11   3        143.65        136.30        26.09 o
 -12 -10   3         98.30        127.77        12.00 o
 -11 -10   3         10.46         13.19         7.71 o
 -10 -10   3         61.13         56.45         8.59 o
  -9 -10   3          9.63         12.31         6.40 o
  -8 -10   3          0.01         -5.05         5.05 o
  -7 -10   3         13.04          8.78         4.76 o
  -6 -10   3         91.93         93.11         7.88 o
  -5 -10   3        107.32        117.91         8.03 o
  -4 -10   3        258.40        248.58         7.59 o
  -3 -10   3        336.15        330.59         9.15 o
  -2 -10   3         34.46         30.98         2.99 o
  -1 -10   3        236.05        253.26         5.06 o
   0 -10   3          2.68          1.04         2.01 o
   1 -10   3          0.02         -1.63         2.89 o
   2 -10   3          5.89          1.97         3.73 o
   3 -10   3         98.01         89.00         5.94 o
   4 -10   3         92.82         77.02         7.03 o
   5 -10   3          4.98          2.80         6.07 o
   6 -10   3        272.26        313.88        16.84 o
   7 -10   3         58.43         67.61        11.51 o
   8 -10   3         82.91         65.13        11.64 o
   9 -10   3          3.19          7.42         9.62 o
  10 -10   3          7.72         -2.42        11.44 o
  11 -10   3          2.48         -8.29        15.14 o
 -12  -9   3         12.64         13.60         8.06 o
 -11  -9   3          7.16         15.23         7.60 o
 -10  -9   3         14.63         22.78         7.13 o
  -9  -9   3          0.44         -0.37         5.30 o
  -8  -9   3        426.98        456.13        14.16 o
  -7  -9   3        135.77        123.47        11.00 o
  -6  -9   3        616.96        644.88        10.12 o
  -5  -9   3        303.97        291.94         5.81 o
  -4  -9   3          7.93          7.27         2.13 o
  -3  -9   3        170.23        165.79        10.95 o
  -2  -9   3        283.42        273.68         4.84 o
  -1  -9   3        430.21        449.45         6.31 o
   0  -9   3        231.50        208.89         4.29 o
   1  -9   3         76.36         78.66         5.85 o
   2  -9   3         74.30         75.94         4.66 o
   3  -9   3         13.11          8.05         3.77 o
   4  -9   3        601.29        628.60        11.99 o
   5  -9   3         11.84         10.71         5.27 o
   6  -9   3        543.52        559.01        18.02 o
   7  -9   3        213.27        224.36        15.51 o
   8  -9   3          0.15         -6.68         7.86 o
   9  -9   3        259.45        254.26        28.25 o
  10  -9   3         66.38         59.61        14.55 o
  11  -9   3          0.23        -10.49        10.49 o
  12  -9   3          0.01         -5.56        12.66 o
 -13  -8   3          2.36          4.33         8.76 o
 -12  -8   3          1.51         12.21         9.38 o
 -11  -8   3          0.47          3.02         8.15 o
 -10  -8   3         51.18         68.74         8.76 o
  -9  -8   3        109.98        115.21         8.59 o
  -8  -8   3         29.34         25.57         6.10 o
  -7  -8   3          3.28         -2.28         2.99 o
  -6  -8   3        719.34        735.92         7.46 o
  -5  -8   3       1336.41       1377.69        10.73 o
  -4  -8   3        222.54        236.87         5.94 o
  -3  -8   3        815.10        828.25        14.87 o
  -2  -8   3        370.07        371.80         7.07 o
  -1  -8   3        119.26        100.92         4.89 o
   0  -8   3         46.33         44.69         2.56 o
   1  -8   3         88.56         94.63         4.30 o
   2  -8   3        825.32        848.43        10.67 o
   3  -8   3        156.24        165.43         7.00 o
   4  -8   3        687.51        712.26        12.51 o
   5  -8   3         21.51         14.66         4.77 o
   6  -8   3         10.40          3.31         5.50 o
   7  -8   3        384.01        455.81        18.15 o
   8  -8   3         39.55         38.85         8.87 o
   9  -8   3          1.50          4.18         8.69 o
  10  -8   3          1.19         -8.80         8.87 o
  11  -8   3          4.51          8.09        10.27 o
  12  -8   3         40.55         21.45        12.04 o
 -13  -7   3         23.78         12.42        11.81 o
 -12  -7   3         19.03         25.51         9.47 o
 -11  -7   3          6.78          4.20         9.00 o
 -10  -7   3         43.83         44.63         8.32 o
  -9  -7   3         16.61          3.93         5.85 o
  -8  -7   3          1.17         -4.05         4.89 o
  -7  -7   3         88.61         76.33         4.97 o
  -6  -7   3        343.77        350.17         7.38 o
  -5  -7   3         11.26         13.77         2.05 o
  -4  -7   3        195.95        187.90         3.72 o
  -3  -7   3       2090.63       2062.47        13.42 o
  -2  -7   3          0.34         -1.65         1.85 o
  -1  -7   3         45.36         30.62         2.47 o
   0  -7   3       3459.95       3597.20        17.14 o
   1  -7   3        457.74        527.11         7.03 o
   2  -7   3        335.91        346.68         6.46 o
   3  -7   3         72.76         66.45         4.28 o
   4  -7   3        358.27        384.84         9.28 o
   5  -7   3        943.40        975.32        14.55 o
   6  -7   3         62.96         57.29         6.69 o
   7  -7   3         27.78         25.61         6.13 o
   8  -7   3        446.58        501.33        16.90 o
   9  -7   3        372.96        380.66        20.26 o
  10  -7   3          8.83          4.75         8.96 o
  11  -7   3          1.46         -5.79         8.86 o
  12  -7   3          3.75         -5.80         9.83 o
  13  -7   3         39.29         61.38        14.77 o
 -13  -6   3         16.18         20.73        11.21 o
 -12  -6   3          0.50         -1.60         9.02 o
 -11  -6   3         82.60         89.43        10.53 o
 -10  -6   3         80.89         76.00         9.34 o
  -9  -6   3        523.59        536.02        15.39 o
  -8  -6   3         17.80         14.28         4.26 o
  -7  -6   3          1.29         -2.91         2.91 o
  -6  -6   3        205.55        189.89         7.33 o
  -5  -6   3         80.31         69.58         3.10 o
  -4  -6   3         37.81         34.52         2.26 o
  -3  -6   3         20.06         13.77         1.69 o
  -2  -6   3       3292.36       3378.29        41.70 o
  -1  -6   3        497.63        454.98         4.51 o
   0  -6   3       2026.61       2073.97        10.62 o
   1  -6   3          7.97          5.35         1.97 o
   2  -6   3        929.92       1047.37         9.62 o
   3  -6   3       1271.53       1342.75        13.60 o
   4  -6   3        627.58        641.46        10.60 o
   5  -6   3         95.85         96.03         5.58 o
   6  -6   3         33.15         28.98         5.32 o
   7  -6   3        111.34        123.66        10.15 o
   8  -6   3         71.42         79.50         9.52 o
   9  -6   3         12.06          7.87         7.56 o
  10  -6   3         27.04         14.94         8.91 o
  11  -6   3         23.68         24.75         9.74 o
  12  -6   3          0.70         -9.17         9.30 o
  13  -6   3         22.80          6.68        12.69 o
 -13  -5   3         12.08         13.76         9.95 o
 -12  -5   3         24.14          8.38        10.25 o
 -11  -5   3          6.19         -0.58         6.95 o
 -10  -5   3        267.32        252.17        13.48 o
  -9  -5   3        285.44        298.13        10.88 o
  -8  -5   3        703.85        681.28        10.86 o
  -7  -5   3         12.21          5.81         3.00 o
  -6  -5   3         48.21         48.25         3.41 o
  -5  -5   3        136.14        108.84         3.85 o
  -4  -5   3        639.02        614.71         6.24 o
  -3  -5   3       1310.87       1306.69         8.48 o
  -2  -5   3       2617.21       2737.24        18.81 o
  -1  -5   3        256.71        250.26         3.98 o
   0  -5   3         80.76         85.79         2.49 o
   1  -5   3       1211.58       1230.42         9.72 o
   2  -5   3        731.82        667.49         7.31 o
   3  -5   3          6.57          9.39         4.47 o
   4  -5   3         44.29         26.28         3.34 o
   5  -5   3         18.38         21.20         3.67 o
   6  -5   3        182.26        195.83         8.24 o
   7  -5   3        150.82        146.04        14.17 o
   8  -5   3        202.55        170.11        14.33 o
   9  -5   3        348.26        332.85        16.49 o
  10  -5   3         60.45         45.91        11.75 o
  11  -5   3          1.32          1.24         7.58 o
  12  -5   3          1.75         -8.64         8.64 o
  13  -5   3         22.59          6.91        15.23 o
  14  -5   3          0.22         -7.05        13.49 o
 -14  -4   3          3.99         -5.39        15.55 o
 -13  -4   3         70.71         80.59        12.52 o
 -12  -4   3          3.06         -1.47         8.79 o
 -11  -4   3        114.09        138.49        12.86 o
 -10  -4   3         56.46         51.24         7.45 o
  -9  -4   3         37.65         36.85         6.26 o
  -8  -4   3         13.97         11.48         3.72 o
  -7  -4   3         27.48         25.60         3.38 o
  -6  -4   3        493.21        486.54         7.98 o
  -5  -4   3       1700.11       1628.07        11.85 o
  -4  -4   3        278.94        281.43         4.73 o
  -3  -4   3       1151.32       1164.15         7.43 o
  -2  -4   3       4124.85       4158.81        18.13 o
  -1  -4   3        527.42        563.92         9.85 o
   0  -4   3      11572.06      11315.11        46.94 o
   1  -4   3        144.06        141.55         3.52 o
   2  -4   3         26.33         14.48         2.03 o
   3  -4   3         13.83          6.42         2.12 o
   4  -4   3        354.31        355.57         6.36 o
   5  -4   3        614.75        664.54         9.74 o
   6  -4   3       1274.34       1256.85        15.44 o
   7  -4   3       1053.86       1096.24        18.47 o
   8  -4   3        316.91        363.45        13.34 o
   9  -4   3        102.88         85.95         8.57 o
  10  -4   3         71.15         60.14         8.48 o
  11  -4   3         78.98         85.74        12.62 o
  12  -4   3         59.42         53.21        13.01 o
  13  -4   3          0.10        -10.27        10.27 o
  14  -4   3          8.84         -0.57        12.91 o
 -14  -3   3          4.17         -5.12        11.27 o
 -13  -3   3          3.12          8.03         9.98 o
 -12  -3   3         37.93         19.55         9.73 o
 -11  -3   3          5.17          4.84         7.00 o
 -10  -3   3        141.48        148.02         9.58 o
  -9  -3   3        170.73        185.51         8.85 o
  -8  -3   3         39.38         26.62         4.23 o
  -7  -3   3        157.90        161.89         6.23 o
  -6  -3   3          3.61         -1.15         2.47 o
  -5  -3   3          9.41          5.68         2.35 o
  -4  -3   3       1684.26       1748.15        11.32 o
  -3  -3   3       3137.35       3237.25        25.38 o
  -2  -3   3        112.83         85.07         1.91 o
  -1  -3   3       2837.95       2948.63        13.99 o
   0  -3   3        241.60        251.89         2.71 o
   1  -3   3          2.30          2.40         0.98 o
   2  -3   3       8954.10       8325.76        45.72 o
   3  -3   3         37.68         41.68         2.43 o
   4  -3   3          3.62         -0.06         2.07 o
   5  -3   3        282.39        322.73         7.37 o
   6  -3   3        659.78        699.02        11.44 o
   7  -3   3        129.02        119.28        10.14 o
   8  -3   3         58.45         58.52         6.41 o
   9  -3   3        500.22        556.96        16.69 o
  10  -3   3         24.13         26.09         7.34 o
  11  -3   3        123.76        118.07        18.73 o
  12  -3   3        136.09        180.48        15.72 o
  13  -3   3          2.86         17.00        11.48 o
  14  -3   3          1.09          5.66        13.66 o
 -14  -2   3          9.39         -1.54        10.83 o
 -13  -2   3         10.94          4.22         9.47 o
 -12  -2   3          2.04         -4.30         8.16 o
 -11  -2   3        248.94        264.38        13.27 o
 -10  -2   3          3.68          0.11         6.32 o
  -9  -2   3          1.48         -5.03         5.03 o
  -8  -2   3        127.47        105.23         6.67 o
  -7  -2   3          1.94         -1.45         3.58 o
  -6  -2   3          4.81          6.07         2.74 o
  -5  -2   3        844.35        802.60         9.16 o
  -4  -2   3       1173.34       1252.82         9.45 o
  -3  -2   3       1598.99       1607.43        10.01 o
  -2  -2   3       1788.15       1778.23        10.41 o
  -1  -2   3       1037.91        940.66         7.53 o
   0  -2   3       6660.20       6016.35        53.28 o
   1  -2   3       8549.18       8128.34        28.76 o
   2  -2   3        888.71        904.08         6.71 o
   3  -2   3       3994.34       3764.63        19.66 o
   4  -2   3       1415.72       1485.35        11.31 o
   5  -2   3       4747.92       5065.62        26.58 o
   6  -2   3        507.27        505.59         9.38 o
   7  -2   3         73.87         75.20         6.01 o
   8  -2   3         67.40         46.22         5.78 o
   9  -2   3          7.64         -4.53         5.48 o
  10  -2   3         47.33         38.83         7.02 o
  11  -2   3         45.73         34.07         7.74 o
  12  -2   3        108.55         92.57        12.55 o
  13  -2   3        130.35        138.98        16.30 o
  14  -2   3          7.71          7.70        13.58 o
  15  -2   3         19.37         29.57        17.96 o
 -14  -1   3         30.14         10.27        14.21 o
 -13  -1   3          8.64          2.70        11.50 o
 -12  -1   3          0.00         -0.08         8.77 o
 -11  -1   3          1.96         -7.71         7.71 o
 -10  -1   3         31.20         17.22         7.57 o
  -9  -1   3        232.39        233.41        17.87 o
  -8  -1   3         14.96         13.16         5.73 o
  -7  -1   3         85.30         68.30         6.37 o
  -6  -1   3        123.44        125.96         6.43 o
  -5  -1   3        559.18        604.34         9.81 o
  -4  -1   3       2419.05       2409.64        15.08 o
  -3  -1   3          0.77          2.59         1.43 o
  -2  -1   3       3248.31       3387.38        17.10 o
  -1  -1   3      20533.35      20091.25       124.94 o
   0  -1   3       3888.89       3624.49        25.96 o
   1  -1   3       2377.36       2087.52         9.14 o
   2  -1   3       4826.63       4695.99        19.08 o
   3  -1   3          0.45         -0.99         1.88 o
   4  -1   3        171.65        165.37         4.70 o
   5  -1   3        125.93        106.12         5.03 o
   6  -1   3       2743.71       2953.74        22.25 o
   7  -1   3          1.35         -0.43         3.34 o
   8  -1   3        134.96        105.81         6.95 o
   9  -1   3          9.63          0.16         5.63 o
  10  -1   3        157.77        148.03        15.64 o
  11  -1   3          2.61          1.50         6.24 o
  12  -1   3         26.12         11.86         7.11 o
  13  -1   3          4.02         -9.19         9.19 o
  14  -1   3          6.12          4.48        12.20 o
  15  -1   3          1.03        -11.92        13.17 o
 -14   0   3         14.66        -17.59        17.59 o
 -13   0   3         43.35         34.62        13.55 o
 -12   0   3          0.33         -9.55         9.55 o
 -11   0   3         55.52         46.49        12.48 o
 -10   0   3          3.61         -5.93         7.93 o
  -9   0   3         20.06         10.55         6.95 o
  -8   0   3        461.26        489.24        10.92 o
  -7   0   3        358.82        372.49        11.64 o
  -6   0   3       1037.50       1026.17        13.99 o
  -5   0   3         64.87         52.90         4.06 o
  -4   0   3        321.52        338.11         6.26 o
  -3   0   3        136.01        132.55         4.10 o
  -2   0   3       1807.55       1746.64        10.66 o
  -1   0   3       7564.53       7764.93        35.59 o
   0   0   3       1308.66       1152.79         8.00 o
   1   0   3       4041.12       3873.10        13.01 o
   2   0   3        997.16       1018.68         6.39 o
   3   0   3       5693.88       5797.81        26.19 o
   4   0   3       2721.03       2621.72        15.80 o
   5   0   3        132.71        161.10         4.91 o
   6   0   3        763.30        734.31         9.26 o
   7   0   3        925.68        916.18        14.48 o
   8   0   3         42.03         36.03         5.08 o
   9   0   3         35.22         26.19         5.77 o
  10   0   3        103.17         86.55         8.39 o
  11   0   3       1099.19       1162.30        23.05 o
  12   0   3         10.28          3.55         6.49 o
  13   0   3          4.58         -9.14         9.14 o
  14   0   3          7.68         -6.68        12.12 o
  15   0   3          2.13         16.41        13.60 o
 -13   1   3          0.03         -8.32        11.63 o
 -12   1   3         17.12          4.97        10.82 o
 -11   1   3          0.31         -5.31         7.83 o
 -10   1   3          0.13         -4.18         6.79 o
  -9   1   3         92.99         81.38         9.27 o
  -8   1   3        543.59        562.36        13.07 o
  -7   1   3         70.89         54.75         5.82 o
  -6   1   3        198.06        188.75         6.46 o
  -5   1   3          5.31          0.16         1.48 o
  -4   1   3          6.05          4.00         1.20 o
  -3   1   3       1110.03       1017.39         9.01 o
  -2   1   3        286.78        286.87         4.66 o
  -1   1   3       1164.38       1202.16         9.31 o
   0   1   3       3225.72       3130.35        14.93 o
   1   1   3       9499.90       9059.41        34.36 o
   2   1   3       1155.56       1157.93         7.21 o
   3   1   3          9.77          7.62         1.79 o
   4   1   3        265.78        254.55         4.98 o
   5   1   3         84.01         99.66         4.86 o
   6   1   3         55.63         57.21         3.95 o
   7   1   3         17.58         12.14         3.67 o
   8   1   3         15.11         11.01         4.22 o
   9   1   3         19.72         15.26         4.83 o
  10   1   3          0.66         -0.60         5.14 o
  11   1   3        174.01        184.35        16.66 o
  12   1   3        157.35        183.47        11.79 o
  13   1   3          0.96         -4.66         8.61 o
  14   1   3         76.32         84.70        13.25 o
  15   1   3         38.60         45.01        15.02 o
 -13   2   3         21.87         44.88        14.98 o
 -12   2   3         12.62         -9.52         9.52 o
 -11   2   3         20.29         -1.53         8.74 o
 -10   2   3          2.45         -7.60         7.60 o
  -9   2   3          1.88         -7.31         7.31 o
  -8   2   3        142.50        119.65         8.33 o
  -7   2   3        222.25        204.69        11.29 o
  -6   2   3        114.40        114.09         7.04 o
  -5   2   3          0.06         -2.21         3.20 o
  -4   2   3       1065.47       1174.95        10.96 o
  -3   2   3        817.86        859.79         8.85 o
  -2   2   3       1019.89       1030.42         9.05 o
  -1   2   3      13494.17      13453.26        50.08 o
   0   2   3       6466.66       6269.04        27.88 o
   1   2   3       1754.17       1849.99        10.09 o
   2   2   3       1999.21       1964.76        10.26 o
   3   2   3      14742.50      14329.39        48.73 o
   4   2   3       1005.09        918.46         8.03 o
   5   2   3         57.66         54.03         3.34 o
   6   2   3         12.44         10.43         2.11 o
   7   2   3       1439.29       1408.62        13.54 o
   8   2   3         36.76         26.74         3.84 o
   9   2   3         57.67         52.24         5.08 o
  10   2   3         75.80         64.90         5.98 o
  11   2   3        110.78        104.77         8.93 o
  12   2   3        204.49        235.98        12.79 o
  13   2   3         41.03         36.71        10.50 o
  14   2   3         64.70         60.74        12.34 o
  15   2   3          1.22         -0.76        10.70 o
 -13   3   3          2.29          3.48        13.77 o
 -12   3   3          7.61         15.86        11.04 o
 -11   3   3          0.50         -8.34         8.34 o
 -10   3   3          7.87         -7.97         7.97 o
  -9   3   3        266.69        235.04        22.49 o
  -8   3   3        134.52        117.57         9.82 o
  -7   3   3         78.23         74.32         7.77 o
  -6   3   3        292.75        284.23        12.03 o
  -5   3   3        478.48        470.33        11.58 o
  -4   3   3       2307.40       2422.40        18.78 o
  -3   3   3       1218.51       1405.00        11.99 o
  -2   3   3        206.22        148.93         5.07 o
  -1   3   3          0.03          1.75         1.98 o
   0   3   3       4179.98       4293.23        21.99 o
   1   3   3        658.56        651.80         7.39 o
   2   3   3        461.31        427.95         4.58 o
   3   3   3         50.00         46.74         2.42 o
   4   3   3       1788.72       1856.33        10.68 o
   5   3   3       2703.46       2694.37        14.87 o
   6   3   3        963.42        943.37         8.94 o
   7   3   3       2125.65       2180.50        15.77 o
   8   3   3         50.94         44.97         3.34 o
   9   3   3        843.38        852.11        13.41 o
  10   3   3          5.92         -3.64         5.03 o
  11   3   3          0.45         -5.05         5.05 o
  12   3   3          3.76          4.17         5.98 o
  13   3   3         10.45         10.58         9.56 o
  14   3   3          0.02          2.68         8.30 o
  15   3   3          5.66         -0.05        14.85 o
 -13   4   3         16.03         30.09        15.45 o
 -12   4   3          6.23         -7.75        10.87 o
 -11   4   3          8.09         -7.68        12.58 o
 -10   4   3         42.81         30.51        11.09 o
  -9   4   3         11.30         -6.98         7.42 o
  -8   4   3        259.39        179.89        21.76 o
  -7   4   3         61.86         55.67         7.71 o
  -6   4   3       1153.96       1233.38        21.99 o
  -5   4   3        419.06        446.41        12.41 o
  -4   4   3        310.02        319.47         9.53 o
  -3   4   3       2395.07       2496.82        17.48 o
  -2   4   3       2254.53       2386.00        16.10 o
  -1   4   3       2886.23       3014.22        17.57 o
   0   4   3       7092.22       7343.14        34.06 o
   1   4   3         92.96         68.71         3.45 o
   2   4   3        113.81        127.60         3.06 o
   3   4   3       1781.35       1942.81        10.67 o
   4   4   3        317.08        403.93         4.96 o
   5   4   3        632.00        529.18         5.93 o
   6   4   3       3078.69       3080.22        19.35 o
   7   4   3        111.80         94.35         4.81 o
   8   4   3       2674.05       2639.84        20.79 o
   9   4   3          9.94         16.23         4.56 o
  10   4   3         89.00         87.20         7.53 o
  11   4   3          2.43         -1.52         4.96 o
  12   4   3         58.06         60.21         7.21 o
  13   4   3         53.77         63.47         9.71 o
  14   4   3         16.11         20.18         9.09 o
  15   4   3          5.68          8.99        11.62 o
 -12   5   3         83.22        124.31        18.57 o
 -11   5   3        104.47        104.66        17.13 o
 -10   5   3          0.06         -8.21         8.21 o
  -9   5   3          0.00         -5.67         5.67 o
  -8   5   3         90.34         77.13         8.63 o
  -7   5   3        397.92        368.08        14.71 o
  -6   5   3         15.63         12.38         5.24 o
  -5   5   3        310.11        319.04        12.28 o
  -4   5   3          7.28          0.12         3.99 o
  -3   5   3         23.83         30.62         3.90 o
  -2   5   3       1474.78       1561.17        13.48 o
  -1   5   3        515.00        579.23         8.06 o
   0   5   3        396.15        461.81         6.91 o
   1   5   3       1214.66       1215.20        10.26 o
   2   5   3        375.94        407.74         5.26 o
   3   5   3          0.78         -0.13         1.67 o
   4   5   3       1195.09       1178.60         8.34 o
   5   5   3        414.20        466.21         6.24 o
   6   5   3        258.35        266.66         6.30 o
   7   5   3         27.58         26.67         3.86 o
   8   5   3        262.74        264.17         7.69 o
   9   5   3         16.99         22.71         4.80 o
  10   5   3          0.01         -3.84         4.65 o
  11   5   3         28.90         22.25         5.79 o
  12   5   3         95.95         83.20         9.51 o
  13   5   3          6.88          1.76         8.70 o
  14   5   3          2.02         -0.84         9.72 o
  15   5   3          0.10         -7.29        12.66 o
 -12   6   3          0.63        -11.82        11.82 o
 -11   6   3          0.36        -10.21        10.21 o
 -10   6   3         18.71          6.96         9.93 o
  -9   6   3          1.74         -7.07         7.07 o
  -8   6   3          2.35         -6.69         6.69 o
  -7   6   3          0.09         -3.00         6.30 o
  -6   6   3        410.30        399.31        14.92 o
  -5   6   3        503.01        488.83        14.35 o
  -4   6   3         67.66         51.65         5.52 o
  -3   6   3        355.27        320.29         9.92 o
  -2   6   3       2080.05       2284.16        19.85 o
  -1   6   3        118.86        158.33         6.13 o
   0   6   3        127.32        102.64         6.11 o
   1   6   3          0.72          0.93         2.18 o
   2   6   3          0.24          0.33         2.10 o
   3   6   3        823.40        860.68         8.02 o
   4   6   3       1257.23       1335.01         9.95 o
   5   6   3        210.94        225.28         4.94 o
   6   6   3        208.66        294.17         6.32 o
   7   6   3        430.12        444.08         8.56 o
   8   6   3        622.30        662.91        12.16 o
   9   6   3        423.76        467.07        11.51 o
  10   6   3         21.00         27.42         5.64 o
  11   6   3         82.69         81.56         7.64 o
  12   6   3         12.62          1.16         7.14 o
  13   6   3         34.64         52.06        11.83 o
  14   6   3          0.01          3.53         9.90 o
  15   6   3          2.16         21.15        11.33 o
 -12   7   3          5.93        -10.59        12.97 o
 -11   7   3          0.39         -0.65        11.73 o
 -10   7   3         20.02          8.27        11.64 o
  -9   7   3          1.23         -9.98         9.98 o
  -8   7   3          1.50         -6.85         6.85 o
  -7   7   3         11.39         13.76         7.44 o
  -6   7   3        104.76         76.84         8.65 o
  -5   7   3         86.77         67.07         7.43 o
  -4   7   3          4.82          3.99         4.59 o
  -3   7   3        115.15        100.56         9.40 o
  -2   7   3        469.09        450.23         9.98 o
  -1   7   3        146.22        156.48         6.91 o
   0   7   3        447.22        466.09         9.02 o
   1   7   3       1822.43       1925.30        17.25 o
   2   7   3       3130.00       3306.29        22.15 o
   3   7   3         12.95         10.25         2.19 o
   4   7   3         38.41         41.60         3.12 o
   5   7   3         82.89        105.30         4.28 o
   6   7   3        361.49        351.55         7.41 o
   7   7   3          0.08         -0.97         2.93 o
   8   7   3        140.02        159.17         7.59 o
   9   7   3        207.03        212.71         9.71 o
  10   7   3         11.92         13.00         6.38 o
  11   7   3        152.18        158.04        10.79 o
  12   7   3          1.08         -6.94         6.94 o
  13   7   3          8.68          5.59        12.26 o
  14   7   3         24.00         34.22        17.01 o
  15   7   3          6.44         17.19        16.82 o
 -11   8   3          0.36         -4.31        12.84 o
 -10   8   3          4.42          3.39        11.64 o
  -9   8   3         30.48         39.18        11.74 o
  -8   8   3        166.70        140.24        17.68 o
  -7   8   3         22.29          5.52         6.81 o
  -6   8   3         82.25         71.90         8.90 o
  -5   8   3         57.46         47.49         7.90 o
  -4   8   3        175.53        198.78        12.80 o
  -3   8   3          0.84         -1.33         4.57 o
  -2   8   3        387.14        415.94        10.53 o
  -1   8   3       1694.17       1700.49        17.63 o
   0   8   3         24.22         25.07         2.94 o
   1   8   3       1480.60       1520.11        16.37 o
   2   8   3        298.43        354.75         8.38 o
   3   8   3        316.90        260.82         5.86 o
   4   8   3        294.74        278.99         6.63 o
   5   8   3         66.19         52.33         4.33 o
   6   8   3          3.44         -1.70         2.45 o
   7   8   3        271.80        305.05         7.88 o
   8   8   3         43.37         43.01         4.78 o
   9   8   3         51.09         50.37         5.89 o
  10   8   3        172.09        181.92        11.43 o
  11   8   3         13.28         13.75         6.76 o
  12   8   3        114.34        117.22        19.71 o
  13   8   3          5.25         -4.54        10.57 o
  14   8   3          0.05          8.37        12.72 o
 -11   9   3         23.31         29.99        13.27 o
 -10   9   3          0.15        -11.57        11.57 o
  -9   9   3          0.71         -6.92        11.05 o
  -8   9   3        448.52        534.71        21.72 o
  -7   9   3          0.58         -5.32         7.48 o
  -6   9   3          0.01         -6.92         6.92 o
  -5   9   3          0.64         -0.96         6.48 o
  -4   9   3          6.42          4.01         6.24 o
  -3   9   3        165.23        130.20        11.09 o
  -2   9   3         77.79         62.62         6.52 o
  -1   9   3         73.70         65.77         5.67 o
   0   9   3         65.41         59.85         5.19 o
   1   9   3        264.59        247.07         8.10 o
   2   9   3         16.38         15.10         4.17 o
   3   9   3          5.06          7.69         3.11 o
   4   9   3          0.67          0.08         2.52 o
   5   9   3        225.15        239.48         7.22 o
   6   9   3         55.68         55.05         5.18 o
   7   9   3         57.66         49.41         4.82 o
   8   9   3         30.07         30.74         5.00 o
   9   9   3         37.78         27.54         6.28 o
  10   9   3         84.50         70.34         7.69 o
  11   9   3          8.03         14.01         7.89 o
  12   9   3          0.62         -2.94         9.11 o
  13   9   3         11.47         12.35        11.20 o
  14   9   3         45.55         57.59        13.17 o
 -10  10   3          4.89          9.62        13.15 o
  -9  10   3         14.58          3.40        13.03 o
  -8  10   3         36.36         32.51        10.43 o
  -7  10   3          2.42          0.14         8.07 o
  -6  10   3         51.87         37.38         8.51 o
  -5  10   3          0.04         -1.54         6.98 o
  -4  10   3        100.38         88.15         9.26 o
  -3  10   3        161.35        147.39        11.22 o
  -2  10   3          3.46         -2.36         4.57 o
  -1  10   3          1.08          1.04         3.66 o
   0  10   3         11.25         10.60         4.46 o
   1  10   3          0.00         -3.89         3.89 o
   2  10   3        253.35        274.70         9.19 o
   3  10   3        568.48        575.32        11.00 o
   4  10   3        174.79        191.32         7.01 o
   5  10   3         60.86         55.08         4.97 o
   6  10   3        311.61        315.54         9.08 o
   7  10   3       1032.22       1099.17        14.97 o
   8  10   3        127.21        123.59         8.29 o
   9  10   3          0.17         -5.27         5.27 o
  10  10   3        181.73        163.35        18.53 o
  11  10   3         30.04         20.20         8.60 o
  12  10   3        147.22        181.95        19.28 o
  13  10   3          6.93         13.05        11.28 o
  14  10   3         14.04          7.22        11.81 o
  -9  11   3          4.75         -7.12        11.77 o
  -8  11   3          5.65         -1.91         9.18 o
  -7  11   3        281.86        337.07        19.32 o
  -6  11   3          5.73         -1.29         7.55 o
  -5  11   3         40.62         23.63         8.46 o
  -4  11   3          4.21         -2.28         7.80 o
  -3  11   3        473.08        501.71        19.86 o
  -2  11   3         11.99          8.64         5.09 o
  -1  11   3         62.65         51.80         7.32 o
   0  11   3        929.65        968.47        15.82 o
   1  11   3          7.02          9.22         4.62 o
   2  11   3         35.68         31.53         5.28 o
   3  11   3          2.48         -3.95         3.95 o
   4  11   3        174.32        165.82         7.59 o
   5  11   3        794.45        842.38        14.07 o
   6  11   3        109.36        113.62         7.56 o
   7  11   3        184.15        179.76        15.57 o
   8  11   3        202.36        174.61        13.48 o
   9  11   3         52.73         31.91         8.28 o
  10  11   3         45.59         55.72        10.27 o
  11  11   3         24.07         32.63         9.60 o
  12  11   3          0.49          4.24         8.76 o
  13  11   3         17.36         19.97        11.35 o
  -9  12   3         31.52         40.08        13.77 o
  -8  12   3         55.51         43.61        12.20 o
  -7  12   3         18.96         30.68         9.88 o
  -6  12   3         46.07         52.49        10.36 o
  -5  12   3         35.54         27.75         9.31 o
  -4  12   3          0.86          4.81         8.08 o
  -3  12   3        314.92        357.77        16.62 o
  -2  12   3        217.90        256.97        15.24 o
  -1  12   3        302.37        335.12        14.47 o
   0  12   3         31.14         22.29         6.51 o
   1  12   3         66.98         68.94         6.70 o
   2  12   3        202.84        204.46        10.09 o
   3  12   3         20.45         18.36         5.28 o
   4  12   3        256.66        276.98        11.94 o
   5  12   3        157.62        157.92         9.66 o
   6  12   3        247.76        270.66        16.18 o
   7  12   3        207.49        178.34        18.09 o
   8  12   3         88.24         94.86        11.30 o
   9  12   3         33.63         17.04         9.31 o
  10  12   3          0.00         -8.32         8.32 o
  11  12   3          4.73         -7.42         8.36 o
  12  12   3          6.39         -7.57        12.44 o
  13  12   3         32.17         25.68        14.11 o
  -8  13   3         93.03        101.07        23.26 o
  -7  13   3          6.48          4.15        11.63 o
  -6  13   3          7.76          1.81         8.50 o
  -5  13   3         33.34         21.59         9.30 o
  -4  13   3        327.17        465.58        20.89 o
  -3  13   3        109.71        115.98        10.84 o
  -2  13   3          6.21         -7.67         7.77 o
  -1  13   3         70.61         67.75         8.37 o
   0  13   3         65.84         48.81         7.44 o
   1  13   3        690.88        822.03        18.85 o
   2  13   3         65.11         55.78         7.37 o
   3  13   3          0.86          1.46         5.31 o
   4  13   3        180.89        162.06        16.70 o
   5  13   3          5.26          1.60         7.25 o
   6  13   3         15.58         10.39         6.97 o
   7  13   3        119.83        108.00        14.69 o
   8  13   3         13.51         14.27         8.22 o
   9  13   3         23.90         12.90         9.36 o
  10  13   3         21.44         23.26        11.77 o
  11  13   3          0.03         -0.88        10.36 o
  12  13   3          2.08         -8.73        10.69 o
  -7  14   3          0.71          8.67        16.73 o
  -6  14   3         90.94         84.53        18.26 o
  -5  14   3         74.45         74.61        22.27 o
  -4  14   3          5.55         -1.49        10.64 o
  -3  14   3          0.94         -1.46        11.43 o
  -2  14   3          4.66          1.28         9.14 o
  -1  14   3          0.08         -4.56         9.02 o
   0  14   3          3.99         -1.78         8.98 o
   1  14   3        144.48        175.68        16.91 o
   2  14   3         46.88         47.33         9.87 o
   3  14   3        118.55        115.89        16.79 o
   4  14   3          2.91          0.84         7.21 o
   5  14   3          7.43          0.30         9.39 o
   6  14   3          1.17         -6.66         6.66 o
   7  14   3          0.39          0.14         7.35 o
   8  14   3          0.04          2.88         8.50 o
   9  14   3          9.95          4.17         8.43 o
  10  14   3         12.40         13.49         9.99 o
  11  14   3          0.92        -11.63        12.39 o
  -6  15   3         32.39         11.60        14.67 o
  -5  15   3          1.13         -5.02        13.26 o
  -4  15   3          0.34         -3.58        10.18 o
  -3  15   3         36.03         35.00        12.47 o
  -2  15   3         69.14         58.44        12.17 o
  -1  15   3         85.16         98.00        16.93 o
   0  15   3         41.06         42.32        10.65 o
   1  15   3         61.22         62.02        13.04 o
   2  15   3        240.45        292.51        20.44 o
   3  15   3          0.45         -1.20         8.17 o
   4  15   3          1.17          4.40         8.95 o
   5  15   3        122.12        138.89        14.45 o
   6  15   3          0.58         -1.64         7.92 o
   7  15   3          3.85          1.10         8.36 o
   8  15   3         13.34         18.14         8.83 o
   9  15   3         84.67         90.69        12.56 o
  10  15   3          3.27         -6.66         9.22 o
  -4  16   3          4.17          2.21        15.26 o
  -3  16   3         44.10         53.09        13.65 o
  -2  16   3          0.14        -10.65        10.65 o
  -1  16   3          3.99          7.05        11.53 o
   0  16   3          1.51          0.62         9.27 o
   1  16   3         28.58         23.72        14.03 o
   2  16   3          9.74         -0.77         8.71 o
   3  16   3          0.96         -7.52         9.11 o
   4  16   3          0.17         -6.85         8.89 o
   5  16   3         16.94         18.33         9.98 o
   6  16   3          8.16          8.74         8.97 o
   7  16   3          0.10          5.19         8.89 o
   8  16   3          0.15          6.38         9.01 o
   9  16   3          5.53          1.60         9.28 o
  -3  17   3          3.21        -28.99        28.99 o
  -2  17   3          3.36          4.20        12.47 o
  -1  17   3         25.24         13.16        12.32 o
   0  17   3         11.31         33.40        12.38 o
   1  17   3         26.78         50.26        16.90 o
   2  17   3         32.92         31.62        11.52 o
   3  17   3          1.52         -3.83         8.71 o
   4  17   3         11.47         16.01         9.54 o
   5  17   3         15.58          1.04        10.09 o
   6  17   3          7.81         10.93         9.51 o
   7  17   3          2.97          3.88         9.87 o
   8  17   3         20.86         19.32        10.25 o
   0  18   3         11.45         -3.92        14.39 o
   1  18   3          0.74         18.25        14.68 o
   2  18   3          5.26         -5.78         9.97 o
   3  18   3          0.35          3.39        11.77 o
   4  18   3          7.16          8.65        10.47 o
   5  18   3         13.09         12.14        10.61 o
  -3 -17   4         12.70          5.84        16.09 o
  -2 -17   4          5.42         10.69        14.29 o
  -1 -17   4          0.10          4.19        16.29 o
   0 -17   4         29.10         35.74        16.95 o
   1 -17   4         17.16         18.33        21.66 o
  -6 -16   4         15.79         20.90        17.28 o
  -5 -16   4         58.35         58.24        20.27 o
  -4 -16   4         81.99         74.54        17.12 o
  -3 -16   4          8.80          2.37        14.47 o
  -2 -16   4         64.58         57.77        17.36 o
  -1 -16   4         17.84          5.73        14.35 o
   0 -16   4         30.03         35.33        15.88 o
   1 -16   4          8.40          5.40         9.80 o
   2 -16   4        130.68        145.99        15.54 o
   3 -16   4         19.68         28.40         9.74 o
   4 -16   4        158.09        197.36        17.92 o
  -7 -15   4         67.45         64.81        21.51 o
  -6 -15   4        159.20        146.07        26.83 o
  -5 -15   4         39.54         41.13        17.37 o
  -4 -15   4         14.91         -3.01        17.62 o
  -3 -15   4         61.91         57.49        15.42 o
  -2 -15   4        118.77        103.67        17.99 o
  -1 -15   4        140.98        150.60        19.52 o
   0 -15   4          9.44         14.68         8.74 o
   1 -15   4         14.71         12.73         7.73 o
   2 -15   4         26.00         23.04         9.15 o
   3 -15   4          1.00          8.64         9.48 o
   4 -15   4          0.36         -2.00         9.69 o
   5 -15   4         15.12         23.23        10.44 o
   6 -15   4        105.17         98.40        16.58 o
  -9 -14   4          8.87         -9.66        18.19 o
  -8 -14   4          0.53        -12.87        12.87 o
  -7 -14   4         28.64         38.40        17.87 o
  -6 -14   4          4.13          9.60        15.25 o
  -5 -14   4          0.73         -1.43        10.36 o
  -4 -14   4         29.58         16.45        13.45 o
  -3 -14   4          0.13         -2.14        10.85 o
  -2 -14   4          2.43          2.79         5.22 o
  -1 -14   4          1.01         -6.19         7.93 o
   0 -14   4          1.55         -5.20         5.20 o
   1 -14   4         18.18          3.30         6.21 o
   2 -14   4          0.09         -5.20         7.07 o
   3 -14   4        110.53        113.37        12.67 o
   4 -14   4          6.26         -4.03         9.82 o
   5 -14   4         13.81         -5.89        11.69 o
   6 -14   4          0.00         -9.51        10.94 o
   7 -14   4          6.90          1.70        12.15 o
 -10 -13   4          0.01        -10.89        16.73 o
  -9 -13   4          4.01         -9.59        16.33 o
  -8 -13   4         71.32         49.68        19.84 o
  -7 -13   4          0.27         -0.91        13.80 o
  -6 -13   4         38.17         28.63        10.35 o
  -5 -13   4          1.65          0.75         9.44 o
  -4 -13   4        165.42        110.46        12.91 o
  -3 -13   4          7.59          4.43         4.09 o
  -2 -13   4        284.03        328.87        22.22 o
  -1 -13   4          2.17          1.24         4.27 o
   0 -13   4         41.66         42.50         6.22 o
   1 -13   4          8.31         -0.95         5.63 o
   2 -13   4         22.57          7.06         7.23 o
   3 -13   4         57.11         39.61        10.53 o
   4 -13   4          5.02          5.29         8.31 o
   5 -13   4          1.18         -5.83         9.26 o
   6 -13   4        163.26        174.97        18.25 o
   7 -13   4          5.63         -9.03        11.38 o
   8 -13   4          1.50        -11.48        11.48 o
 -10 -12   4          7.38         13.88        15.40 o
  -9 -12   4         15.76         12.31        12.08 o
  -8 -12   4         42.92         31.01        12.64 o
  -7 -12   4         47.59         46.66        12.18 o
  -6 -12   4          6.95          3.43         4.68 o
  -5 -12   4        323.32        326.95        12.30 o
  -4 -12   4          0.24          4.65         3.24 o
  -3 -12   4          1.96          7.16         3.67 o
  -2 -12   4        217.62        236.21        12.09 o
  -1 -12   4        295.50        310.44        12.46 o
   0 -12   4         17.24         14.13         6.25 o
   1 -12   4          3.03          1.49         7.40 o
   2 -12   4         51.03         48.32         9.63 o
   3 -12   4        130.63        105.33        15.10 o
   4 -12   4        250.31        301.93        20.58 o
   5 -12   4         31.17         19.35         9.54 o
   6 -12   4         64.39         60.71        12.68 o
   7 -12   4         71.55         51.09        15.57 o
   8 -12   4          9.18          3.78        11.24 o
   9 -12   4         33.55         26.29        19.98 o
 -11 -11   4         54.58         53.52        10.32 o
 -10 -11   4          3.42         11.16         8.99 o
  -9 -11   4          2.35         -1.34         7.20 o
  -8 -11   4        111.96        120.40         9.88 o
  -7 -11   4         11.29         10.34         6.23 o
  -6 -11   4        108.29         86.44        10.91 o
  -5 -11   4         97.63         54.61        11.35 o
  -4 -11   4        107.27        117.76        12.94 o
  -3 -11   4       1849.99       1907.37        46.86 o
  -2 -11   4         34.58         28.99         3.93 o
  -1 -11   4         20.16         15.71         2.72 o
   0 -11   4          0.15         -3.24         3.24 o
   1 -11   4        282.65        186.65        30.53 o
   2 -11   4        146.85        160.16        12.90 o
   3 -11   4         41.19         36.91         8.30 o
   4 -11   4         10.76          5.58         7.05 o
   5 -11   4         11.93          9.49         8.00 o
   6 -11   4        137.09        138.13        16.71 o
   7 -11   4         75.80         67.75        12.37 o
   8 -11   4          8.36         -0.22        11.70 o
   9 -11   4        137.89        177.03        32.73 o
  10 -11   4         11.03          4.48        13.81 o
 -12 -10   4         31.38         67.06        24.15 o
 -11 -10   4         53.90         59.76         9.44 o
 -10 -10   4          0.96         11.12         7.21 o
  -9 -10   4        150.90        181.79        10.93 o
  -8 -10   4        138.52        152.50        11.56 o
  -7 -10   4          3.40          1.47         4.03 o
  -6 -10   4        100.77         91.12         7.63 o
  -5 -10   4        222.26        207.27        17.10 o
  -4 -10   4        900.07        929.85        35.15 o
  -3 -10   4         45.91         46.77         5.50 o
  -2 -10   4         89.27         82.82         9.04 o
  -1 -10   4         15.30         16.12         2.31 o
   0 -10   4       1011.87       1045.37        11.34 o
   1 -10   4        113.21        107.66         5.44 o
   2 -10   4        106.99        104.95         6.03 o
   3 -10   4          1.62         -3.88         3.88 o
   4 -10   4         26.48         15.58         6.00 o
   5 -10   4        445.91        445.26        15.16 o
   6 -10   4         69.43         82.85        10.30 o
   7 -10   4        120.14        134.58        13.75 o
   8 -10   4          0.06         -7.94         7.94 o
   9 -10   4          6.18          2.08        11.63 o
  10 -10   4          3.03         -5.62        11.51 o
  11 -10   4          0.29        -12.67        12.67 o
 -12  -9   4        164.10        246.66        22.54 o
 -11  -9   4         22.86         12.96         9.51 o
 -10  -9   4         89.77        100.30        11.01 o
  -9  -9   4         28.23         27.02         6.52 o
  -8  -9   4          2.08          3.19         5.21 o
  -7  -9   4        379.40        419.43        11.93 o
  -6  -9   4         29.92         33.73         3.94 o
  -5  -9   4        174.08        173.14        11.34 o
  -4  -9   4          0.91          1.33         2.57 o
  -3  -9   4        157.41        154.00        13.07 o
  -2  -9   4        163.10        144.82         9.35 o
  -1  -9   4        580.57        600.46         6.17 o
   0  -9   4        196.39        191.30         4.66 o
   1  -9   4       1204.61       1211.20        11.54 o
   2  -9   4        812.33        855.39        12.25 o
   3  -9   4        470.32        503.19         9.92 o
   4  -9   4         51.02         41.62         5.19 o
   5  -9   4        211.65        205.75         9.61 o
   6  -9   4         43.45         43.23         8.05 o
   7  -9   4         12.50         13.06         7.65 o
   8  -9   4          6.39          0.04         8.17 o
   9  -9   4         13.49          9.33         8.65 o
  10  -9   4         78.51         83.04        14.49 o
  11  -9   4        105.33        108.08        19.97 o
  12  -9   4          9.39         14.68        21.49 o
 -12  -8   4          8.12          7.52         8.06 o
 -11  -8   4          5.39         15.19         8.05 o
 -10  -8   4          9.44         14.00         7.00 o
  -9  -8   4         33.69         37.67         6.90 o
  -8  -8   4         56.91         47.21         6.85 o
  -7  -8   4        149.60        142.34        10.00 o
  -6  -8   4        517.47        571.98         8.80 o
  -5  -8   4          0.45         -1.47         1.47 o
  -4  -8   4        685.02        698.20        10.58 o
  -3  -8   4        255.70        239.31         8.44 o
  -2  -8   4        233.47        273.49         5.38 o
  -1  -8   4        250.23        243.26         6.49 o
   0  -8   4       1523.62       1545.55        12.34 o
   1  -8   4          0.10         -0.53         1.28 o
   2  -8   4          0.24         -0.15         2.70 o
   3  -8   4        990.49        997.70        12.57 o
   4  -8   4        748.21        766.10        12.20 o
   5  -8   4        585.40        631.23        12.55 o
   6  -8   4        178.69        180.65        10.47 o
   7  -8   4        368.32        421.63        17.55 o
   8  -8   4        155.21        186.49        17.23 o
   9  -8   4         41.18         25.06         9.34 o
  10  -8   4         29.38         19.54        10.93 o
  11  -8   4         54.70         67.07        13.36 o
  12  -8   4          0.00        -10.17        10.17 o
 -13  -7   4          1.20         10.93         9.27 o
 -12  -7   4         31.03         32.51         9.54 o
 -11  -7   4          3.43          7.70         7.84 o
 -10  -7   4         48.84         39.41         8.05 o
  -9  -7   4        131.76        133.23        10.09 o
  -8  -7   4        109.84        103.29         7.88 o
  -7  -7   4          4.51          0.49         3.57 o
  -6  -7   4        954.60        949.96         9.58 o
  -5  -7   4         98.64        105.57         3.85 o
  -4  -7   4         41.91         40.21         2.85 o
  -3  -7   4        365.13        359.65         8.85 o
  -2  -7   4        313.82        368.86        32.96 o
  -1  -7   4        539.24        522.65         7.60 o
   0  -7   4         84.57        110.65         3.41 o
   1  -7   4        553.18        539.90         6.44 o
   2  -7   4        302.51        276.41         6.04 o
   3  -7   4        130.62        121.44         7.65 o
   4  -7   4        101.94        103.05         5.65 o
   5  -7   4         15.50          8.15         4.03 o
   6  -7   4       1286.97       1398.49        18.99 o
   7  -7   4        244.38        249.27        22.37 o
   8  -7   4          5.90         -6.96         6.96 o
   9  -7   4         28.14         23.43         8.91 o
  10  -7   4          2.06         -4.99         7.83 o
  11  -7   4         14.85         -2.79         9.47 o
  12  -7   4         12.14         -9.94         9.94 o
  13  -7   4          1.58         -5.53        11.66 o
 -13  -6   4         12.73         17.27         9.57 o
 -12  -6   4          0.01          1.12         8.20 o
 -11  -6   4         46.49         45.52         9.00 o
 -10  -6   4         53.91         67.09         9.74 o
  -9  -6   4          7.60          6.30         6.60 o
  -8  -6   4         59.78         58.60         6.04 o
  -7  -6   4        123.17        118.86         5.36 o
  -6  -6   4        232.06        224.60         6.05 o
  -5  -6   4        434.07        433.53         5.69 o
  -4  -6   4        453.17        473.79         5.58 o
  -3  -6   4          4.21          2.43         2.61 o
  -2  -6   4        693.65        700.44        19.07 o
  -1  -6   4        992.09        976.75        17.20 o
   0  -6   4        141.67        101.35         4.84 o
   1  -6   4        446.60        490.35         5.79 o
   2  -6   4        761.09        761.68         8.00 o
   3  -6   4       1022.72       1056.96        11.65 o
   4  -6   4          5.16          3.68         3.12 o
   5  -6   4        509.68        499.58         9.92 o
   6  -6   4          0.92          0.17         3.38 o
   7  -6   4         54.74         39.55         7.41 o
   8  -6   4        362.09        354.84        16.84 o
   9  -6   4        162.59        157.33        11.78 o
  10  -6   4         68.51         50.29         9.82 o
  11  -6   4          7.84         -4.67         9.33 o
  12  -6   4          6.75         -5.31         9.72 o
  13  -6   4         48.45         48.74        16.18 o
 -13  -5   4         28.49         27.56        10.95 o
 -12  -5   4          6.89         -2.82         8.85 o
 -11  -5   4          1.99         -4.53         7.93 o
 -10  -5   4          3.20         -7.07         7.07 o
  -9  -5   4        157.56        142.98        13.98 o
  -8  -5   4        242.67        241.67         8.81 o
  -7  -5   4        320.30        339.34         7.90 o
  -6  -5   4          8.99          6.56         2.71 o
  -5  -5   4          2.23          3.35         2.02 o
  -4  -5   4        336.25        314.89         4.26 o
  -3  -5   4       1197.47       1104.06         7.72 o
  -2  -5   4         35.74         51.54         3.53 o
  -1  -5   4         65.21         81.48         5.98 o
   0  -5   4         42.90         52.26         1.97 o
   1  -5   4        213.72        188.81         3.63 o
   2  -5   4       2156.41       2328.94        13.78 o
   3  -5   4        106.85        120.78         4.07 o
   4  -5   4          3.37          2.34         2.71 o
   5  -5   4        150.77        156.02         5.79 o
   6  -5   4        479.84        496.40        11.64 o
   7  -5   4         22.42         23.17         6.47 o
   8  -5   4        396.27        404.98        14.35 o
   9  -5   4         79.19         81.36         8.91 o
  10  -5   4        196.30        241.66        16.45 o
  11  -5   4          9.63          3.52         8.40 o
  12  -5   4          5.64          6.70        10.71 o
  13  -5   4          0.26        -10.49        10.49 o
  14  -5   4          0.59        -12.16        12.30 o
 -13  -4   4          4.94         -2.99         9.18 o
 -12  -4   4          3.66         10.99         8.77 o
 -11  -4   4         27.19         23.89         9.25 o
 -10  -4   4         82.41         68.72         9.40 o
  -9  -4   4          8.09          4.94         5.74 o
  -8  -4   4         32.49         25.27         4.03 o
  -7  -4   4          2.46          0.81         3.12 o
  -6  -4   4        402.56        421.85         7.74 o
  -5  -4   4       1259.34       1276.92        11.16 o
  -4  -4   4        531.18        488.84         6.12 o
  -3  -4   4       2757.30       2900.02        14.75 o
  -2  -4   4        149.01        130.76         2.54 o
  -1  -4   4       1038.95       1080.08        12.05 o
   0  -4   4        394.31        401.34         4.14 o
   1  -4   4        143.43        135.27         3.31 o
   2  -4   4        389.49        393.85         5.29 o
   3  -4   4         89.82         83.75         3.74 o
   4  -4   4       1274.66       1295.40        13.13 o
   5  -4   4          2.88          2.05         3.45 o
   6  -4   4         37.40         32.94         3.91 o
   7  -4   4          8.01          4.09         4.28 o
   8  -4   4        952.06       1082.02        19.44 o
   9  -4   4        357.26        361.26        14.50 o
  10  -4   4        119.26        100.44        12.45 o
  11  -4   4          0.76         -7.65         7.65 o
  12  -4   4          2.43         -1.65         8.12 o
  13  -4   4          1.33          3.65        11.55 o
  14  -4   4          8.45          9.71        12.60 o
 -13  -3   4         17.72         15.12         9.69 o
 -12  -3   4          0.83         -8.68         8.68 o
 -11  -3   4        179.43        175.99        13.41 o
 -10  -3   4         42.00         28.23         7.28 o
  -9  -3   4          3.89          0.02         5.67 o
  -8  -3   4          5.27         -1.76         4.10 o
  -7  -3   4          1.78         -0.77         2.96 o
  -6  -3   4         11.04          0.32         2.75 o
  -5  -3   4         15.98         18.54         2.73 o
  -4  -3   4       2091.41       2245.11        13.52 o
  -3  -3   4        118.17         72.56         2.93 o
  -2  -3   4       1547.50       1554.89         9.20 o
  -1  -3   4         43.87         31.09         1.58 o
   0  -3   4         59.78         58.85         1.63 o
   1  -3   4       1526.51       1565.88         9.24 o
   2  -3   4        362.69        353.50         4.63 o
   3  -3   4        108.26        105.19         5.15 o
   4  -3   4         88.61         82.05         4.84 o
   5  -3   4        513.11        515.83         9.56 o
   6  -3   4        348.45        289.21         7.91 o
   7  -3   4        132.17        100.93         6.55 o
   8  -3   4        441.92        426.10        12.71 o
   9  -3   4          4.77          0.29         5.51 o
  10  -3   4        240.18        237.56        20.76 o
  11  -3   4          0.73         -6.99         6.99 o
  12  -3   4          0.01         -8.07         8.07 o
  13  -3   4          3.79          5.82        11.35 o
  14  -3   4          2.24         16.15        12.37 o
 -13  -2   4          0.47          0.29         9.54 o
 -12  -2   4          2.48         11.74         9.29 o
 -11  -2   4        356.36        368.03        18.47 o
 -10  -2   4         42.69         47.05         8.21 o
  -9  -2   4          2.22         -5.72         5.72 o
  -8  -2   4         78.34         95.15         6.52 o
  -7  -2   4          5.96          3.78         3.64 o
  -6  -2   4        487.26        504.54         9.27 o
  -5  -2   4        115.99         85.93         4.04 o
  -4  -2   4        391.90        451.47         6.04 o
  -3  -2   4         59.40         43.90         2.39 o
  -2  -2   4        111.47         89.64         3.05 o
  -1  -2   4       1316.80       1239.64         7.78 o
   0  -2   4      18396.28      17994.94        61.56 o
   1  -2   4       1677.52       1638.46         9.58 o
   2  -2   4       1321.68       1328.02         8.60 o
   3  -2   4       3176.06       3180.11        17.39 o
   4  -2   4         51.16         41.55         2.98 o
   5  -2   4          7.32         10.60         2.30 o
   6  -2   4          0.10          3.45         3.03 o
   7  -2   4        406.39        405.54        11.25 o
   8  -2   4          0.92         -1.72         4.45 o
   9  -2   4         65.07         53.33         6.76 o
  10  -2   4         37.08         42.56         7.12 o
  11  -2   4         13.61          5.29         7.16 o
  12  -2   4        143.97        147.35        18.47 o
  13  -2   4         59.62         57.75        12.68 o
  14  -2   4          2.79          2.39        10.64 o
  15  -2   4          2.42         -1.12        13.98 o
 -13  -1   4        101.53        137.58        15.30 o
 -12  -1   4        206.62        234.73        26.25 o
 -11  -1   4         21.61         20.17         8.94 o
 -10  -1   4          7.96          3.21         7.86 o
  -9  -1   4        297.81        337.77        14.36 o
  -8  -1   4         20.85         16.40         6.93 o
  -7  -1   4        963.16        973.53        15.83 o
  -6  -1   4        980.31        957.04        14.02 o
  -5  -1   4         44.04         50.58         4.47 o
  -4  -1   4        618.07        618.08         8.25 o
  -3  -1   4       1826.27       1860.81        11.86 o
  -2  -1   4        156.61        138.45         3.46 o
  -1  -1   4        545.44        566.93         5.24 o
   0  -1   4       1061.20        998.46         6.69 o
   1  -1   4        792.21        679.44         4.94 o
   2  -1   4       4627.58       4452.00        18.41 o
   3  -1   4         26.43         27.62         2.21 o
   4  -1   4         52.67         57.67         3.19 o
   5  -1   4       3518.50       3446.54        19.93 o
   6  -1   4        108.77         99.34         7.54 o
   7  -1   4        278.88        260.86         9.55 o
   8  -1   4        100.90        102.18         9.13 o
   9  -1   4        111.20        104.17         7.50 o
  10  -1   4        247.43        237.19        15.92 o
  11  -1   4         53.51         51.85        10.27 o
  12  -1   4          0.13         -7.01         7.01 o
  13  -1   4         10.44          0.01        10.76 o
  14  -1   4         39.18         51.13        14.53 o
  15  -1   4          5.75         -7.68        13.04 o
 -13   0   4         19.51         16.64        16.24 o
 -12   0   4          8.16          2.81        10.71 o
 -11   0   4         52.61         48.80        11.29 o
 -10   0   4         33.13         18.07         9.36 o
  -9   0   4         31.04         19.87         8.51 o
  -8   0   4          6.88         -0.61         6.54 o
  -7   0   4        108.58        110.53         8.04 o
  -6   0   4        754.16        695.04        12.71 o
  -5   0   4       1819.80       1951.94        18.84 o
  -4   0   4        184.81        192.93         5.77 o
  -3   0   4        374.43        404.52         6.50 o
  -2   0   4       3589.26       3491.02        17.94 o
  -1   0   4       4592.33       4475.46        20.76 o
   0   0   4       2747.23       2559.92        13.86 o
   1   0   4       2164.64       2092.47         9.07 o
   2   0   4       7264.55       6707.10        32.97 o
   3   0   4       1899.55       1804.87        10.84 o
   4   0   4       1524.86       1404.34        10.37 o
   5   0   4       4783.86       4867.04        25.74 o
   6   0   4       1197.24       1427.86        13.86 o
   7   0   4        193.19        190.35         9.73 o
   8   0   4        494.16        476.42        12.57 o
   9   0   4         74.40         53.70         6.15 o
  10   0   4         19.67          9.29         5.51 o
  11   0   4         16.79         13.36         6.65 o
  12   0   4          4.66         -5.09         7.15 o
  13   0   4          1.54         -1.57         8.05 o
  14   0   4         24.35         29.37        13.60 o
  15   0   4          1.55        -12.74        12.74 o
 -13   1   4         61.76         51.52        25.17 o
 -12   1   4          6.71         -2.60        10.12 o
 -11   1   4         71.33         86.29        12.55 o
 -10   1   4         16.99          7.81         7.95 o
  -9   1   4         49.32         41.76         8.54 o
  -8   1   4        302.80        307.30        13.90 o
  -7   1   4         95.00         95.90         7.97 o
  -6   1   4        114.15        150.05         7.89 o
  -5   1   4         91.62        109.52         5.84 o
  -4   1   4        356.74        376.66         8.35 o
  -3   1   4         12.05         11.33         2.60 o
  -2   1   4         49.67         42.46         2.67 o
  -1   1   4       3996.11       4222.10        19.81 o
   0   1   4       2231.27       2237.25        13.51 o
   1   1   4       8891.85       8702.93        33.03 o
   2   1   4       2317.73       2210.61        11.34 o
   3   1   4        643.68        559.92         5.42 o
   4   1   4        121.12        104.48         6.19 o
   5   1   4        307.63        345.53         6.42 o
   6   1   4        302.47        377.62         7.02 o
   7   1   4        775.93        833.65        15.34 o
   8   1   4          0.41         -0.99         3.86 o
   9   1   4         38.37         37.67         5.55 o
  10   1   4        268.09        292.54        12.98 o
  11   1   4         47.09         35.31         6.85 o
  12   1   4         14.97          5.64         6.72 o
  13   1   4         12.14          5.56         8.81 o
  14   1   4          6.52         -0.36        11.21 o
  15   1   4         27.76         50.86        14.85 o
 -13   2   4          2.97          1.71        15.77 o
 -12   2   4         50.07         40.32        13.13 o
 -11   2   4         26.42         21.01        10.95 o
 -10   2   4        113.40        103.53        11.52 o
  -9   2   4        420.72        476.20        18.25 o
  -8   2   4         46.68         50.39         8.31 o
  -7   2   4         71.87         44.03         7.20 o
  -6   2   4        854.57        773.73        13.84 o
  -5   2   4        212.29        191.59         7.59 o
  -4   2   4         92.11        104.40         5.31 o
  -3   2   4         31.38         25.74         2.58 o
  -2   2   4          8.25          6.54         1.95 o
  -1   2   4       2623.07       2724.44        15.55 o
   0   2   4       3798.71       3764.58        18.59 o
   1   2   4        233.08        245.17         3.88 o
   2   2   4       2065.90       2014.47        10.30 o
   3   2   4       1927.06       1843.36        10.82 o
   4   2   4        221.98        233.56         4.49 o
   5   2   4       1266.57       1332.39        11.82 o
   6   2   4        244.29        217.19         4.76 o
   7   2   4         23.41         23.51         3.11 o
   8   2   4          9.75          2.60         3.06 o
   9   2   4         23.07         11.84         4.13 o
  10   2   4        213.33        197.93         8.86 o
  11   2   4         21.21         20.53         5.27 o
  12   2   4         16.64         10.13         7.94 o
  13   2   4        128.95        152.53        13.91 o
  14   2   4         11.69         20.40         9.99 o
  15   2   4          2.96          6.07        10.89 o
 -13   3   4          6.61         15.12        14.94 o
 -12   3   4          0.13         -8.05        10.21 o
 -11   3   4          1.59         -8.98         8.98 o
 -10   3   4         15.21          4.92         8.75 o
  -9   3   4         61.79         43.82        10.23 o
  -8   3   4        282.78        262.02        19.09 o
  -7   3   4        349.35        339.63        10.49 o
  -6   3   4         35.07         34.32         4.59 o
  -5   3   4        338.45        382.50        10.97 o
  -4   3   4         62.60         63.86         4.41 o
  -3   3   4         42.09         25.89         2.97 o
  -2   3   4        687.50        651.08         8.51 o
  -1   3   4          0.89          6.32         2.08 o
   0   3   4       3126.78       3347.31        18.51 o
   1   3   4       1269.29       1156.84         8.72 o
   2   3   4       3396.31       3335.89        16.80 o
   3   3   4        565.40        573.34         6.00 o
   4   3   4         29.23         23.10         1.73 o
   5   3   4       1218.57       1239.32        10.65 o
   6   3   4        436.50        383.90         7.03 o
   7   3   4        604.62        624.29         8.16 o
   8   3   4         11.31          7.73         2.59 o
   9   3   4        756.75        769.78        12.63 o
  10   3   4        551.98        569.82        12.08 o
  11   3   4          5.52          6.59         4.92 o
  12   3   4         21.15         14.05         7.35 o
  13   3   4         25.05         21.66         8.30 o
  14   3   4         91.57        118.34        12.16 o
  15   3   4          7.24          3.54         9.47 o
 -12   4   4         53.82         54.20        13.30 o
 -11   4   4         37.60         16.50        14.87 o
 -10   4   4         26.77          9.99         9.55 o
  -9   4   4         14.60          2.55         8.53 o
  -8   4   4         26.38         30.89         6.13 o
  -7   4   4        800.01        860.57        18.54 o
  -6   4   4        156.42        152.45         9.84 o
  -5   4   4        961.12       1017.42        17.87 o
  -4   4   4        536.64        534.28        12.76 o
  -3   4   4       2075.00       2085.15        18.45 o
  -2   4   4        234.56        240.32         6.28 o
  -1   4   4       2708.49       2725.96        17.30 o
   0   4   4       7150.57       7200.78        33.03 o
   1   4   4       3444.03       3536.23        18.91 o
   2   4   4        524.32        520.93         6.03 o
   3   4   4         33.82         38.36         2.07 o
   4   4   4       4468.16       4686.70        21.43 o
   5   4   4        425.81        382.63         5.35 o
   6   4   4        957.86       1036.94        11.10 o
   7   4   4        296.42        312.34         8.05 o
   8   4   4        295.73        280.90         7.77 o
   9   4   4       2638.00       2760.98        27.38 o
  10   4   4        387.22        368.07        10.80 o
  11   4   4          0.20         -4.62         4.62 o
  12   4   4         69.49         70.82         8.89 o
  13   4   4         27.12         24.94         7.90 o
  14   4   4         10.50         13.90        10.18 o
  15   4   4         14.94         29.19        15.30 o
 -12   5   4         41.71         25.96        13.15 o
 -11   5   4         39.94         35.13        12.05 o
 -10   5   4         86.85         59.24        15.65 o
  -9   5   4          2.27         -8.81         8.81 o
  -8   5   4        296.64        278.51        16.29 o
  -7   5   4          2.72          9.99         5.54 o
  -6   5   4        177.14        126.95         8.65 o
  -5   5   4        561.69        588.92        16.27 o
  -4   5   4          2.22         -1.25         4.46 o
  -3   5   4         96.08         83.80         7.24 o
  -2   5   4         35.48         46.07         3.90 o
  -1   5   4        976.85        977.16        10.61 o
   0   5   4        516.08        586.91         8.77 o
   1   5   4       2218.08       2286.73        14.41 o
   2   5   4       2015.48       2144.81        13.30 o
   3   5   4        610.01        600.46         6.82 o
   4   5   4         12.55          9.53         2.09 o
   5   5   4        216.38        212.80         4.80 o
   6   5   4       1153.21       1103.81        10.42 o
   7   5   4        223.30        235.00         7.46 o
   8   5   4        250.44        250.81         9.42 o
   9   5   4         50.30         56.91         6.75 o
  10   5   4        281.88        268.42         9.93 o
  11   5   4         21.23         24.56         5.69 o
  12   5   4          0.11         -6.52         6.52 o
  13   5   4         55.15         70.82         9.91 o
  14   5   4         14.84         11.01         8.16 o
  15   5   4          1.14         21.58        11.40 o
 -12   6   4          0.16        -10.00        11.93 o
 -11   6   4          0.81        -11.55        11.55 o
 -10   6   4          3.33        -10.46        10.46 o
  -9   6   4          8.63          0.76         9.53 o
  -8   6   4          2.00         -2.00         6.54 o
  -7   6   4        268.75        284.12        15.08 o
  -6   6   4        376.39        386.68        15.03 o
  -5   6   4        269.22        334.85        13.88 o
  -4   6   4        581.12        588.78        15.39 o
  -3   6   4         64.48         60.56         5.78 o
  -2   6   4        282.68        289.59         8.90 o
  -1   6   4       2365.21       2500.17        21.33 o
   0   6   4        370.14        408.52         6.97 o
   1   6   4        243.57        214.12         4.26 o
   2   6   4       3049.31       3269.89        18.89 o
   3   6   4       1640.47       1751.44        11.84 o
   4   6   4         41.66         12.88         2.26 o
   5   6   4         12.15         10.54         2.16 o
   6   6   4         19.53         13.99         2.12 o
   7   6   4        150.29        136.05         6.49 o
   8   6   4          0.63         -1.03         3.84 o
   9   6   4        459.62        494.90        13.73 o
  10   6   4        594.39        618.50        18.39 o
  11   6   4          0.11         -6.29         6.29 o
  12   6   4         11.25          4.83         6.96 o
  13   6   4          0.20         -7.97         7.97 o
  14   6   4         11.21         11.58        10.12 o
  15   6   4          2.21         -6.71        12.09 o
 -11   7   4          1.09         -8.23        11.75 o
 -10   7   4         10.06         14.68        11.83 o
  -9   7   4         51.63         28.67        13.83 o
  -8   7   4          5.76         -0.39         7.35 o
  -7   7   4         36.17         19.27         7.37 o
  -6   7   4         42.66         21.47         7.55 o
  -5   7   4        209.48        207.39        12.88 o
  -4   7   4        343.46        373.68        14.40 o
  -3   7   4        131.86        100.77        10.42 o
  -2   7   4        374.10        423.95        12.19 o
  -1   7   4         54.51         48.44         4.46 o
   0   7   4       1441.44       1549.31        15.32 o
   1   7   4        390.91        459.41         9.24 o
   2   7   4       2303.95       2439.66        20.02 o
   3   7   4        244.43        243.20         6.23 o
   4   7   4          3.56         -2.07         2.07 o
   5   7   4       1115.58       1175.48        11.07 o
   6   7   4          2.25         -2.15         2.15 o
   7   7   4         20.37         15.49         3.36 o
   8   7   4          0.07         -2.63         3.97 o
   9   7   4        861.40        874.06        17.26 o
  10   7   4          4.73         12.02         6.38 o
  11   7   4          7.08         -0.24         6.08 o
  12   7   4          0.16         -6.42         6.42 o
  13   7   4          4.95         -4.60        10.39 o
  14   7   4          3.25          0.44        11.44 o
  15   7   4         19.88         34.84        12.01 o
 -11   8   4         19.94        -11.84        11.84 o
 -10   8   4          7.58          0.00        13.73 o
  -9   8   4         42.93         27.74        13.34 o
  -8   8   4         20.16         17.06         8.54 o
  -7   8   4         32.83         24.05         8.13 o
  -6   8   4         93.55         95.54         9.44 o
  -5   8   4        890.62       1003.35        22.03 o
  -4   8   4          0.01         -3.73         5.94 o
  -3   8   4         16.64         14.15         5.20 o
  -2   8   4        282.86        351.21        12.06 o
  -1   8   4        372.17        392.22         9.95 o
   0   8   4        825.21        853.87        11.94 o
   1   8   4         48.98         49.82         4.66 o
   2   8   4        503.60        541.98        10.06 o
   3   8   4        234.69        222.32         6.62 o
   4   8   4        899.63        908.69        11.81 o
   5   8   4         42.47         35.02         3.17 o
   6   8   4         39.95         29.96         3.05 o
   7   8   4         48.66         49.26         4.28 o
   8   8   4        252.54        265.52        10.15 o
   9   8   4        100.90        108.04         8.22 o
  10   8   4        137.66        126.70        10.77 o
  11   8   4        140.06        138.45         9.96 o
  12   8   4         98.27         95.55        14.12 o
  13   8   4         23.17         15.50        10.70 o
  14   8   4         13.50          5.78        13.13 o
  15   8   4          8.72         -2.27        26.71 o
 -10   9   4         47.88         39.12        14.17 o
  -9   9   4          4.96        -12.00        12.01 o
  -8   9   4          1.43          5.06         8.22 o
  -7   9   4        197.40        181.95        17.00 o
  -6   9   4          1.43         -2.60         6.89 o
  -5   9   4          4.12          0.92         7.00 o
  -4   9   4        183.91        214.37        13.51 o
  -3   9   4         15.91          3.42         5.44 o
  -2   9   4         70.92         54.93         6.33 o
  -1   9   4        832.62        932.68        16.34 o
   0   9   4          0.68         -1.95         1.95 o
   1   9   4        564.32        598.18        11.67 o
   2   9   4        262.18        293.79         9.56 o
   3   9   4         13.11          9.84         3.45 o
   4   9   4          0.11          0.96         1.69 o
   5   9   4        223.03        246.87         7.73 o
   6   9   4         65.28         53.26         3.94 o
   7   9   4        136.38        120.90         6.53 o
   8   9   4         14.91         11.57         4.28 o
   9   9   4        139.88        121.29         9.24 o
  10   9   4          0.43         -5.16         5.48 o
  11   9   4          9.27         11.65         8.09 o
  12   9   4         27.00         20.61        10.36 o
  13   9   4          2.32         -3.28        10.06 o
  14   9   4          0.69         -3.44        10.35 o
 -10  10   4         15.54          3.98        14.66 o
  -9  10   4          5.82          9.61        12.07 o
  -8  10   4          0.40        -10.50        10.50 o
  -7  10   4         18.70          1.54         8.11 o
  -6  10   4        129.32        136.48        15.19 o
  -5  10   4         13.32          7.33         7.43 o
  -4  10   4         85.92         82.05         9.42 o
  -3  10   4        106.99         82.95         7.93 o
  -2  10   4        147.18        129.44        14.78 o
  -1  10   4          1.23         -3.98         3.98 o
   0  10   4          1.31          0.35         4.96 o
   1  10   4          0.02         -3.50         4.10 o
   2  10   4          3.85          2.68         4.52 o
   3  10   4        567.52        627.72        11.90 o
   4  10   4         93.65         65.74         5.70 o
   5  10   4         24.02         11.87         3.14 o
   6  10   4         23.64         13.81         3.53 o
   7  10   4         31.58         19.09         4.27 o
   8  10   4         76.76         69.81         7.83 o
   9  10   4         82.70         91.38         7.93 o
  10  10   4         12.19         11.16         7.52 o
  11  10   4        156.36        168.81        21.17 o
  12  10   4          1.07         10.83         9.11 o
  13  10   4         53.77         68.05        14.40 o
  14  10   4          1.49         -2.13        17.15 o
  -9  11   4         10.11         13.67        18.68 o
  -8  11   4         16.48         -7.52        11.01 o
  -7  11   4          7.26         -8.22         8.38 o
  -6  11   4        148.77        160.21        13.89 o
  -5  11   4         17.16          6.76         8.21 o
  -4  11   4         49.16         65.36         9.24 o
  -3  11   4         17.56         13.19         7.98 o
  -2  11   4         24.73         19.69         7.15 o
  -1  11   4          5.59          1.63         3.99 o
   0  11   4        450.59        448.23        14.96 o
   1  11   4        333.87        311.54        11.20 o
   2  11   4        248.47        288.61        11.52 o
   3  11   4         68.84         54.17         7.69 o
   4  11   4          2.14         -4.03         4.03 o
   5  11   4        164.86        162.83         6.89 o
   6  11   4        118.23        101.95        10.78 o
   7  11   4         80.14         58.82         6.28 o
   8  11   4          5.15          9.42         5.71 o
   9  11   4         66.21         32.08        10.05 o
  10  11   4          0.12         -4.19         7.48 o
  11  11   4        207.68        257.61        23.05 o
  12  11   4        117.72        172.27        17.10 o
  13  11   4          0.64         -0.48        10.54 o
  -8  12   4         33.53         42.55        12.65 o
  -7  12   4         84.57        133.76        16.62 o
  -6  12   4         33.73         41.27        10.23 o
  -5  12   4         90.13         93.77        12.26 o
  -4  12   4         23.81         19.36         8.81 o
  -3  12   4          0.10          9.77         7.86 o
  -2  12   4        117.62         92.10        13.26 o
  -1  12   4        192.24        182.64        11.67 o
   0  12   4         58.96         44.99         7.56 o
   1  12   4         96.45        110.30         9.33 o
   2  12   4         58.38         55.82         6.31 o
   3  12   4         93.19        100.47         8.67 o
   4  12   4        378.05        417.54        12.49 o
   5  12   4         34.82         19.31         6.26 o
   6  12   4        105.26         68.95         7.07 o
   7  12   4         37.81         26.65         7.40 o
   8  12   4         35.93         25.28         9.38 o
   9  12   4        306.69        303.62        40.81 o
  10  12   4          1.92         -1.33         8.82 o
  11  12   4          0.05         -8.03         8.03 o
  12  12   4          2.18         -8.87         8.87 o
  13  12   4         33.46         20.98        10.82 o
  -8  13   4          7.49        -13.92        24.72 o
  -7  13   4         17.91         21.15        11.45 o
  -6  13   4          2.43          5.07         9.80 o
  -5  13   4          0.27         -0.32         9.04 o
  -4  13   4          0.95         -4.47         8.33 o
  -3  13   4         99.22        113.95        11.70 o
  -2  13   4        313.21        396.50        20.21 o
  -1  13   4         55.15         49.10         8.26 o
   0  13   4          1.30          4.66         6.79 o
   1  13   4         20.74         19.85         7.02 o
   2  13   4        300.48        301.35        18.66 o
   3  13   4         60.24         57.96         7.46 o
   4  13   4          0.66         -5.29         5.29 o
   5  13   4        142.23        118.10        15.30 o
   6  13   4         71.54         41.74         8.48 o
   7  13   4        125.98        159.10        21.86 o
   8  13   4          1.29          4.75         8.39 o
   9  13   4         31.40         11.05         8.87 o
  10  13   4          0.37         -4.81         9.80 o
  11  13   4          0.54         -2.29         9.97 o
  12  13   4          7.70         11.84        11.36 o
  -6  14   4          1.49        -11.69        11.69 o
  -5  14   4         88.72         77.07        14.31 o
  -4  14   4        202.36        248.78        20.46 o
  -3  14   4         17.71          3.05        10.42 o
  -2  14   4         18.04          0.52        10.03 o
  -1  14   4        202.73        243.62        21.27 o
   0  14   4         15.82         30.12         9.45 o
   1  14   4          0.68          1.71         7.63 o
   2  14   4         82.32         99.93        17.55 o
   3  14   4          1.60         -0.39         7.48 o
   4  14   4        156.96        155.89        18.49 o
   5  14   4         22.95          9.30         7.82 o
   6  14   4         61.51         49.59        10.30 o
   7  14   4          0.61          5.30         8.29 o
   8  14   4         33.72         24.87         9.00 o
   9  14   4         46.34         40.17        11.00 o
  10  14   4         10.94         -2.72         9.62 o
  11  14   4          0.09        -10.53        10.53 o
  -5  15   4          0.38         -4.65        11.18 o
  -4  15   4          6.31         -8.33        10.97 o
  -3  15   4          1.35         -9.94         9.94 o
  -2  15   4         73.23         74.72        13.03 o
  -1  15   4          4.50         -3.07         9.92 o
   0  15   4         19.16         13.59        10.29 o
   1  15   4         10.94          9.19        11.45 o
   2  15   4        177.92        176.87        20.93 o
   3  15   4         35.85         52.73        11.41 o
   4  15   4          1.72         -3.87         8.32 o
   5  15   4          1.07         -6.13         9.08 o
   6  15   4         36.07         44.87        10.53 o
   7  15   4          0.14          1.33         7.78 o
   8  15   4        103.12         92.27        16.16 o
   9  15   4          0.85          7.46         9.98 o
  10  15   4         48.94         57.16        14.85 o
  11  15   4          2.49        -10.34        10.34 o
  -4  16   4          5.24        -11.77        11.77 o
  -3  16   4          0.81        -10.58        10.58 o
  -2  16   4         60.18         41.89        13.33 o
  -1  16   4          5.85          6.91         9.85 o
   0  16   4          0.23          1.80        10.50 o
   1  16   4          0.01         -7.30         9.99 o
   2  16   4          8.81          1.79        10.51 o
   3  16   4          0.38         -4.73         9.68 o
   4  16   4          1.43          1.55         8.82 o
   5  16   4          0.02          9.91         9.69 o
   6  16   4          0.69          1.77         8.61 o
   7  16   4          5.57          2.82        10.05 o
   8  16   4          1.98          3.15         9.26 o
   9  16   4          5.51          8.52         9.61 o
  -2  17   4          1.11        -10.79        10.79 o
  -1  17   4          2.48         -6.99        12.43 o
   0  17   4         14.40         17.06        11.45 o
   1  17   4          2.51          5.80        11.16 o
   2  17   4         17.48         12.96        11.08 o
   3  17   4          3.95          5.64        10.04 o
   4  17   4          0.00          8.31        10.37 o
   5  17   4          0.00          5.15        10.62 o
   6  17   4          0.76          5.93         9.51 o
   7  17   4          8.10          5.79         9.38 o
   8  17   4         11.18         11.82         9.89 o
   1  18   4         21.85         19.03        13.64 o
   2  18   4          4.64         21.26        12.05 o
   3  18   4          5.51          0.92        11.16 o
   4  18   4          1.64          7.63        15.87 o
   5  18   4          0.05          1.58        11.49 o
  -1 -17   5          4.95         -4.26        21.60 o
  -5 -16   5         88.50         70.88        22.29 o
  -4 -16   5          9.70          7.64        13.00 o
  -3 -16   5          4.99         -3.29        14.39 o
  -2 -16   5          0.22         -6.64        12.91 o
  -1 -16   5         57.00         54.56        16.55 o
   0 -16   5        114.54        124.66        25.68 o
   1 -16   5         17.96         13.01        13.88 o
   2 -16   5         17.96          9.89        10.55 o
   3 -16   5         33.92         42.49        10.52 o
   4 -16   5         11.02         19.32        30.12 o
  -7 -15   5         26.66         16.48        17.34 o
  -6 -15   5        136.59        127.93        25.72 o
  -5 -15   5          8.36         -6.57        15.01 o
  -4 -15   5         18.82          8.86        11.21 o
  -3 -15   5         32.84         32.24        16.95 o
  -2 -15   5          4.43          5.77        12.65 o
  -1 -15   5         25.85         27.62        13.51 o
   0 -15   5         35.42         29.37        14.35 o
   1 -15   5         11.92         10.19         9.40 o
   2 -15   5         14.73         11.14         8.23 o
   3 -15   5        148.91        147.84        15.14 o
   4 -15   5          2.88          1.10        11.85 o
   5 -15   5          1.23          6.45        13.97 o
   6 -15   5         41.92         64.16        18.76 o
  -8 -14   5         14.28          4.83        19.04 o
  -7 -14   5         18.57         21.35        18.18 o
  -6 -14   5          0.45          8.06        16.77 o
  -5 -14   5        101.78         88.93        13.17 o
  -4 -14   5         14.14         13.19         8.09 o
  -3 -14   5         54.24         32.92        11.96 o
  -2 -14   5          4.61          1.68         8.87 o
  -1 -14   5         28.06         22.49        10.68 o
   0 -14   5          2.63         -1.23         7.54 o
   1 -14   5         38.79         36.73         9.91 o
   2 -14   5          0.36         -5.23         6.69 o
   3 -14   5          4.73          0.69         8.13 o
   4 -14   5         17.65         14.07        12.55 o
   5 -14   5          0.23         -1.28         9.38 o
   6 -14   5          1.61        -10.91        10.91 o
   7 -14   5          3.01         -8.12        11.61 o
  -9 -13   5          9.83         21.51        20.01 o
  -8 -13   5          0.05         12.66        16.38 o
  -7 -13   5        150.84        119.48        23.82 o
  -6 -13   5         19.00         30.38        15.86 o
  -5 -13   5         53.39         46.92        12.45 o
  -4 -13   5          0.17          1.49         7.51 o
  -3 -13   5         41.17         18.06        10.22 o
  -2 -13   5         73.17         48.32        14.48 o
  -1 -13   5        102.52         90.53        16.20 o
   0 -13   5         16.75          3.10         4.23 o
   1 -13   5          0.15         -2.68         5.27 o
   2 -13   5         58.36         64.51        12.93 o
   3 -13   5        100.97        122.76        13.37 o
   4 -13   5          7.51          5.57         8.13 o
   5 -13   5         17.74          9.03        11.15 o
   6 -13   5          0.06         -9.10         9.10 o
   7 -13   5         44.49         31.66        12.28 o
   8 -13   5         29.34          8.35        12.79 o
 -10 -12   5          0.53         10.19        17.09 o
  -9 -12   5          1.04         19.17        13.53 o
  -8 -12   5         11.42         14.85        13.80 o
  -7 -12   5         76.92         49.86        22.73 o
  -6 -12   5          8.11          8.86         8.95 o
  -5 -12   5          0.04          1.96         9.22 o
  -4 -12   5        399.99        516.01        30.87 o
  -3 -12   5          7.89         10.50         8.20 o
  -2 -12   5         56.75         41.07        10.91 o
  -1 -12   5        222.41        148.13        23.57 o
   0 -12   5        272.42        267.17        15.11 o
   1 -12   5          8.13         -4.49         5.11 o
   2 -12   5          5.76          4.68         6.24 o
   3 -12   5         65.13         56.25         9.08 o
   4 -12   5         72.38         68.44        11.71 o
   5 -12   5        417.84        491.78        21.70 o
   6 -12   5         50.76         44.72        11.79 o
   7 -12   5         57.41         41.89        15.39 o
   8 -12   5         20.24         11.20        12.16 o
   9 -12   5          1.90        -12.64        12.64 o
 -10 -11   5         56.90         58.43        12.78 o
  -9 -11   5         26.53         35.69         8.59 o
  -8 -11   5          0.43          0.66         5.85 o
  -7 -11   5        131.17        129.24        13.76 o
  -6 -11   5        120.92         92.75        11.61 o
  -5 -11   5        198.85        135.27        15.77 o
  -4 -11   5          8.90          3.76         8.36 o
  -3 -11   5        262.77        269.75        39.77 o
  -2 -11   5          0.57         -3.30         7.19 o
  -1 -11   5        443.52        445.97        14.20 o
   0 -11   5          0.45         -2.92         2.92 o
   1 -11   5         94.39         85.20         8.49 o
   2 -11   5         70.13         69.25        10.32 o
   3 -11   5        198.38        201.63        14.80 o
   4 -11   5         88.31         76.62         9.88 o
   5 -11   5          9.03          5.28         8.19 o
   6 -11   5         73.30         61.92        11.25 o
   7 -11   5         89.10        109.00        14.94 o
   8 -11   5        196.03        165.29        22.26 o
   9 -11   5         54.98         39.00        14.36 o
  10 -11   5        182.29        172.53        38.15 o
 -11 -10   5          2.50         -1.22         8.67 o
 -10 -10   5         22.52         22.36         7.63 o
  -9 -10   5          0.07          1.20         6.16 o
  -8 -10   5          0.20         -0.49         4.61 o
  -7 -10   5         44.36         38.08         5.81 o
  -6 -10   5          9.11          1.35         4.31 o
  -5 -10   5          9.80          7.15         3.25 o
  -4 -10   5          2.81          3.54         8.02 o
  -3 -10   5          3.80         -0.98         9.07 o
  -2 -10   5        108.21         77.22        17.04 o
  -1 -10   5        150.03        115.35        14.97 o
   0 -10   5         32.18         27.11         3.21 o
   1 -10   5        558.49        539.69         9.22 o
   2 -10   5        232.91        239.48        10.39 o
   3 -10   5        153.50        129.73         7.46 o
   4 -10   5        201.91        169.80        12.16 o
   5 -10   5          8.08         10.95         5.94 o
   6 -10   5         94.97         84.82        12.97 o
   7 -10   5         56.20         65.46        16.48 o
   8 -10   5          0.71        -10.68        10.68 o
   9 -10   5          1.15         -7.57        11.46 o
  10 -10   5         39.88         38.73        16.16 o
  11 -10   5          9.56         -4.75        12.80 o
 -11  -9   5         24.49         54.78        11.25 o
 -10  -9   5         66.78         70.10         9.04 o
  -9  -9   5         65.21         74.31         8.45 o
  -8  -9   5          9.48         11.44         5.44 o
  -7  -9   5          0.19         -2.58         4.45 o
  -6  -9   5        145.14        124.59         8.45 o
  -5  -9   5        384.10        380.15         8.78 o
  -4  -9   5         95.62         65.83         8.49 o
  -3  -9   5        276.18        215.13        60.39 o
  -2  -9   5          4.51          0.12         7.02 o
  -1  -9   5         86.85         71.42         7.22 o
   0  -9   5        254.05        239.44         7.16 o
   1  -9   5          4.62          1.65         2.82 o
   2  -9   5        297.41        305.57         7.40 o
   3  -9   5         11.20         10.35         3.71 o
   4  -9   5         27.59         18.68         4.59 o
   5  -9   5         12.47         10.58         5.80 o
   6  -9   5          5.61         -3.68         6.13 o
   7  -9   5         17.00         15.53         7.23 o
   8  -9   5          5.56         -7.53         7.53 o
   9  -9   5         54.94         59.69        10.75 o
  10  -9   5        125.85        141.31        24.69 o
  11  -9   5          5.38          7.19        13.74 o
  12  -9   5         38.86         17.10        15.78 o
 -12  -8   5          9.82         12.55        10.08 o
 -11  -8   5          4.34          5.82         7.82 o
 -10  -8   5          4.30          3.26         7.15 o
  -9  -8   5          0.62          0.40         5.82 o
  -8  -8   5          3.98          1.21         4.99 o
  -7  -8   5         29.06         19.36         5.37 o
  -6  -8   5        182.07        164.16         7.52 o
  -5  -8   5       1053.78       1051.55        13.44 o
  -4  -8   5         45.51         30.29         3.08 o
  -3  -8   5        344.02        343.39        16.66 o
  -2  -8   5         28.16         34.67        17.05 o
  -1  -8   5         79.73         84.18         6.93 o
   0  -8   5        529.84        541.14         7.21 o
   1  -8   5        677.36        688.27         6.15 o
   2  -8   5          8.40          6.53         2.74 o
   3  -8   5          6.14          5.10         3.23 o
   4  -8   5       1188.41       1234.73        14.81 o
   5  -8   5        895.09        885.18        13.37 o
   6  -8   5        102.36         90.25         8.31 o
   7  -8   5         97.87         92.87        10.42 o
   8  -8   5         50.47         51.84         9.06 o
   9  -8   5          1.30         -7.51         7.51 o
  10  -8   5          3.32         -5.01         9.00 o
  11  -8   5         23.03         12.05        10.34 o
  12  -8   5         35.11         19.42        11.66 o
 -12  -7   5          4.45         -2.73         7.87 o
 -11  -7   5          2.23          6.09         8.09 o
 -10  -7   5          1.38          3.48         7.12 o
  -9  -7   5         59.28         53.31         7.86 o
  -8  -7   5          0.12         -2.91         4.85 o
  -7  -7   5         84.60         69.94         6.48 o
  -6  -7   5        196.11        208.42         6.57 o
  -5  -7   5       1463.74       1491.06        12.20 o
  -4  -7   5        229.70        216.08         5.41 o
  -3  -7   5        202.07        187.65        11.83 o
  -2  -7   5        103.17        102.78        22.31 o
  -1  -7   5         49.55         30.76        11.22 o
   0  -7   5        737.32        711.74         7.54 o
   1  -7   5         45.61         49.17         2.23 o
   2  -7   5         54.04         80.37         4.49 o
   3  -7   5        911.45        935.03        11.40 o
   4  -7   5        206.32        226.36         8.09 o
   5  -7   5         65.26         70.17         5.86 o
   6  -7   5        163.50        184.26         9.37 o
   7  -7   5        948.03       1010.37        22.11 o
   8  -7   5         50.82         44.02         8.71 o
   9  -7   5         48.10         58.36         9.46 o
  10  -7   5          6.26          4.71         8.91 o
  11  -7   5          2.85         -8.71         9.11 o
  12  -7   5         13.72          0.04        10.63 o
  13  -7   5         23.11         12.54        11.74 o
 -12  -6   5         13.60         -2.80         8.88 o
 -11  -6   5          1.07         -5.49         7.64 o
 -10  -6   5         79.23         76.87         9.85 o
  -9  -6   5         71.53         76.50         9.16 o
  -8  -6   5        442.79        455.65        13.90 o
  -7  -6   5          1.93         -3.07         3.36 o
  -6  -6   5         89.85         88.86         4.76 o
  -5  -6   5        430.47        411.32         5.80 o
  -4  -6   5       1214.51       1220.10         9.02 o
  -3  -6   5        191.01        208.05         8.56 o
  -2  -6   5         69.40         87.39        10.75 o
  -1  -6   5        303.73        257.78        23.44 o
   0  -6   5        225.96        219.71         4.13 o
   1  -6   5        177.78        165.49         3.35 o
   2  -6   5        466.89        508.49         7.08 o
   3  -6   5         54.51         66.41         5.77 o
   4  -6   5       1108.63       1055.12        12.36 o
   5  -6   5          5.58          2.81         3.88 o
   6  -6   5         40.89         32.95         5.36 o
   7  -6   5       1094.48       1122.39        22.24 o
   8  -6   5          0.04          1.72         7.16 o
   9  -6   5         52.91         46.10         9.08 o
  10  -6   5        249.64        268.55        21.17 o
  11  -6   5         26.21         11.54         9.20 o
  12  -6   5          4.11         -5.33         9.72 o
  13  -6   5         30.20         41.40        13.97 o
 -13  -5   5          4.84          6.47        10.69 o
 -12  -5   5          2.49         -7.86         7.86 o
 -11  -5   5         67.42         73.24        11.70 o
 -10  -5   5          8.07         -0.15         6.84 o
  -9  -5   5        136.31        146.16        10.83 o
  -8  -5   5         21.79         20.75         5.40 o
  -7  -5   5          0.61         -3.07         3.07 o
  -6  -5   5         45.60         31.65         3.88 o
  -5  -5   5        366.02        373.73         6.41 o
  -4  -5   5         84.19         91.41         3.18 o
  -3  -5   5         80.15         73.88         2.96 o
  -2  -5   5          7.53          9.19         2.15 o
  -1  -5   5          0.80          9.05         2.52 o
   0  -5   5       8829.61       9247.64        39.34 o
   1  -5   5        422.92        366.93         4.62 o
   2  -5   5        523.68        431.81         8.34 o
   3  -5   5         56.79         52.81         3.34 o
   4  -5   5         11.80          8.13         1.71 o
   5  -5   5         89.84         90.79         5.69 o
   6  -5   5        357.97        381.06        10.56 o
   7  -5   5       2016.51       2069.23        28.95 o
   8  -5   5        352.60        403.96        16.83 o
   9  -5   5        125.14        127.68        11.18 o
  10  -5   5          8.68         11.54         7.79 o
  11  -5   5         29.17         14.55         8.85 o
  12  -5   5         58.09         36.39        13.85 o
  13  -5   5          2.61         -9.63        10.84 o
  14  -5   5          2.39         10.20        12.01 o
 -13  -4   5          0.04         -1.91         9.65 o
 -12  -4   5          1.58         -6.93         8.98 o
 -11  -4   5          8.26          8.59         9.36 o
 -10  -4   5        200.33        225.23        14.22 o
  -9  -4   5        824.55        912.91        21.68 o
  -8  -4   5        199.13        214.07         9.63 o
  -7  -4   5         57.28         50.47         4.30 o
  -6  -4   5         59.84         51.11         4.18 o
  -5  -4   5          8.22          3.46         2.55 o
  -4  -4   5         17.41          9.21         1.99 o
  -3  -4   5        195.19        225.69         4.28 o
  -2  -4   5       1681.27       1745.08        10.48 o
  -1  -4   5       3583.13       3743.40        16.00 o
   0  -4   5       8018.10       8151.64        31.34 o
   1  -4   5        192.30        184.72         3.39 o
   2  -4   5        591.65        556.27         6.12 o
   3  -4   5        210.54        195.38         4.42 o
   4  -4   5        351.65        296.08         7.34 o
   5  -4   5       1449.85       1446.45        16.67 o
   6  -4   5        601.11        683.79        12.79 o
   7  -4   5        325.02        363.02        12.88 o
   8  -4   5        373.40        430.85        12.34 o
   9  -4   5        228.00        176.82        14.29 o
  10  -4   5        542.73        651.88        21.03 o
  11  -4   5         95.13         68.46        10.53 o
  12  -4   5          2.05         -8.64         8.64 o
  13  -4   5          0.00         -8.75         8.75 o
  14  -4   5         15.06          5.77        12.80 o
 -13  -3   5         21.59          8.79        10.49 o
 -12  -3   5         32.50         25.96        10.68 o
 -11  -3   5          1.61          0.40         9.12 o
 -10  -3   5        313.87        351.26        17.30 o
  -9  -3   5          3.86         -5.91         5.91 o
  -8  -3   5         36.99         30.27         5.72 o
  -7  -3   5       1087.36       1080.45        14.27 o
  -6  -3   5        280.92        291.41         7.20 o
  -5  -3   5         35.84         21.47         2.90 o
  -4  -3   5         37.85         42.77         2.70 o
  -3  -3   5         46.62         44.86         2.77 o
  -2  -3   5          1.92          4.98         1.65 o
  -1  -3   5       1213.37       1351.58         8.10 o
   0  -3   5        233.51        281.08         3.64 o
   1  -3   5       2908.92       2836.25        15.82 o
   2  -3   5        375.97        395.56         5.11 o
   3  -3   5         57.51         76.54         4.32 o
   4  -3   5        221.28        272.53         5.79 o
   5  -3   5          4.34         -2.29         2.91 o
   6  -3   5        182.91        209.95         8.01 o
   7  -3   5        191.05        212.96         9.74 o
   8  -3   5        281.11        268.53        11.02 o
   9  -3   5        211.50        205.03        13.43 o
  10  -3   5         93.55         77.07        11.41 o
  11  -3   5          4.67         -1.78         7.29 o
  12  -3   5         87.11         84.61        16.05 o
  13  -3   5          1.43         -9.02         9.02 o
  14  -3   5          0.12         -9.47        11.77 o
 -13  -2   5          4.40         -7.56        10.64 o
 -12  -2   5         86.13        115.91        13.61 o
 -11  -2   5        111.37        120.82        13.24 o
 -10  -2   5         28.23         12.95         8.16 o
  -9  -2   5         20.78         22.09         6.73 o
  -8  -2   5         11.34          0.52         4.79 o
  -7  -2   5          0.02         -3.83         4.05 o
  -6  -2   5         43.39         43.67         4.64 o
  -5  -2   5          0.02          1.32         2.10 o
  -4  -2   5       5275.06       5245.50        25.77 o
  -3  -2   5        597.32        581.02         6.82 o
  -2  -2   5          6.32         10.68         1.95 o
  -1  -2   5        892.74        948.24         7.48 o
   0  -2   5         48.04         52.09         2.20 o
   1  -2   5       2838.46       2767.73        12.54 o
   2  -2   5        106.59        111.74         3.06 o
   3  -2   5       2087.75       2063.60        12.86 o
   4  -2   5          1.86          4.11         2.29 o
   5  -2   5         82.01         50.25         4.82 o
   6  -2   5        171.26        205.17         6.41 o
   7  -2   5        370.71        402.23        10.83 o
   8  -2   5         55.08         48.39         5.45 o
   9  -2   5          0.10         -4.50         4.50 o
  10  -2   5         52.53         42.68         6.84 o
  11  -2   5        212.50        175.87        19.84 o
  12  -2   5          1.68         -6.74         7.82 o
  13  -2   5         25.41         15.31         9.95 o
  14  -2   5         20.06         16.14        10.73 o
  15  -2   5         14.45         17.16        12.79 o
 -13  -1   5          3.43        -10.97        10.97 o
 -12  -1   5         54.11         58.12        16.16 o
 -11  -1   5         20.75         14.58        10.93 o
 -10  -1   5         32.10         16.40         8.56 o
  -9  -1   5         10.86          8.20         7.41 o
  -8  -1   5         10.13          3.30         6.54 o
  -7  -1   5        186.19        184.07         8.39 o
  -6  -1   5        159.89        161.93         7.17 o
  -5  -1   5        549.86        557.97        10.01 o
  -4  -1   5        524.87        612.10         9.49 o
  -3  -1   5         19.60         24.11         2.54 o
  -2  -1   5         73.88         82.53         3.13 o
  -1  -1   5        742.22        671.47         6.71 o
   0  -1   5       1494.36       1460.46         8.84 o
   1  -1   5        524.12        477.61         4.40 o
   2  -1   5       1830.65       1919.06         9.97 o
   3  -1   5        116.47         97.76         3.72 o
   4  -1   5       2043.34       2067.46        13.08 o
   5  -1   5         60.74         61.10         3.50 o
   6  -1   5       1602.62       1588.72        15.66 o
   7  -1   5        209.61        199.03         8.49 o
   8  -1   5        182.46        142.78        10.47 o
   9  -1   5        432.01        473.78        13.74 o
  10  -1   5         27.42         26.14         6.27 o
  11  -1   5        256.05        280.32        15.28 o
  12  -1   5         33.97         10.31         7.07 o
  13  -1   5          0.10         -7.58        10.13 o
  14  -1   5          7.08         -0.69        11.43 o
  15  -1   5         18.59         39.40        15.43 o
 -13   0   5         11.51        -13.08        13.08 o
 -12   0   5         42.51         29.62        14.56 o
 -11   0   5         50.86         45.63        10.62 o
 -10   0   5         12.19          5.94         9.77 o
  -9   0   5          5.43         -1.50         8.14 o
  -8   0   5          5.88         -0.42         7.53 o
  -7   0   5         28.72         25.59         7.04 o
  -6   0   5        281.50        316.90        10.36 o
  -5   0   5       1047.16       1053.07        15.06 o
  -4   0   5       1074.97       1130.37        13.63 o
  -3   0   5       1794.46       1700.58        12.54 o
  -2   0   5        168.56        197.60         4.70 o
  -1   0   5        100.51         83.34         3.83 o
   0   0   5        992.62        989.28         7.16 o
   1   0   5        849.64        749.21         6.12 o
   2   0   5        715.54        647.47         5.08 o
   3   0   5         48.73         41.04         2.32 o
   4   0   5       6169.88       6152.62        28.46 o
   5   0   5        849.00        965.03         9.41 o
   6   0   5        405.09        474.61         9.54 o
   7   0   5        184.06        201.83        12.18 o
   8   0   5          2.39          0.70         3.65 o
   9   0   5       1358.61       1437.30        21.75 o
  10   0   5         14.14          9.28         5.40 o
  11   0   5        100.18         78.59        10.27 o
  12   0   5         24.66         16.77         6.76 o
  13   0   5          3.29         -5.69         9.22 o
  14   0   5         16.79         27.10        10.89 o
  15   0   5          9.62         -6.15        12.98 o
 -13   1   5         12.62        -18.50        18.50 o
 -12   1   5          0.05        -12.83        12.83 o
 -11   1   5         20.56         23.67        10.92 o
 -10   1   5        169.02        190.24        28.02 o
  -9   1   5         47.77         41.26        10.02 o
  -8   1   5          0.18         -7.48         7.48 o
  -7   1   5         99.00         86.55         8.41 o
  -6   1   5        193.58        195.89        12.33 o
  -5   1   5        379.20        371.50        10.19 o
  -4   1   5       1609.44       1700.45        17.96 o
  -3   1   5        472.05        498.46         8.17 o
  -2   1   5        924.86       1003.51         9.12 o
  -1   1   5         27.54         22.28         2.21 o
   0   1   5        535.58        540.76         6.56 o
   1   1   5        304.73        301.63         4.95 o
   2   1   5       4719.52       4538.71        18.69 o
   3   1   5        248.97        235.80         4.22 o
   4   1   5        783.02        849.90         8.61 o
   5   1   5        413.60        416.33         5.41 o
   6   1   5        724.69        718.45         9.99 o
   7   1   5        509.15        508.88        12.72 o
   8   1   5         14.02         15.84         4.40 o
   9   1   5         10.50          6.53         4.84 o
  10   1   5         23.80         18.39         5.74 o
  11   1   5        258.60        287.38        13.15 o
  12   1   5         59.99         39.13         8.42 o
  13   1   5          3.10          5.28         8.14 o
  14   1   5          8.64         15.82        10.44 o
  15   1   5         11.87         15.50        13.85 o
 -12   2   5         31.68         26.49        20.51 o
 -11   2   5         11.71         -5.86        11.43 o
 -10   2   5         76.55         77.52        12.42 o
  -9   2   5        107.20         97.96        10.64 o
  -8   2   5       1328.55       1346.18        25.66 o
  -7   2   5         53.91         44.71         7.98 o
  -6   2   5         37.35         35.23         6.84 o
  -5   2   5       1170.47       1221.01        18.37 o
  -4   2   5         17.21          7.14         2.53 o
  -3   2   5          1.35          0.87         2.67 o
  -2   2   5        181.76        155.31         4.89 o
  -1   2   5       1261.87       1382.01        11.08 o
   0   2   5       3036.52       2934.78        16.92 o
   1   2   5         61.08         55.47         2.95 o
   2   2   5       3765.80       3681.88        18.84 o
   3   2   5         59.22         52.90         2.61 o
   4   2   5         26.26         25.44         2.07 o
   5   2   5        103.47        163.34         5.24 o
   6   2   5       1326.02       1467.25        15.61 o
   7   2   5        139.32        121.76         7.08 o
   8   2   5         29.86         19.94         3.00 o
   9   2   5        118.99        103.12         5.61 o
  10   2   5         45.21         32.95         4.98 o
  11   2   5        618.53        651.91        13.86 o
  12   2   5          5.05          3.63         7.17 o
  13   2   5        140.43        199.96        15.49 o
  14   2   5          1.05          5.29         9.11 o
  15   2   5         49.13         75.61        13.01 o
 -12   3   5          3.48          2.32        13.21 o
 -11   3   5         22.78          1.16        11.43 o
 -10   3   5         58.09         22.26        10.50 o
  -9   3   5          0.18         -8.08         8.08 o
  -8   3   5         18.63          7.11         8.31 o
  -7   3   5         39.34         46.59         8.54 o
  -6   3   5        344.31        335.07        11.09 o
  -5   3   5          1.00         -1.47         3.39 o
  -4   3   5          0.24         -2.54         3.06 o
  -3   3   5        434.90        468.15         9.42 o
  -2   3   5        164.47        101.29         4.41 o
  -1   3   5       2644.38       2847.08        17.66 o
   0   3   5        160.29        140.74         5.31 o
   1   3   5       2048.38       1933.51        13.69 o
   2   3   5       4013.34       4051.36        22.35 o
   3   3   5       4672.94       4536.65        19.95 o
   4   3   5       2935.56       3127.19        16.97 o
   5   3   5         25.99         20.97         2.51 o
   6   3   5         12.99          5.19         2.75 o
   7   3   5        342.38        344.34         9.51 o
   8   3   5          9.73          6.42         3.28 o
   9   3   5         21.68         22.26         3.19 o
  10   3   5        147.03        147.81         6.52 o
  11   3   5        462.70        507.51        11.63 o
  12   3   5         28.65         30.60         7.59 o
  13   3   5          3.09          4.62         7.35 o
  14   3   5         53.57         67.70        10.05 o
  15   3   5         14.37         20.39        10.96 o
 -12   4   5          1.43         -6.43        11.23 o
 -11   4   5         13.42          2.20        10.58 o
 -10   4   5          2.13         -8.72         8.72 o
  -9   4   5          5.41         -7.78         8.20 o
  -8   4   5        435.83        452.97        18.64 o
  -7   4   5          4.01          7.90         4.61 o
  -6   4   5         15.74         12.13         4.65 o
  -5   4   5         78.15         63.87         5.71 o
  -4   4   5        622.42        586.46        13.69 o
  -3   4   5        700.94        737.01        13.99 o
  -2   4   5       1376.85       1452.38        15.54 o
  -1   4   5       1595.51       1729.91        14.05 o
   0   4   5       1250.30       1331.72        12.06 o
   1   4   5       4490.94       4806.33        24.94 o
   2   4   5       1181.50       1218.36         9.95 o
   3   4   5       2340.53       2563.90        14.18 o
   4   4   5        337.56        291.48         5.04 o
   5   4   5       3329.28       3724.17        19.92 o
   6   4   5       1342.09       1372.03        13.09 o
   7   4   5         40.42         22.89         3.38 o
   8   4   5        857.01        913.98        12.08 o
   9   4   5        125.63        126.94        12.97 o
  10   4   5          1.89          4.58         5.39 o
  11   4   5         46.34         33.86         5.39 o
  12   4   5        129.02        131.46        12.02 o
  13   4   5          2.66         -7.97         7.97 o
  14   4   5         55.75         80.32        10.88 o
  15   4   5          1.54          2.73         8.51 o
 -12   5   5         52.57         43.93        14.17 o
 -11   5   5          0.36          0.62        12.51 o
 -10   5   5         42.04          9.55        10.98 o
  -9   5   5         15.17         -6.32         8.36 o
  -8   5   5          1.32         -7.98         7.98 o
  -7   5   5        783.72        843.11        19.77 o
  -6   5   5         19.03          9.48         5.19 o
  -5   5   5          1.97          1.08         5.20 o
  -4   5   5         32.80         19.91         5.52 o
  -3   5   5         45.17         31.89         4.67 o
  -2   5   5        348.84        334.22        10.10 o
  -1   5   5       1955.52       2068.40        16.89 o
   0   5   5        385.59        424.32         7.83 o
   1   5   5         87.64         76.29         3.73 o
   2   5   5        975.82       1031.45         9.86 o
   3   5   5       1473.90       1543.47        11.36 o
   4   5   5        101.32         84.02         4.87 o
   5   5   5         67.49         59.91         4.10 o
   6   5   5        143.48        173.11         5.08 o
   7   5   5        195.91        159.70         5.86 o
   8   5   5         34.44         31.50         5.27 o
   9   5   5         30.13         24.62         5.73 o
  10   5   5          0.08         -4.08         5.20 o
  11   5   5          9.06          0.04         5.75 o
  12   5   5        189.36        180.63        12.17 o
  13   5   5         28.18         33.64         8.17 o
  14   5   5          1.63         -4.85         8.78 o
  15   5   5          7.43         35.85        14.88 o
 -11   6   5          0.82         -4.74        12.01 o
 -10   6   5         10.45          6.57        11.35 o
  -9   6   5         11.97          2.40        10.45 o
  -8   6   5          7.42         -6.57         8.21 o
  -7   6   5          1.33         -3.26         6.32 o
  -6   6   5         78.04         70.48         9.43 o
  -5   6   5        606.77        598.91        17.30 o
  -4   6   5        359.61        388.05        13.87 o
  -3   6   5        438.79        425.68        12.65 o
  -2   6   5         15.28          6.79         3.99 o
  -1   6   5         15.85          5.75         3.16 o
   0   6   5         53.65         25.16         4.01 o
   1   6   5        102.51         79.94         4.71 o
   2   6   5       1921.69       2127.55        17.64 o
   3   6   5          4.17          5.67         2.31 o
   4   6   5         12.18         11.02         2.28 o
   5   6   5        713.38        703.23         9.22 o
   6   6   5          0.03         -1.95         1.95 o
   7   6   5         41.83         45.55         3.33 o
   8   6   5        509.92        520.80        12.85 o
   9   6   5          2.68          7.44         5.23 o
  10   6   5          0.49         -2.04         5.54 o
  11   6   5         60.28         49.97         7.90 o
  12   6   5         46.34         26.38         7.77 o
  13   6   5          2.13         -7.95         7.95 o
  14   6   5          9.74         19.97         9.03 o
  15   6   5          0.93          3.96        13.28 o
 -11   7   5         60.18         49.25        14.53 o
 -10   7   5          0.01          3.41        10.81 o
  -9   7   5         23.53         32.11        12.02 o
  -8   7   5        100.46         73.53        12.53 o
  -7   7   5          7.55         -3.28         6.95 o
  -6   7   5        120.82        129.29        11.82 o
  -5   7   5         55.76         29.97         6.96 o
  -4   7   5         73.79         60.60         7.69 o
  -3   7   5          4.06         -1.35         4.51 o
  -2   7   5        205.74        187.64         9.39 o
  -1   7   5       1592.53       1616.18        21.10 o
   0   7   5        561.67        584.84        10.23 o
   1   7   5        123.35        117.15         4.85 o
   2   7   5        121.02         94.65         6.01 o
   3   7   5         21.48         29.94         3.27 o
   4   7   5        999.32       1082.93        11.04 o
   5   7   5          1.22          1.21         2.23 o
   6   7   5        448.52        453.35         7.81 o
   7   7   5        172.12        172.42         5.89 o
   8   7   5       1770.21       1891.71        23.76 o
   9   7   5         23.95         14.14         5.81 o
  10   7   5        409.51        467.41        14.72 o
  11   7   5          0.27         -1.03         6.10 o
  12   7   5        125.99        146.91        11.46 o
  13   7   5          2.06         -7.54         7.55 o
  14   7   5          4.56        -10.65        10.65 o
  15   7   5          6.10         15.50        15.22 o
 -11   8   5         33.97          9.43        14.87 o
 -10   8   5         11.31         -3.69        11.42 o
  -9   8   5         40.00         26.07        14.14 o
  -8   8   5         18.89         -7.87         9.39 o
  -7   8   5          7.19          3.77         7.19 o
  -6   8   5         31.33         23.60         8.29 o
  -5   8   5        112.99         96.89         9.24 o
  -4   8   5         49.81         34.65         7.79 o
  -3   8   5        199.75        170.14        15.81 o
  -2   8   5        178.27        143.16        11.67 o
  -1   8   5        526.16        534.22        13.62 o
   0   8   5        101.12         99.80         5.98 o
   1   8   5          7.04         11.62         3.97 o
   2   8   5          0.15         -3.53         3.53 o
   3   8   5          0.04         -0.09         2.96 o
   4   8   5        164.73        153.67         7.01 o
   5   8   5       1002.31       1080.51        12.57 o
   6   8   5         43.33         36.70         3.64 o
   7   8   5        182.11        159.86         6.75 o
   8   8   5        127.33        114.73         6.84 o
   9   8   5        194.54        184.32        12.36 o
  10   8   5         13.72         20.33         6.28 o
  11   8   5          0.43         -1.59         5.80 o
  12   8   5         16.22         12.60         7.56 o
  13   8   5         98.53        103.87        16.36 o
  14   8   5         25.09         19.33        14.31 o
  15   8   5          3.22         -2.71        11.28 o
 -10   9   5         33.52         57.92        18.59 o
  -9   9   5          0.14         -6.71        11.60 o
  -8   9   5          6.11        -10.23        10.23 o
  -7   9   5          1.34         -7.57         7.57 o
  -6   9   5         99.35        112.36        12.59 o
  -5   9   5          8.83         -1.45         6.91 o
  -4   9   5          5.42          0.26         6.87 o
  -3   9   5        690.31        723.29        18.31 o
  -2   9   5        152.50        131.52        13.22 o
  -1   9   5        194.93        161.64         8.89 o
   0   9   5          6.21          3.88         3.13 o
   1   9   5         29.22         45.09         5.37 o
   2   9   5       1442.30       1534.63        18.17 o
   3   9   5        340.67        385.13         9.96 o
   4   9   5          0.01         -3.50         3.50 o
   5   9   5         11.62         10.91         3.00 o
   6   9   5       1039.23       1079.13        13.18 o
   7   9   5         52.12         31.19         3.73 o
   8   9   5        162.07        162.63        10.44 o
   9   9   5         68.42         67.94         7.50 o
  10   9   5         49.75         53.84         8.93 o
  11   9   5          1.86         -6.13         6.13 o
  12   9   5         37.80         41.17        12.64 o
  13   9   5          5.43         -1.20         9.74 o
  14   9   5          0.19         -9.74        10.19 o
  -9  10   5         44.60         35.70        20.59 o
  -8  10   5         35.88         31.85        13.79 o
  -7  10   5          2.84         -7.95         7.95 o
  -6  10   5          0.01         -7.91         7.91 o
  -5  10   5        320.19        345.28        20.33 o
  -4  10   5          5.12         -0.52         7.01 o
  -3  10   5        328.40        396.35        15.69 o
  -2  10   5          2.51          0.58         5.59 o
  -1  10   5        176.13        179.15        18.87 o
   0  10   5        119.28        102.59        10.33 o
   1  10   5          5.16         -3.99         5.33 o
   2  10   5          1.37          2.74         4.53 o
   3  10   5         16.50         13.14         4.56 o
   4  10   5         18.03         17.08         4.82 o
   5  10   5         48.15         38.79         4.03 o
   6  10   5        145.43        159.52        10.21 o
   7  10   5        118.36        110.60         7.98 o
   8  10   5         28.76         17.77         6.53 o
   9  10   5          0.03         -4.95         4.95 o
  10  10   5         25.67          9.34         6.44 o
  11  10   5          5.49         -0.88         7.75 o
  12  10   5         26.11         31.42         9.67 o
  13  10   5          8.96          9.00        10.73 o
  14  10   5          3.17          2.04        11.92 o
  -9  11   5         19.16         16.73        15.72 o
  -8  11   5          4.97        -11.38        11.38 o
  -7  11   5         36.72         27.03        10.16 o
  -6  11   5         40.79         27.02         9.26 o
  -5  11   5         46.06         33.11         9.26 o
  -4  11   5         16.57         17.84         7.92 o
  -3  11   5        468.50        573.26        19.73 o
  -2  11   5       1088.66       1308.95        27.91 o
  -1  11   5         60.16         39.03         5.23 o
   0  11   5         16.78          4.53         6.17 o
   1  11   5          1.92         -4.83         5.91 o
   2  11   5        324.03        359.93        12.32 o
   3  11   5        810.62        891.57        15.44 o
   4  11   5        291.90        316.32        10.58 o
   5  11   5         18.01          9.27         5.30 o
   6  11   5         74.16         72.30         6.31 o
   7  11   5         69.73         65.81         6.76 o
   8  11   5         13.37          4.74         6.31 o
   9  11   5          0.31         -6.06         6.06 o
  10  11   5        154.15        156.17        17.02 o
  11  11   5          1.17         -7.77         7.83 o
  12  11   5         54.51         59.26        15.45 o
  13  11   5          0.35         -5.73        10.91 o
  -8  12   5          4.67         -4.96        13.45 o
  -7  12   5         45.69         35.68        11.96 o
  -6  12   5          8.88         -1.72         8.74 o
  -5  12   5          1.25          1.55         8.15 o
  -4  12   5         34.44         19.40         9.13 o
  -3  12   5          1.40          4.73         7.74 o
  -2  12   5          0.24          8.82         7.48 o
  -1  12   5         40.14         41.44         8.27 o
   0  12   5         47.86         43.16         8.14 o
   1  12   5         77.10         64.60         8.14 o
   2  12   5        249.29        292.97        14.26 o
   3  12   5        481.03        522.95        14.41 o
   4  12   5         94.66         75.85         7.40 o
   5  12   5         31.83         20.34         6.40 o
   6  12   5          2.81         -1.91         5.46 o
   7  12   5          0.49         -4.77         4.77 o
   8  12   5         18.09         12.92         8.88 o
   9  12   5         16.49         12.18         9.06 o
  10  12   5        178.63        195.76        29.57 o
  11  12   5         19.60         12.98        11.09 o
  12  12   5         24.15         27.39        12.98 o
  13  12   5          2.93          0.43        10.40 o
  -7  13   5          1.28        -10.64        10.64 o
  -6  13   5          1.88          0.63         9.73 o
  -5  13   5         10.63         12.54         9.12 o
  -4  13   5         23.45         13.58         9.03 o
  -3  13   5         41.25         19.61         9.68 o
  -2  13   5          2.87         -3.64         7.19 o
  -1  13   5         32.36         31.83         8.54 o
   0  13   5        129.43        144.89        12.08 o
   1  13   5        204.59        260.41        14.45 o
   2  13   5         97.34        101.37         9.48 o
   3  13   5          0.27         -5.69         5.69 o
   4  13   5        100.11         92.60         8.49 o
   5  13   5          0.80         -5.45         5.45 o
   6  13   5         10.79          8.65         7.11 o
   7  13   5        187.80        170.62        14.50 o
   8  13   5         91.04        104.06        13.35 o
   9  13   5         15.07         12.93         8.92 o
  10  13   5         26.61         16.83        10.30 o
  11  13   5         10.94          5.19        12.08 o
  12  13   5          0.49         -9.50         9.50 o
  -6  14   5         21.78          0.59        11.66 o
  -5  14   5          0.60         -6.22        10.78 o
  -4  14   5         13.19          4.02        10.42 o
  -3  14   5        118.07        104.05        12.72 o
  -2  14   5          0.08         -7.87         7.87 o
  -1  14   5          8.40         -2.72         6.90 o
   0  14   5        141.11        129.01        10.59 o
   1  14   5         41.71         27.60         8.62 o
   2  14   5         39.77         38.19        10.04 o
   3  14   5         35.55         28.76         9.25 o
   4  14   5         23.59          7.67         8.75 o
   5  14   5          0.95         -8.31         8.31 o
   6  14   5        146.21        124.63        11.70 o
   7  14   5         30.66         25.75        10.03 o
   8  14   5         38.04         34.08         9.82 o
   9  14   5         26.97         22.23        10.30 o
  10  14   5         61.74         71.82        14.17 o
  11  14   5          0.15          4.09        11.29 o
  12  14   5          0.30        -10.07        10.07 o
  -5  15   5          8.73         -8.11        13.06 o
  -4  15   5          0.33         -5.63        12.21 o
  -3  15   5         14.79          7.66        13.55 o
  -2  15   5         12.14          5.17        10.87 o
  -1  15   5          1.03         -9.12         9.98 o
   0  15   5         25.95         15.50         9.95 o
   1  15   5          4.14          6.72        11.05 o
   2  15   5         68.29         62.87        11.53 o
   3  15   5        272.56        308.26        25.08 o
   4  15   5          6.39         -2.51         8.38 o
   5  15   5          2.30          1.28        10.35 o
   6  15   5          0.89          8.01         8.75 o
   7  15   5          5.57          9.97         9.50 o
   8  15   5         17.23         23.20        10.55 o
   9  15   5         39.15         51.81        12.12 o
  10  15   5         21.24         22.19        11.89 o
  11  15   5         14.74          5.22        11.33 o
  -4  16   5        100.97         72.56        27.44 o
  -3  16   5          2.17        -10.80        12.23 o
  -2  16   5          9.32          8.39        11.82 o
  -1  16   5         67.98         81.62        17.36 o
   0  16   5         28.90         35.72        13.96 o
   1  16   5          6.02         -5.21        12.51 o
   2  16   5         23.46         13.97        10.77 o
   3  16   5         52.99         47.32        11.39 o
   4  16   5          1.82         -8.70         8.70 o
   5  16   5         37.62         21.16        16.28 o
   6  16   5          8.08          8.92         9.46 o
   7  16   5          4.47         12.08         9.50 o
   8  16   5         99.31        100.39        15.87 o
   9  16   5         15.13         19.89        10.34 o
  -2  17   5         11.50         -4.80        12.03 o
  -1  17   5          8.95         20.87        11.70 o
   0  17   5          0.58         -6.54        12.69 o
   1  17   5          4.14         -0.87        10.72 o
   2  17   5          3.42         13.72        11.80 o
   3  17   5         25.14         20.03        10.87 o
   4  17   5          0.12         -3.18         9.57 o
   5  17   5          1.47         -1.47        11.04 o
   6  17   5         10.04         16.66        10.68 o
   7  17   5          0.13          3.17         9.20 o
   8  17   5          1.01          4.74         9.49 o
   1  18   5         11.89        -24.15        24.15 o
   2  18   5         20.07         21.16        15.70 o
   3  18   5         19.40         37.32        12.80 o
   4  18   5          0.38         -0.08        10.95 o
   5  18   5          2.99          0.13        12.65 o
  -4 -16   6         11.69         21.31        17.65 o
  -3 -16   6         65.58         51.54        18.16 o
  -2 -16   6         15.41         16.02        16.03 o
  -1 -16   6          0.05         11.67        14.03 o
   0 -16   6         34.69         37.65        16.51 o
   1 -16   6         23.10         19.77        14.98 o
   2 -16   6          2.22          7.05        15.61 o
   3 -16   6         16.15          8.35        23.16 o
  -6 -15   6         11.09          6.18        15.41 o
  -5 -15   6         41.96         36.54        18.23 o
  -4 -15   6         27.73         13.65        13.00 o
  -3 -15   6          6.96         -3.79        12.69 o
  -2 -15   6         38.83         66.17        17.49 o
  -1 -15   6          1.47          8.86        13.42 o
   0 -15   6         21.25         23.39        13.01 o
   1 -15   6          1.33          9.66        12.81 o
   2 -15   6         28.65         22.88        10.46 o
   3 -15   6          5.02          2.02         8.46 o
   4 -15   6        180.10        185.86        26.91 o
   5 -15   6         15.35         18.78        15.96 o
  -7 -14   6          5.31         31.59        23.52 o
  -6 -14   6        107.63         79.55        19.99 o
  -5 -14   6         69.59         71.27        12.15 o
  -4 -14   6        113.88        100.09        13.70 o
  -3 -14   6         30.27         18.77        10.92 o
  -2 -14   6        201.53        156.39        21.37 o
  -1 -14   6          4.54         -0.95         8.76 o
   0 -14   6          1.23         -6.45         9.13 o
   1 -14   6        121.01         99.72        16.91 o
   2 -14   6          8.07         13.19         7.08 o
   3 -14   6         20.24         29.04         8.77 o
   4 -14   6         34.12         31.98        14.42 o
   5 -14   6         13.91         12.28         9.67 o
   6 -14   6          3.86        -10.58        10.58 o
   7 -14   6          0.60         -2.97        13.69 o
  -8 -13   6          0.14         15.46        28.70 o
  -7 -13   6          0.16          8.09        11.03 o
  -6 -13   6        114.16         85.81        20.33 o
  -5 -13   6          3.34         10.84         7.92 o
  -4 -13   6         17.50         19.40         8.80 o
  -3 -13   6         44.03         25.28        10.40 o
  -2 -13   6         20.07         14.18         8.92 o
  -1 -13   6        416.52        560.00        32.55 o
   0 -13   6         32.80         31.72         6.83 o
   1 -13   6         36.90         25.94         7.65 o
   2 -13   6         22.12          9.31         6.80 o
   3 -13   6         27.41         31.23         8.52 o
   4 -13   6        300.94        336.02        20.92 o
   5 -13   6          0.15         -5.83         8.87 o
   6 -13   6         15.10         -0.63        10.27 o
   7 -13   6         13.18         -0.30        11.14 o
   8 -13   6         60.89         38.48        14.23 o
  -9 -12   6         29.97         34.28        25.56 o
  -8 -12   6          1.70         12.33        10.99 o
  -7 -12   6         24.74         26.56        10.49 o
  -6 -12   6         50.23         52.48        10.59 o
  -5 -12   6          4.04         12.07         9.47 o
  -4 -12   6         57.96         48.46        10.12 o
  -3 -12   6         33.64         19.06         9.32 o
  -2 -12   6        111.47         95.28        12.58 o
  -1 -12   6          1.31          1.99         8.68 o
   0 -12   6          0.34         -2.81         5.54 o
   1 -12   6        129.04        135.71        13.83 o
   2 -12   6         56.38         59.51         9.05 o
   3 -12   6         61.66         54.48         8.80 o
   4 -12   6          7.83         -3.64         7.71 o
   5 -12   6         39.32         36.00         9.58 o
   6 -12   6          0.43         -9.19         9.19 o
   7 -12   6         11.48         -1.52        10.57 o
   8 -12   6         16.18          5.64        11.73 o
   9 -12   6         14.29          4.11        12.59 o
 -10 -11   6          1.80         15.37        11.15 o
  -9 -11   6         11.38         17.41        10.12 o
  -8 -11   6         26.24         37.52        12.92 o
  -7 -11   6         14.63         22.09         9.97 o
  -6 -11   6         25.49         18.84         7.98 o
  -5 -11   6        170.33         99.89        14.53 o
  -4 -11   6          8.53          3.73         8.98 o
  -3 -11   6          1.43          0.95         7.66 o
  -2 -11   6        374.02        415.10        26.06 o
  -1 -11   6         26.97         14.52         9.65 o
   0 -11   6         46.54         49.50         7.25 o
   1 -11   6          8.19          2.61         4.67 o
   2 -11   6        191.24        185.14        22.26 o
   3 -11   6         53.67         50.77         8.20 o
   4 -11   6        296.13        259.23        35.23 o
   5 -11   6          4.68         -1.66         8.05 o
   6 -11   6          0.48         -8.79         8.79 o
   7 -11   6        229.92        318.16        23.86 o
   8 -11   6          7.59          9.90        11.01 o
   9 -11   6          2.46        -11.06        11.06 o
  10 -11   6         29.83         13.61        14.48 o
 -10 -10   6          4.24         11.80         9.48 o
  -9 -10   6         30.46         36.41         9.78 o
  -8 -10   6          3.31         -0.34         6.46 o
  -7 -10   6          6.80          5.08         5.11 o
  -6 -10   6          2.55          6.40         3.93 o
  -5 -10   6          6.36          2.20         5.63 o
  -4 -10   6        145.50         85.65        13.01 o
  -3 -10   6         10.15          4.39        12.15 o
  -2 -10   6        539.95        643.67        33.28 o
  -1 -10   6        155.87        105.95        14.86 o
   0 -10   6        209.51        179.83         8.08 o
   1 -10   6        187.15        199.43         7.08 o
   2 -10   6        274.38        259.91        13.64 o
   3 -10   6         21.86         24.50         7.52 o
   4 -10   6          1.79          1.59         6.64 o
   5 -10   6         85.11         56.15        10.64 o
   6 -10   6         57.34         41.89         9.55 o
   7 -10   6          0.66          0.23         8.33 o
   8 -10   6        123.25        111.40        17.70 o
   9 -10   6         20.05         10.36        12.22 o
  10 -10   6          7.73          1.30        13.13 o
  11 -10   6         28.84         21.96        14.37 o
 -11  -9   6        156.61        176.37        15.08 o
 -10  -9   6          3.46          6.87         7.09 o
  -9  -9   6        116.11        137.45        10.05 o
  -8  -9   6          1.96          1.86         5.35 o
  -7  -9   6          0.32         -0.24         4.17 o
  -6  -9   6        111.33        100.49         7.79 o
  -5  -9   6         64.82         60.56         4.08 o
  -4  -9   6          8.67         -3.68         7.05 o
  -3  -9   6         82.98         53.53        14.20 o
  -2  -9   6       1054.73       1148.25        39.13 o
  -1  -9   6          4.51          4.51         7.81 o
   0  -9   6         61.65         51.83         6.15 o
   1  -9   6          3.63          1.19         2.25 o
   2  -9   6         10.98          4.16         2.00 o
   3  -9   6        428.39        428.45         9.91 o
   4  -9   6        156.92        153.35        10.59 o
   5  -9   6         39.43         42.93         6.58 o
   6  -9   6          0.56         -5.50         6.03 o
   7  -9   6          2.04         -6.41         6.41 o
   8  -9   6         30.83         27.50        10.54 o
   9  -9   6          0.20        -10.67        10.67 o
  10  -9   6          1.30         -3.57        10.96 o
  11  -9   6         80.86         76.91        16.84 o
  12  -9   6          1.48        -20.51        20.51 o
 -11  -8   6         26.68         38.39         9.23 o
 -10  -8   6          0.71          4.64         7.10 o
  -9  -8   6          0.64         -1.53         6.41 o
  -8  -8   6         75.33         77.00         8.03 o
  -7  -8   6          7.23         -4.60         4.62 o
  -6  -8   6        336.02        341.52         8.52 o
  -5  -8   6        274.34        250.94         8.03 o
  -4  -8   6        542.73        520.15         7.43 o
  -3  -8   6        237.96        244.69        17.11 o
  -1  -8   6        443.34        450.99        29.17 o
   0  -8   6          1.06          0.56         2.68 o
   1  -8   6         92.31         80.32         3.47 o
   2  -8   6         59.00         58.48         3.88 o
   3  -8   6          2.52          0.03         3.16 o
   4  -8   6        274.47        279.71         8.58 o
   5  -8   6        277.49        274.24        10.40 o
   6  -8   6        385.96        394.66        14.00 o
   7  -8   6        171.62        174.20        13.12 o
   8  -8   6          5.53          4.06         7.58 o
   9  -8   6          0.01         -0.79         8.16 o
  10  -8   6          7.48          1.06         8.46 o
  11  -8   6         33.91         38.13        12.70 o
  12  -8   6          4.64         -7.69        21.99 o
 -12  -7   6         15.79         27.77        10.56 o
 -11  -7   6          2.51         -8.31         8.78 o
 -10  -7   6         33.77         39.89         8.16 o
  -9  -7   6         53.59         56.30         8.66 o
  -8  -7   6         40.55         24.86         6.83 o
  -7  -7   6        379.20        374.92        12.53 o
  -6  -7   6         11.84         12.22         3.95 o
  -5  -7   6          0.49          0.88         1.83 o
  -4  -7   6        328.48        331.85         8.06 o
  -3  -7   6         24.81         27.33         2.03 o
  -2  -7   6        236.99        247.40        15.25 o
  -1  -7   6         44.34         42.09         8.55 o
   0  -7   6          0.32         -1.36         1.36 o
   1  -7   6        332.94        322.08         5.51 o
   2  -7   6        482.07        490.35         7.55 o
   3  -7   6         51.22         45.59         3.93 o
   4  -7   6        516.63        525.50         9.55 o
   5  -7   6          4.24          3.35         4.19 o
   6  -7   6        102.37        101.68         7.57 o
   7  -7   6        130.07        128.09        14.89 o
   8  -7   6         31.11         30.15         8.12 o
   9  -7   6        484.47        553.91        20.33 o
  10  -7   6          4.37          5.21         8.95 o
  11  -7   6          3.21         -4.49         8.12 o
  12  -7   6          1.60         -0.19        10.38 o
  13  -7   6         11.87         10.30        12.55 o
 -12  -6   6         28.59         20.15        10.80 o
 -11  -6   6         27.25         19.25         9.18 o
 -10  -6   6          3.13         -0.11         7.77 o
  -9  -6   6         71.35         73.03         8.84 o
  -8  -6   6        410.87        477.00        16.12 o
  -7  -6   6        223.92        251.83        11.04 o
  -6  -6   6        199.15        195.51         6.36 o
  -5  -6   6        225.32        229.60         7.12 o
  -4  -6   6        441.20        415.93         5.54 o
  -3  -6   6        199.46        189.36         6.20 o
  -2  -6   6        435.76        422.06         6.39 o
  -1  -6   6        122.66        121.55         5.55 o
   0  -6   6         72.82         85.00         5.15 o
   1  -6   6        143.92        124.22         4.10 o
   2  -6   6         16.28         11.87         2.08 o
   3  -6   6         36.64         39.62         3.42 o
   4  -6   6          2.67          0.08         2.37 o
   5  -6   6        678.09        732.93        12.99 o
   6  -6   6        252.33        264.51        10.28 o
   7  -6   6        189.01        182.08        16.88 o
   8  -6   6        143.05        167.25        13.30 o
   9  -6   6         62.64         61.70         9.25 o
  10  -6   6          3.76          3.37         7.98 o
  11  -6   6         10.46          1.88         8.98 o
  12  -6   6         12.21         13.23        10.12 o
  13  -6   6          3.30         -9.66        10.37 o
 -12  -5   6          0.04          7.53         9.93 o
 -11  -5   6         13.49         15.77         9.49 o
 -10  -5   6         76.67         86.54        10.70 o
  -9  -5   6          0.07         -3.73         6.46 o
  -8  -5   6          6.18          7.82         6.99 o
  -7  -5   6          3.18         -4.16         4.16 o
  -6  -5   6       1018.55       1060.18        13.16 o
  -5  -5   6        378.44        381.19         7.56 o
  -4  -5   6        255.51        252.26         3.87 o
  -3  -5   6        728.56        731.67         6.85 o
  -2  -5   6         40.68         29.46         3.01 o
  -1  -5   6        147.32        122.51         3.14 o
   0  -5   6        950.88        938.95         7.94 o
   1  -5   6        101.42        122.35         3.81 o
   2  -5   6          0.01         -0.58         1.15 o
   3  -5   6       1157.99       1112.50        11.49 o
   4  -5   6          0.54         -2.78         2.78 o
   5  -5   6         35.45         36.13         4.58 o
   6  -5   6         38.08         31.42         5.05 o
   7  -5   6        711.00        769.95        18.38 o
   8  -5   6        447.25        503.91        17.42 o
   9  -5   6         10.14          5.92         7.46 o
  10  -5   6         23.83         16.98         8.25 o
  11  -5   6         24.85          6.34         9.30 o
  12  -5   6         14.70          4.94         9.07 o
  13  -5   6          1.14         -9.35         9.35 o
  14  -5   6         24.36          6.81        12.39 o
 -12  -4   6         21.39          8.65        12.74 o
 -11  -4   6          0.81          0.43         8.73 o
 -10  -4   6         25.39         14.95         8.14 o
  -9  -4   6          6.86         12.20         7.06 o
  -8  -4   6         52.46         44.20         7.97 o
  -7  -4   6        233.93        229.75         7.91 o
  -6  -4   6       1095.70       1117.85        12.84 o
  -5  -4   6        171.41        189.39         6.36 o
  -4  -4   6         33.08         35.19         2.66 o
  -3  -4   6       1147.71       1177.88         9.08 o
  -2  -4   6       1287.71       1222.78         8.05 o
  -1  -4   6        775.80        710.15         6.43 o
   0  -4   6       2550.63       2623.50        13.67 o
   1  -4   6       4555.84       4375.97        23.48 o
   2  -4   6        297.02        296.79         4.73 o
   3  -4   6        237.99        278.98         5.14 o
   4  -4   6        164.47        149.97         8.59 o
   5  -4   6        611.18        726.76        11.17 o
   6  -4   6        122.16        109.72         6.86 o
   7  -4   6        229.60        212.08        14.51 o
   8  -4   6        997.13       1042.37        21.37 o
   9  -4   6          0.18         -6.44         6.44 o
  10  -4   6        605.25        687.55        20.70 o
  11  -4   6         40.79         25.25         8.65 o
  12  -4   6          2.42         -8.07         8.59 o
  13  -4   6          3.22         -9.08         9.08 o
  14  -4   6         26.14         25.89        13.09 o
 -12  -3   6          0.54         -0.85         9.60 o
 -11  -3   6         52.37         55.27        11.11 o
 -10  -3   6         17.41         10.61         9.08 o
  -9  -3   6          0.14          4.08         8.13 o
  -8  -3   6         91.92        107.51         8.27 o
  -7  -3   6         30.20         28.76         5.01 o
  -6  -3   6        782.93        806.44        10.74 o
  -5  -3   6         17.52         10.88         2.97 o
  -4  -3   6          0.64         -0.37         2.28 o
  -3  -3   6        168.23        170.83         4.61 o
  -2  -3   6        459.54        463.48         5.64 o
  -1  -3   6       1704.60       1712.98        10.24 o
   0  -3   6        132.85        137.59         3.28 o
   1  -3   6       2126.32       2210.61        12.20 o
   2  -3   6        142.81        141.98         3.63 o
   3  -3   6       5544.98       5764.17        31.12 o
   4  -3   6         10.10         10.18         2.96 o
   5  -3   6        441.57        503.26         9.13 o
   6  -3   6          8.85         10.73         3.89 o
   7  -3   6          6.04          5.56         4.77 o
   8  -3   6          0.07         -3.09         5.33 o
   9  -3   6        478.07        486.94        13.72 o
  10  -3   6          2.75         -3.33         6.80 o
  11  -3   6         56.65         67.42        12.19 o
  12  -3   6          0.00         -7.25         8.25 o
  13  -3   6         63.02         39.40        15.85 o
  14  -3   6          1.00         -6.97        11.26 o
 -12  -2   6         58.30         90.96        13.84 o
 -11  -2   6        143.63        162.68        20.02 o
 -10  -2   6         99.60        111.28        15.38 o
  -9  -2   6         14.21          6.54         6.94 o
  -8  -2   6        192.77        213.91        10.39 o
  -7  -2   6        111.21         98.87         6.58 o
  -6  -2   6          2.48         -1.78         3.51 o
  -5  -2   6       1528.90       1552.92        15.71 o
  -4  -2   6        593.96        599.63         8.56 o
  -3  -2   6       1180.24       1144.66        11.53 o
  -2  -2   6        223.61        227.42         5.01 o
  -1  -2   6        584.81        641.06         7.06 o
   0  -2   6          1.57         -1.52         1.52 o
   1  -2   6          0.37         -0.08         1.51 o
   2  -2   6       1443.83       1465.54         9.24 o
   3  -2   6        436.95        438.31         5.68 o
   4  -2   6         56.08         76.41         3.81 o
   5  -2   6         94.47        123.90         7.19 o
   6  -2   6        287.67        321.72         7.93 o
   7  -2   6          3.43         -2.24         2.68 o
   8  -2   6          5.62         -1.02         3.84 o
   9  -2   6          6.82         -0.69         4.71 o
  10  -2   6        338.42        388.70        15.19 o
  11  -2   6          6.21          5.01         7.13 o
  12  -2   6         96.60         91.31        14.01 o
  13  -2   6          0.87         -9.58        10.07 o
  14  -2   6          0.33         -0.91        10.29 o
  15  -2   6          0.63         -6.31        11.59 o
 -12  -1   6         40.47         17.04        12.90 o
 -11  -1   6         30.85         42.16        13.06 o
 -10  -1   6          0.13         -8.48         8.48 o
  -9  -1   6          6.57         -6.35         7.62 o
  -8  -1   6          1.82         -3.69         6.54 o
  -7  -1   6          0.55         -4.90         4.90 o
  -6  -1   6        105.70        108.28         6.59 o
  -5  -1   6         21.42         26.14         4.38 o
  -4  -1   6         40.07         39.37         3.89 o
  -3  -1   6       1487.76       1500.61        12.63 o
  -2  -1   6       1559.00       1617.83        12.10 o
  -1  -1   6          9.90          2.61         1.86 o
   0  -1   6          2.71          0.68         1.57 o
   1  -1   6        211.51        209.44         3.50 o
   2  -1   6        349.50        375.10         4.61 o
   3  -1   6       1661.80       1734.03        10.65 o
   4  -1   6        163.23        159.61         4.49 o
   5  -1   6       1977.36       2096.69        16.16 o
   6  -1   6         25.80         24.21         3.04 o
   7  -1   6         34.14         25.86         4.08 o
   8  -1   6          8.25          3.62         3.83 o
   9  -1   6         34.73         23.41         5.32 o
  10  -1   6        372.20        380.26        13.91 o
  11  -1   6         12.00          5.40         6.59 o
  12  -1   6          5.96          3.72         7.77 o
  13  -1   6          0.25          5.56        10.07 o
  14  -1   6         32.60         47.92        13.38 o
  15  -1   6          1.88         12.11        12.84 o
 -12   0   6         15.17          1.54        13.63 o
 -11   0   6        406.95        439.02        29.94 o
 -10   0   6          2.49         -2.12         8.73 o
  -9   0   6         24.42         16.57        10.02 o
  -8   0   6         37.84         32.87         8.67 o
  -7   0   6        186.93        210.04        14.21 o
  -6   0   6         33.42         36.38         5.67 o
  -5   0   6         22.01         16.95         4.77 o
  -4   0   6         62.98         58.30         4.88 o
  -3   0   6          6.37          3.90         2.41 o
  -2   0   6        952.84        924.52         9.27 o
  -1   0   6        251.57        274.39         4.88 o
   0   0   6        549.77        535.12         5.77 o
   1   0   6       1009.09       1031.38         7.89 o
   2   0   6        134.52        131.23         4.12 o
   3   0   6        445.02        413.76         4.76 o
   4   0   6         51.99         29.39         2.53 o
   5   0   6       1518.72       1563.84        13.27 o
   6   0   6        345.04        294.30         6.46 o
   7   0   6        299.11        294.48        10.17 o
   8   0   6          0.01          0.00         4.13 o
   9   0   6         14.04          6.94         4.78 o
  10   0   6        277.76        273.43        12.46 o
  11   0   6          0.00         -2.98         5.59 o
  12   0   6        194.26        189.21        14.55 o
  13   0   6         69.66         82.84        13.40 o
  14   0   6         41.84         43.65        12.07 o
  15   0   6         56.70         69.93        14.03 o
 -12   1   6         31.12          2.88        13.65 o
 -11   1   6         28.17         14.14        14.22 o
 -10   1   6         71.71         77.90        12.59 o
  -9   1   6        134.51        140.17        15.91 o
  -8   1   6        134.25        133.64        11.74 o
  -7   1   6         15.29          7.49         7.52 o
  -6   1   6        315.53        314.97        13.39 o
  -5   1   6          3.69          1.82         4.79 o
  -4   1   6        187.02        196.10         7.68 o
  -3   1   6       1394.03       1421.78        14.51 o
  -2   1   6        520.68        546.25         7.71 o
  -1   1   6       2488.51       2414.63        15.68 o
   0   1   6        242.16        234.15         4.89 o
   1   1   6       2405.88       2538.81        14.03 o
   2   1   6         81.42         61.28         2.99 o
   3   1   6       1742.36       1843.31        11.69 o
   4   1   6       1038.87       1157.80         9.51 o
   5   1   6         36.26         32.28         3.01 o
   6   1   6        137.43        127.85         8.69 o
   7   1   6         82.83         84.12         5.09 o
   8   1   6        227.83        213.46        10.28 o
   9   1   6          9.09          4.95         5.18 o
  10   1   6         22.10         20.08         5.81 o
  11   1   6         16.51         -1.47         5.33 o
  12   1   6         20.41         33.56         8.60 o
  13   1   6          5.38          9.17         8.55 o
  14   1   6         11.94         15.25        11.00 o
  15   1   6         24.58         40.01        12.77 o
 -12   2   6          3.78         21.20        19.42 o
 -11   2   6         20.39         25.13        12.55 o
 -10   2   6          8.84        -10.04        10.04 o
  -9   2   6        156.91        151.16        14.16 o
  -8   2   6        314.23        363.97        19.38 o
  -7   2   6         60.88         46.78         8.23 o
  -6   2   6        164.15        146.39        10.09 o
  -5   2   6          2.62          1.78         5.32 o
  -4   2   6         42.33         34.53         4.71 o
  -3   2   6       1473.34       1495.69        14.48 o
  -2   2   6       1055.08       1096.87        12.35 o
  -1   2   6        959.15        987.09        10.55 o
   0   2   6        148.04        147.48         5.06 o
   1   2   6       1264.10       1210.02        10.93 o
   2   2   6        577.03        511.23         6.90 o
   3   2   6        506.03        489.26         6.81 o
   4   2   6        446.35        425.41         4.70 o
   5   2   6       2588.51       2678.18        16.25 o
   6   2   6       2461.71       2746.44        26.83 o
   7   2   6          2.37          6.74         4.41 o
   8   2   6        147.22        148.28        12.84 o
   9   2   6        198.65        175.82         9.99 o
  10   2   6          1.72          2.19         2.86 o
  11   2   6         94.73         95.21        10.66 o
  12   2   6         40.16         33.82         8.41 o
  13   2   6         56.27         69.60        10.61 o
  14   2   6         73.51         92.89        13.25 o
  15   2   6         22.70         24.77        11.15 o
 -12   3   6         16.48         -7.16        18.74 o
 -11   3   6         29.04         51.16        14.18 o
 -10   3   6          8.56         -5.70         9.46 o
  -9   3   6         64.52         46.41        11.17 o
  -8   3   6        180.76        178.60        17.20 o
  -7   3   6        321.15        341.50        23.41 o
  -6   3   6          2.61          7.89         6.66 o
  -5   3   6         98.80        102.79         6.93 o
  -4   3   6         40.53         36.07         4.57 o
  -3   3   6         69.34         53.30         4.35 o
  -2   3   6        614.16        735.11        10.94 o
  -1   3   6        567.53        623.43         8.59 o
   0   3   6         78.54         86.55         4.23 o
   1   3   6        444.01        479.58         8.00 o
   2   3   6         63.73         48.77         3.19 o
   3   3   6         49.68         49.22         2.46 o
   4   3   6       1635.23       1603.17        13.24 o
   5   3   6          0.34          0.26         2.06 o
   6   3   6          5.39          2.08         2.80 o
   7   3   6        530.15        559.03        11.60 o
   8   3   6        403.52        389.59        10.24 o
   9   3   6         22.86         11.28         4.00 o
  10   3   6        227.99        199.22         9.35 o
  11   3   6        289.21        290.73        16.74 o
  12   3   6          9.12          2.52         6.44 o
  13   3   6         12.90          1.26         6.89 o
  14   3   6          3.37          3.86         7.14 o
  15   3   6        159.68        205.46        16.42 o
 -12   4   6          2.89        -19.23        20.41 o
 -11   4   6          0.08         -9.73        10.51 o
 -10   4   6          1.31         -9.71         9.71 o
  -9   4   6         65.52         63.14        16.21 o
  -8   4   6         41.39         38.41         8.95 o
  -7   4   6       1443.26       1541.51        28.50 o
  -6   4   6        306.06        287.68        18.05 o
  -5   4   6        219.23        224.06        14.31 o
  -4   4   6         91.27         83.14         7.80 o
  -3   4   6        934.35        948.48        16.41 o
  -2   4   6         58.66         58.87         4.31 o
  -1   4   6       1056.45       1197.32        14.20 o
   0   4   6        174.29        190.31         5.87 o
   1   4   6       4240.32       4482.78        25.08 o
   2   4   6        133.37        114.34         5.35 o
   3   4   6        543.46        539.50         6.25 o
   4   4   6          4.35         15.23         2.13 o
   5   4   6       1833.30       1890.58        14.95 o
   6   4   6        144.63        112.34         7.85 o
   7   4   6        135.42        123.68         7.06 o
   8   4   6         23.92         21.38         3.67 o
   9   4   6        883.45        887.57        14.92 o
  10   4   6       1561.73       1697.52        21.13 o
  11   4   6        120.14        132.21        11.74 o
  12   4   6         25.61         25.09         7.84 o
  13   4   6         54.04         71.80         8.96 o
  14   4   6          0.22         10.37         7.76 o
  15   4   6          3.68          7.08        10.32 o
 -11   5   6          0.08        -10.34        11.52 o
 -10   5   6          0.64        -11.97        11.97 o
  -9   5   6        150.08        157.18        19.58 o
  -8   5   6          0.27         -7.68         7.68 o
  -7   5   6         44.75         26.26         9.01 o
  -6   5   6        446.26        463.89        16.03 o
  -5   5   6          2.74          3.91         5.18 o
  -4   5   6        390.45        377.54        13.42 o
  -3   5   6        652.24        674.53        15.99 o
  -2   5   6         90.17         84.13         6.59 o
  -1   5   6        993.48        993.50        15.66 o
   0   5   6       4212.14       4520.52        29.26 o
   1   5   6        553.46        512.23         8.53 o
   2   5   6        121.61        134.94         6.01 o
   3   5   6       2503.28       2531.60        17.32 o
   4   5   6        298.88        314.68         6.14 o
   5   5   6        178.45        212.63         6.40 o
   6   5   6         22.51         19.23         3.22 o
   7   5   6         70.33         62.37         5.69 o
   8   5   6         66.78         63.07         4.58 o
   9   5   6        121.16        114.83         7.68 o
  10   5   6        261.63        249.56        24.59 o
  11   5   6        151.65        151.55        11.88 o
  12   5   6         10.29         -4.28         6.38 o
  13   5   6         11.22         -8.25         9.19 o
  14   5   6          0.21          7.25         8.05 o
  15   5   6         10.35          5.32        10.67 o
 -11   6   6          9.06         15.46        13.25 o
 -10   6   6          0.20         -9.29        11.21 o
  -9   6   6         12.36         -3.44        10.67 o
  -8   6   6          0.71         -4.87         9.29 o
  -7   6   6         18.69          1.68         6.73 o
  -6   6   6         18.97          6.80         6.67 o
  -5   6   6         43.82         40.20         6.80 o
  -4   6   6       1100.34       1097.71        21.40 o
  -3   6   6        311.26        322.39        12.84 o
  -2   6   6        356.69        409.74        12.45 o
  -1   6   6         14.52         12.65         4.05 o
   0   6   6        199.99        206.26         9.60 o
   1   6   6        171.07        138.81         9.47 o
   2   6   6         15.53         10.42         3.10 o
   3   6   6       1008.19        997.62        10.98 o
   4   6   6        913.23        964.49        10.49 o
   5   6   6          2.17         -1.35         2.24 o
   6   6   6          5.10          2.40         2.50 o
   7   6   6        186.38        177.41         8.78 o
   8   6   6        158.34        144.71         6.83 o
   9   6   6        957.40       1016.37        18.10 o
  10   6   6         39.19         29.76         6.49 o
  11   6   6        156.73        167.07        15.87 o
  12   6   6        163.45        158.53        11.69 o
  13   6   6          0.68         -7.46         7.46 o
  14   6   6          1.52         -7.95         7.95 o
  15   6   6          0.27         27.55        11.03 o
 -11   7   6         12.36         -9.98        12.75 o
 -10   7   6         57.69         52.75        14.56 o
  -9   7   6          5.45          3.71        11.27 o
  -8   7   6         45.97         32.21        11.95 o
  -7   7   6         25.33         12.83         8.61 o
  -6   7   6         17.10          8.71         6.93 o
  -5   7   6        217.93        228.40        13.75 o
  -4   7   6          0.36         -6.29         6.29 o
  -3   7   6         21.14         14.25         5.29 o
  -2   7   6        232.10        218.57        10.58 o
  -1   7   6        151.24        135.23        10.41 o
   0   7   6        703.69        743.82        14.69 o
   1   7   6         33.53         31.26         4.63 o
   2   7   6        612.31        736.53        10.96 o
   3   7   6        162.26        148.60         6.79 o
   4   7   6         33.30         36.01         3.24 o
   5   7   6        527.99        559.69         8.77 o
   6   7   6         33.45         27.36         2.99 o
   7   7   6         66.73         53.52         4.50 o
   8   7   6         82.75         86.56         5.46 o
   9   7   6         19.60         13.69         5.33 o
  10   7   6         89.35         93.37         8.65 o
  11   7   6          0.95         -1.40         6.22 o
  12   7   6         35.31         26.66         7.80 o
  13   7   6          2.00          6.55         8.12 o
  14   7   6          1.19         -5.66         9.80 o
  15   7   6         43.90         77.85        13.69 o
 -10   8   6          8.85          5.08        12.93 o
  -9   8   6          0.22        -11.32        11.32 o
  -8   8   6         35.51         24.51        10.76 o
  -7   8   6          2.79         -3.02         9.22 o
  -6   8   6          6.86         -7.10         7.10 o
  -5   8   6         30.98         43.20         8.12 o
  -4   8   6         58.51         46.15         7.81 o
  -3   8   6         78.67         59.93         7.73 o
  -2   8   6        288.73        292.15        13.45 o
  -1   8   6         14.20         22.52         5.33 o
   0   8   6        167.35        158.36         9.33 o
   1   8   6        169.93        167.57         6.61 o
   2   8   6         82.46         59.27         5.52 o
   3   8   6        103.74        113.89         6.95 o
   4   8   6        142.59        147.64         6.83 o
   5   8   6         94.24         86.90         4.45 o
   6   8   6         91.19         79.81         5.69 o
   7   8   6         98.34         81.19         8.26 o
   8   8   6          4.64         -0.65         2.66 o
   9   8   6         25.78         32.75         6.56 o
  10   8   6        304.54        322.41        15.76 o
  11   8   6         59.35         62.40         8.50 o
  12   8   6         42.87         35.69         7.82 o
  13   8   6          6.30         10.05        13.13 o
  14   8   6         69.95         99.89        15.94 o
  15   8   6          0.50         34.85        19.18 o
 -10   9   6         11.48         -3.29        16.44 o
  -9   9   6         39.35         68.52        16.13 o
  -8   9   6         11.78          6.00        11.08 o
  -7   9   6        100.13        104.17        13.07 o
  -6   9   6          7.36         -7.05         7.05 o
  -5   9   6          2.24         -4.80         7.45 o
  -4   9   6        270.08        296.83        16.08 o
  -3   9   6        135.89         97.57        11.39 o
  -2   9   6         26.48         17.93         5.94 o
  -1   9   6          2.23         -2.81         4.65 o
   0   9   6        706.57        717.60        14.34 o
   1   9   6        869.85        929.71        18.02 o
   2   9   6         57.89         42.19         6.17 o
   3   9   6        615.30        651.36        14.77 o
   4   9   6          6.25         -0.64         4.66 o
   5   9   6        560.96        599.48        11.78 o
   6   9   6          4.11          2.77         3.41 o
   7   9   6         27.44         21.03         4.06 o
   8   9   6          3.29         -0.75         3.36 o
   9   9   6        130.65        134.63        10.64 o
  10   9   6          8.06         13.29         6.33 o
  11   9   6         53.42         50.87         8.03 o
  12   9   6         48.91         65.90        10.07 o
  13   9   6          5.15          3.85        10.14 o
  14   9   6         10.84         17.88        11.87 o
  -9  10   6          1.08        -13.04        17.45 o
  -8  10   6          7.87        -11.44        13.03 o
  -7  10   6         54.11         54.06        15.89 o
  -6  10   6          6.21         -4.32         8.70 o
  -5  10   6          1.85         -6.29         7.97 o
  -4  10   6        221.34        208.79        21.55 o
  -3  10   6          0.38         -0.48         7.39 o
  -2  10   6         82.43         67.42         7.56 o
  -1  10   6        226.93        225.15        11.22 o
   0  10   6          1.46         -2.65         2.96 o
   1  10   6          1.74         -5.56         5.56 o
   2  10   6        476.73        510.62        14.54 o
   3  10   6        113.73        103.84         8.03 o
   4  10   6        216.47        213.35        10.79 o
   5  10   6         18.30         16.31         5.74 o
   6  10   6        190.49        199.01        10.45 o
   7  10   6         84.39         59.32         6.35 o
   8  10   6          8.43         11.71         6.87 o
   9  10   6          0.01         -6.07         6.07 o
  10  10   6          5.05          2.25         6.16 o
  11  10   6          7.80         -4.36         8.14 o
  12  10   6          2.13         -8.50         8.50 o
  13  10   6         47.08         39.43        18.88 o
  14  10   6          8.83         14.44        18.57 o
  -8  11   6          0.42          1.60        12.80 o
  -7  11   6          9.28         -9.91         9.91 o
  -6  11   6         56.92         58.86        11.50 o
  -5  11   6         44.32         47.97         9.61 o
  -4  11   6        100.27         84.56        12.36 o
  -3  11   6          1.27         -0.85         7.89 o
  -2  11   6         22.28         27.67         8.32 o
  -1  11   6       1190.27       1345.75        24.93 o
   0  11   6        205.23        189.75        14.47 o
   1  11   6         81.69         79.65         8.28 o
   2  11   6        113.96        100.16         8.57 o
   3  11   6          8.74         13.48         6.12 o
   4  11   6        450.53        497.10        14.99 o
   5  11   6         22.28         10.41         6.34 o
   6  11   6          8.39          0.15         5.54 o
   7  11   6          3.86          8.35         5.59 o
   8  11   6        107.70        111.54         9.72 o
   9  11   6          4.19         -5.89         6.42 o
  10  11   6         17.14          9.59         9.61 o
  11  11   6          3.65         -5.75         9.57 o
  12  11   6          1.25         -5.18         8.62 o
  13  11   6          0.21        -12.40        16.27 o
  14  11   6         16.68         20.09        23.69 o
  -8  12   6         48.15         24.37        18.53 o
  -7  12   6         27.16         10.37        12.62 o
  -6  12   6         21.86         14.18         9.67 o
  -5  12   6          1.61         -5.39         8.62 o
  -4  12   6         53.85         34.45         9.10 o
  -3  12   6          0.53         -7.84         7.84 o
  -2  12   6         20.00         11.97         7.83 o
  -1  12   6         27.39         18.92         7.74 o
   0  12   6         20.33         24.10         7.62 o
   1  12   6         11.21          6.48         6.93 o
   2  12   6        141.37        160.52        11.02 o
   3  12   6          1.22          6.18         6.39 o
   4  12   6          0.28          3.71         6.16 o
   5  12   6         11.67         11.10         6.58 o
   6  12   6         60.61         45.91         7.04 o
   7  12   6          1.12         -2.74         5.45 o
   8  12   6          9.70         11.00         6.84 o
   9  12   6        134.72        124.09        15.46 o
  10  12   6         32.32         38.16        11.18 o
  11  12   6          6.88          3.88        10.09 o
  12  12   6         11.51          1.75        12.23 o
  13  12   6          1.22        -10.52        11.16 o
  -7  13   6          0.99        -10.39        12.13 o
  -6  13   6          3.96        -11.00        11.00 o
  -5  13   6         39.22         42.92        10.45 o
  -4  13   6          0.64         -8.41         8.41 o
  -3  13   6         15.58          7.55         9.88 o
  -2  13   6         69.69         57.28         9.96 o
  -1  13   6         16.50         11.66         8.03 o
   0  13   6         21.49         28.26         8.26 o
   1  13   6         10.33         16.13         7.45 o
   2  13   6        186.78        197.60        15.52 o
   3  13   6        215.86        205.55        12.19 o
   4  13   6          7.39         -4.43         5.90 o
   5  13   6         28.78         30.40         7.60 o
   6  13   6          2.55         -4.81         5.85 o
   7  13   6          0.98         -0.79         8.76 o
   8  13   6        113.89        114.73        14.73 o
   9  13   6          3.57         -0.62         9.07 o
  10  13   6          1.63         -1.51         9.77 o
  11  13   6         39.28         43.02        18.91 o
  12  13   6         25.43         18.63        15.87 o
  -6  14   6         46.93         40.47        22.93 o
  -5  14   6         17.64          2.64        10.74 o
  -4  14   6          7.90         -5.90        10.52 o
  -3  14   6         22.40         -2.53         8.97 o
  -2  14   6          0.08         -7.99         7.99 o
  -1  14   6          2.30         -1.57         7.87 o
   0  14   6          5.60          7.09         7.90 o
   1  14   6          6.00          3.60         8.28 o
   2  14   6        128.12        134.02        11.42 o
   3  14   6         38.64         29.46         7.53 o
   4  14   6          2.33         -8.11         8.11 o
   5  14   6        133.55        129.01        23.91 o
   6  14   6         33.49         24.60         8.90 o
   7  14   6         77.69         72.01        12.35 o
   8  14   6          0.02         -8.30         8.30 o
   9  14   6        155.97        175.12        18.89 o
  10  14   6          0.32         -9.18         9.18 o
  11  14   6         18.52         -7.45        14.09 o
  12  14   6          0.01          0.01        11.55 o
  -5  15   6          3.24         -5.97        21.03 o
  -4  15   6         11.80         -6.53        10.99 o
  -3  15   6         12.61          4.01        11.81 o
  -2  15   6         18.96         13.00        10.89 o
  -1  15   6         96.13        130.29        16.41 o
   0  15   6        153.13        167.64        16.91 o
   1  15   6        184.18        220.59        21.34 o
   2  15   6          0.67         -2.82         9.35 o
   3  15   6         12.93          7.77         9.32 o
   4  15   6         63.26         64.48        12.70 o
   5  15   6          1.11         -8.19        10.09 o
   6  15   6          3.80          2.03         8.28 o
   7  15   6          0.90          7.32         9.84 o
   8  15   6         46.84         65.62        13.00 o
   9  15   6         14.14          9.76        10.10 o
  10  15   6         13.22          0.30        11.36 o
  11  15   6          4.19         -4.09        12.26 o
  -3  16   6         36.76         18.95        16.46 o
  -2  16   6         17.69         12.32        12.20 o
  -1  16   6         26.45         31.02        11.78 o
   0  16   6          0.25         -6.34        10.38 o
   1  16   6         42.19         39.98        13.63 o
   2  16   6          0.19         -9.79         9.79 o
   3  16   6         13.40          4.54        10.20 o
   4  16   6         18.97         22.14        10.24 o
   5  16   6         16.44          8.33        10.29 o
   6  16   6          0.02          0.68         9.16 o
   7  16   6         39.43         59.19        12.36 o
   8  16   6          1.83         -5.18         9.41 o
   9  16   6         50.03         54.77        13.74 o
  -1  17   6         60.50         79.34        19.49 o
   0  17   6          1.78        -12.03        14.52 o
   1  17   6          0.89         -8.93        10.68 o
   2  17   6          6.37          3.14        10.84 o
   3  17   6          0.53         -9.60        10.03 o
   4  17   6          8.62         18.14        12.27 o
   5  17   6          0.47         -4.23        11.03 o
   6  17   6          0.64         -1.02         9.83 o
   7  17   6         16.37          8.58        10.71 o
   8  17   6          1.36          4.33        10.92 o
   2  18   6          0.21        -24.15        24.15 o
   3  18   6          4.17          5.60        11.92 o
   4  18   6          3.20          8.08        13.56 o
  -2 -16   7        152.30        120.67        25.17 o
  -1 -16   7         21.55         25.13        15.79 o
   0 -16   7         12.77          6.73        13.67 o
   1 -16   7         23.98         10.40        16.27 o
  -5 -15   7          0.24         29.22        13.49 o
  -4 -15   7          6.98         11.46        12.03 o
  -3 -15   7          0.24          2.13        11.49 o
  -2 -15   7          0.44          7.10        14.20 o
  -1 -15   7         24.23         43.64        15.44 o
   0 -15   7         13.44         10.65        13.22 o
   1 -15   7         73.51         71.31        18.02 o
   2 -15   7          8.40         14.17        17.27 o
   3 -15   7         67.65         53.43        23.44 o
   4 -15   7         65.65         97.34        17.63 o
  -6 -14   7         37.64         48.04        13.78 o
  -5 -14   7         17.92         39.92        10.82 o
  -4 -14   7         79.99         65.99        12.56 o
  -3 -14   7         22.59         24.95        10.31 o
  -2 -14   7         13.49         26.03        12.10 o
  -1 -14   7         96.58         94.17        21.08 o
   0 -14   7         63.51         41.09        12.99 o
   1 -14   7          1.41         -3.23        12.29 o
   2 -14   7         35.63         29.21         9.97 o
   3 -14   7         25.27         23.52        13.09 o
   4 -14   7         32.07         28.43         9.26 o
   5 -14   7         17.35          1.60        12.23 o
   6 -14   7          2.08          1.37        10.33 o
  -8 -13   7         33.68        118.22        35.24 o
  -7 -13   7          4.80         19.32        26.43 o
  -6 -13   7          4.42         16.97        12.56 o
  -5 -13   7        231.21        179.26        25.38 o
  -4 -13   7         24.38         20.84         9.31 o
  -3 -13   7          1.18          9.98         8.87 o
  -2 -13   7         37.47         19.69        10.55 o
  -1 -13   7         18.63         12.30         8.61 o
   0 -13   7        203.09        182.41        37.84 o
   1 -13   7          8.03          2.28         7.22 o
   2 -13   7         31.56         29.64         7.05 o
   3 -13   7         66.08         69.43        11.30 o
   4 -13   7         35.48         32.90         9.74 o
   5 -13   7         66.37         53.51        11.46 o
   6 -13   7         16.61         -7.01        10.10 o
   7 -13   7          0.07        -10.14        10.14 o
   8 -13   7          1.00        -10.04        10.04 o
  -8 -12   7         60.89         95.22        18.77 o
  -7 -12   7          4.22         12.33        18.47 o
  -6 -12   7          6.61          4.14         8.24 o
  -5 -12   7         24.23         31.55         9.97 o
  -4 -12   7          8.11         12.08         7.44 o
  -3 -12   7        109.66         74.75        11.81 o
  -2 -12   7         24.15         21.17        10.23 o
  -1 -12   7         22.06         31.64        11.76 o
   0 -12   7          0.02         -0.63         5.13 o
   1 -12   7          9.44         14.42         4.40 o
   2 -12   7          1.11         -2.04         5.68 o
   3 -12   7        285.64        320.80        17.01 o
   4 -12   7          0.03         -3.57         7.81 o
   5 -12   7         10.61          2.31         9.20 o
   6 -12   7         51.71         54.74        11.16 o
   7 -12   7         13.96          7.65        14.06 o
   8 -12   7         17.62         -1.32        11.35 o
   9 -12   7         27.18         20.02        13.11 o
  -9 -11   7         44.40         53.74        16.46 o
  -8 -11   7          9.84          9.79        10.63 o
  -7 -11   7         17.99         25.08        11.54 o
  -6 -11   7         28.50         31.50         8.83 o
  -5 -11   7         93.75         86.74        12.21 o
  -4 -11   7         66.66         49.99        10.61 o
  -3 -11   7        147.26         94.23        12.18 o
  -2 -11   7          0.83          5.72         8.55 o
  -1 -11   7          6.84          8.79         9.18 o
   0 -11   7         37.14         34.04         8.00 o
   1 -11   7          3.37          5.08         4.15 o
   2 -11   7         32.64         33.44         6.71 o
   3 -11   7        115.94        104.99         9.62 o
   4 -11   7          4.19         11.17         7.68 o
   5 -11   7        129.15        136.51        20.24 o
   6 -11   7        168.98        141.05        16.24 o
   7 -11   7          2.95         -8.07         9.66 o
   8 -11   7         69.73         70.45        13.60 o
   9 -11   7         54.65         34.38        13.64 o
  10 -11   7         10.12        -11.91        11.91 o
 -10 -10   7          4.04          4.17        20.45 o
  -9 -10   7          0.01          2.65         9.69 o
  -8 -10   7         40.66         57.10        12.32 o
  -7 -10   7         14.47         10.87         9.45 o
  -6 -10   7         85.63        104.09        13.19 o
  -5 -10   7          0.07         -5.95         5.95 o
  -4 -10   7        252.57        344.09        35.37 o
  -3 -10   7        287.36        315.71        27.94 o
  -2 -10   7         20.12         15.34        10.34 o
  -1 -10   7          2.87         -1.73         8.56 o
   0 -10   7         39.02         32.44         3.88 o
   1 -10   7         40.22         42.73         4.07 o
   2 -10   7        196.94        211.86        21.07 o
   3 -10   7         49.33         42.43         7.47 o
   4 -10   7         12.65         12.40         7.52 o
   5 -10   7         27.86         32.24         8.88 o
   6 -10   7         16.38          8.92         7.74 o
   7 -10   7          0.98          0.03         8.71 o
   8 -10   7          6.59         -6.78         9.45 o
   9 -10   7          0.00         -7.64        10.98 o
  10 -10   7          8.69         -1.02        13.11 o
  11 -10   7         61.79         21.46        14.11 o
 -10  -9   7         59.16         45.85        10.60 o
  -9  -9   7         19.62         30.43         9.43 o
  -8  -9   7         99.36        116.31        10.98 o
  -7  -9   7         20.14         16.82         6.86 o
  -6  -9   7          0.57         -0.83         4.74 o
  -5  -9   7        172.77        183.44        11.50 o
  -4  -9   7         94.46         82.92        10.00 o
  -3  -9   7        401.13        436.38        23.46 o
  -2  -9   7          1.53          1.27        15.06 o
  -1  -9   7         36.07         16.67         8.15 o
   0  -9   7        287.02        253.70        11.54 o
   1  -9   7        102.68         81.19         4.60 o
   2  -9   7         18.47         18.58         2.12 o
   3  -9   7          2.65         -0.86         4.00 o
   4  -9   7        654.88        741.17        17.55 o
   5  -9   7        151.09        143.97        17.00 o
   6  -9   7          7.83         -3.46         7.58 o
   7  -9   7          4.93          2.23         8.58 o
   8  -9   7          5.41          1.43         8.55 o
   9  -9   7         46.97         62.87        13.19 o
  10  -9   7         11.78         -7.39        10.74 o
  11  -9   7          4.15         -3.15        14.03 o
 -11  -8   7          1.04         -0.99         7.90 o
 -10  -8   7          7.09          8.67         7.35 o
  -9  -8   7         21.78         27.54         7.52 o
  -8  -8   7         32.66         35.19         6.98 o
  -7  -8   7         68.08         73.02         7.14 o
  -6  -8   7          6.14          8.79         5.51 o
  -5  -8   7         30.19         36.59         5.70 o
  -4  -8   7          0.75          0.39         1.77 o
  -3  -8   7        144.75        132.91        12.40 o
  -2  -8   7         54.48         68.54        17.48 o
  -1  -8   7          0.01          1.74         7.31 o
   0  -8   7         41.72         43.21         4.69 o
   1  -8   7       1133.92       1147.10         9.58 o
   2  -8   7          2.31          1.88         1.95 o
   3  -8   7          9.13          3.29         2.71 o
   4  -8   7         67.44         69.73         4.59 o
   5  -8   7        368.32        377.98        11.54 o
   6  -8   7        207.72        221.48        12.17 o
   7  -8   7         51.51         42.72         7.41 o
   8  -8   7          2.89         -6.95         6.95 o
   9  -8   7         41.62         32.62         8.87 o
  10  -8   7        163.98        174.15        37.82 o
  11  -8   7          3.34          0.75        12.92 o
  12  -8   7         50.01         53.60        22.11 o
 -11  -7   7         16.25         11.59         9.43 o
 -10  -7   7         34.59         37.39         9.07 o
  -9  -7   7         86.88         90.20         9.81 o
  -8  -7   7         17.38         22.64         6.69 o
  -7  -7   7         42.08         36.74         6.59 o
  -6  -7   7         88.41         72.98         7.22 o
  -5  -7   7        331.50        371.39         9.46 o
  -4  -7   7        134.61        121.09         9.30 o
  -3  -7   7          0.48          1.94         3.22 o
  -2  -7   7         31.31         24.53         6.84 o
  -1  -7   7         32.09         25.15         2.20 o
   0  -7   7        406.99        392.69         8.77 o
   1  -7   7         33.89         26.12         2.44 o
   2  -7   7         84.28         95.91         5.89 o
   3  -7   7        356.64        355.52         8.40 o
   4  -7   7          3.74          4.61         2.98 o
   5  -7   7        832.43        891.05        14.02 o
   6  -7   7         32.42         30.92         5.68 o
   7  -7   7        103.35        107.39        11.20 o
   8  -7   7        120.24        116.39        12.43 o
   9  -7   7          1.56          3.45         7.16 o
  10  -7   7         10.20          0.98         8.25 o
  11  -7   7         15.28          6.73         9.51 o
  12  -7   7          1.00          6.73        12.12 o
  13  -7   7         23.39         22.09        14.64 o
 -11  -6   7         27.77         50.00        10.66 o
 -10  -6   7          4.30         -5.05         7.53 o
  -9  -6   7         38.05         52.71         8.77 o
  -8  -6   7          0.01         -3.06         6.50 o
  -7  -6   7         71.30         75.76         8.03 o
  -6  -6   7        104.97         91.63         6.84 o
  -5  -6   7        159.62        152.96         6.37 o
  -4  -6   7        328.28        319.47         4.93 o
  -3  -6   7       1169.28       1143.86        12.07 o
  -2  -6   7        792.03        827.30        20.09 o
  -1  -6   7        647.67        677.35        10.67 o
   0  -6   7          5.72          3.40         1.97 o
   1  -6   7        404.79        405.19         6.08 o
   2  -6   7          3.01          2.63         2.06 o
   3  -6   7        274.42        299.55         6.82 o
   4  -6   7         34.77         39.25         3.29 o
   5  -6   7         24.10         15.65         4.19 o
   6  -6   7        654.98        701.54        13.95 o
   7  -6   7        726.07        709.32        19.01 o
   8  -6   7        258.51        233.25        20.85 o
   9  -6   7        161.55        205.73        14.23 o
  10  -6   7          8.10         -4.44         8.15 o
  11  -6   7          0.10         -8.13         8.13 o
  12  -6   7         23.47          7.81        10.33 o
  13  -6   7          8.89          8.57        10.80 o
 -12  -5   7          1.19         -1.09         9.99 o
 -11  -5   7          0.07          3.04         9.31 o
 -10  -5   7         30.66         34.72         9.65 o
  -9  -5   7         56.86         55.12         9.46 o
  -8  -5   7         50.20         58.14         8.80 o
  -7  -5   7         16.67         23.99         6.75 o
  -6  -5   7       1290.22       1291.43        16.01 o
  -5  -5   7        397.03        384.40         9.04 o
  -4  -5   7        635.96        649.95         9.67 o
  -3  -5   7        240.91        236.98         4.67 o
  -2  -5   7        137.78        121.58         4.15 o
  -1  -5   7        172.66        172.71         3.14 o
   0  -5   7        138.27        170.03         3.82 o
   1  -5   7       1910.06       1953.48        12.21 o
   2  -5   7       3213.13       3341.51        20.00 o
   3  -5   7        121.12        114.24         4.74 o
   4  -5   7        134.37        134.49         5.53 o
   5  -5   7        665.36        653.12        11.59 o
   6  -5   7        860.26        881.53        14.93 o
   7  -5   7         48.09         47.72         7.46 o
   8  -5   7         13.10         10.97         6.71 o
   9  -5   7         51.92         50.56         8.87 o
  10  -5   7          0.00         -2.59         7.20 o
  11  -5   7          4.95         -0.97         8.46 o
  12  -5   7          2.34         -1.84         9.32 o
  13  -5   7         10.10          0.61        10.25 o
  14  -5   7         14.05         26.20        14.03 o
 -12  -4   7          0.26          1.04        10.24 o
 -11  -4   7          1.00         -6.41         8.55 o
 -10  -4   7         10.13         12.02         8.84 o
  -9  -4   7         19.48          5.99         7.78 o
  -8  -4   7        397.82        480.21        16.96 o
  -7  -4   7          1.69          0.45         6.24 o
  -6  -4   7         52.97         48.23         4.49 o
  -5  -4   7       1154.17       1188.95        13.73 o
  -4  -4   7         18.79         14.50         3.03 o
  -3  -4   7        354.21        336.89         5.39 o
  -2  -4   7        395.03        363.88         4.74 o
  -1  -4   7         19.55         24.40         1.61 o
   0  -4   7        467.30        465.18         5.30 o
   1  -4   7       1984.35       2028.12        12.48 o
   2  -4   7        221.08        211.24         4.54 o
   3  -4   7          1.50          2.28         2.35 o
   4  -4   7        918.58        944.49        12.28 o
   5  -4   7         48.64         42.88         4.53 o
   6  -4   7         13.78          9.70         4.13 o
   7  -4   7        320.47        323.00        13.82 o
   8  -4   7         60.06         44.62         7.40 o
   9  -4   7         46.09         38.77         7.83 o
  10  -4   7         18.05         -3.54         7.52 o
  11  -4   7        149.87        163.55        21.45 o
  12  -4   7         44.55         25.09        14.20 o
  13  -4   7         31.44         22.02        11.33 o
  14  -4   7         12.13          6.18        12.56 o
 -12  -3   7         43.20         53.62        12.07 o
 -11  -3   7         76.06         86.73        12.73 o
 -10  -3   7          0.94         -8.34         8.34 o
  -9  -3   7        324.02        361.33        17.52 o
  -8  -3   7         57.09         44.48         8.74 o
  -7  -3   7          1.26          0.60         4.94 o
  -6  -3   7        102.64         98.89         6.13 o
  -5  -3   7        376.15        370.96         7.94 o
  -4  -3   7       1529.15       1553.60        14.96 o
  -3  -3   7         28.98         27.88         3.25 o
  -2  -3   7         78.14         73.43         3.32 o
  -1  -3   7         43.76         28.64         2.08 o
   0  -3   7        933.88        915.53        12.87 o
   1  -3   7        670.36        714.45         6.94 o
   2  -3   7        594.26        591.08         6.39 o
   3  -3   7        609.33        591.84         7.20 o
   4  -3   7        793.54        876.86         9.75 o
   5  -3   7       1165.76       1119.96        13.52 o
   6  -3   7        173.10        167.66         6.90 o
   7  -3   7         37.76         33.32         5.21 o
   8  -3   7        189.50        183.09        18.43 o
   9  -3   7        131.68         96.37        10.85 o
  10  -3   7          9.97          3.79         6.86 o
  11  -3   7         11.71         12.26         7.73 o
  12  -3   7        103.14        129.35        16.74 o
  13  -3   7         20.38         11.87        10.59 o
  14  -3   7         21.27          4.17        12.18 o
 -12  -2   7         17.83         10.97        11.68 o
 -11  -2   7         79.11        112.06        13.96 o
 -10  -2   7         20.60         14.31         9.11 o
  -9  -2   7        228.27        228.78        14.58 o
  -8  -2   7         86.98         81.95         8.71 o
  -7  -2   7          9.37          2.84         5.88 o
  -6  -2   7         96.90         93.94         6.17 o
  -5  -2   7         49.06         39.59         4.39 o
  -4  -2   7        379.85        372.69         7.53 o
  -3  -2   7        286.67        274.85         6.71 o
  -2  -2   7         11.63          2.65         2.22 o
  -1  -2   7         80.40         84.66         3.16 o
   0  -2   7        936.65        988.74         7.63 o
   1  -2   7       1493.45       1486.98         9.27 o
   2  -2   7          0.66          0.73         1.77 o
   3  -2   7        501.90        489.67         5.88 o
   4  -2   7        152.34        154.54         5.98 o
   5  -2   7        854.59        909.48        11.67 o
   6  -2   7          0.28         -1.39         3.12 o
   7  -2   7        282.25        275.78         9.75 o
   8  -2   7        109.88         99.30         6.86 o
   9  -2   7        118.45         99.69         8.69 o
  10  -2   7          0.21         -6.36         6.36 o
  11  -2   7        439.41        486.83        20.39 o
  12  -2   7          1.71          0.00         7.97 o
  13  -2   7         16.09          3.42         9.21 o
  14  -2   7          5.33          0.06        11.19 o
  15  -2   7          4.56         19.10        16.23 o
 -12  -1   7         30.55         28.25        12.74 o
 -11  -1   7         25.78          9.24        10.13 o
 -10  -1   7          7.64         -2.71         9.70 o
  -9  -1   7         21.23         10.65        10.80 o
  -8  -1   7         97.69        103.85         9.12 o
  -7  -1   7        175.71        190.21         9.44 o
  -6  -1   7          1.31         -3.08         4.40 o
  -5  -1   7          8.94          4.53         3.99 o
  -4  -1   7         18.18          8.85         1.84 o
  -3  -1   7         71.71         63.95         3.66 o
  -2  -1   7       1291.43       1367.33        12.76 o
  -1  -1   7        106.36         90.52         3.35 o
   0  -1   7        209.37        263.57         4.61 o
   1  -1   7         11.61          2.20         1.74 o
   2  -1   7         33.01         44.85         2.41 o
   3  -1   7        614.46        589.48         6.08 o
   4  -1   7       4832.24       5010.45        28.05 o
   5  -1   7        233.29        252.60         6.17 o
   6  -1   7         54.83         48.17         3.77 o
   7  -1   7          0.01         -2.88         3.09 o
   8  -1   7         22.07         15.89         3.18 o
   9  -1   7         82.78         53.79         5.96 o
  10  -1   7         32.05         23.74         5.84 o
  11  -1   7          1.70         -5.47         5.47 o
  12  -1   7          0.72          1.31         7.30 o
  13  -1   7         28.13         25.58        10.74 o
  14  -1   7         35.49         58.98        13.40 o
  15  -1   7          0.86          3.27        12.26 o
 -12   0   7          6.83         -0.55        12.16 o
 -11   0   7         27.52         32.90        14.29 o
 -10   0   7         58.15         47.48        13.75 o
  -9   0   7         14.27          8.88         8.51 o
  -8   0   7         88.81         86.98        12.09 o
  -7   0   7        152.77        141.42        10.80 o
  -6   0   7        225.26        221.15        10.16 o
  -5   0   7        105.96        103.47         7.06 o
  -4   0   7          4.32         -3.70         3.70 o
  -3   0   7          6.57          3.35         2.69 o
  -2   0   7       1043.98       1146.37        11.38 o
  -1   0   7         16.43         17.11         2.99 o
   0   0   7        741.50        766.96         7.35 o
   1   0   7        210.51        220.64         4.66 o
   2   0   7          0.16         -1.48         1.48 o
   3   0   7        838.71        912.16         7.34 o
   4   0   7        539.13        577.74         7.55 o
   5   0   7        385.18        475.40         7.98 o
   6   0   7        705.38        720.05         9.84 o
   7   0   7        633.58        687.19        11.31 o
   8   0   7        401.67        422.96         9.99 o
   9   0   7         51.50         48.88         4.58 o
  10   0   7         26.93         24.32         5.81 o
  11   0   7         78.54         52.49        10.90 o
  12   0   7         27.51         19.13        12.12 o
  13   0   7          0.01         -9.69         9.69 o
  14   0   7         18.93         15.98        11.03 o
  15   0   7         16.61         24.97        12.58 o
 -12   1   7          0.01        -18.20        18.20 o
 -11   1   7         24.49         20.29        13.70 o
 -10   1   7        193.59        224.45        22.52 o
  -9   1   7        262.14        280.96        17.03 o
  -8   1   7          2.73          2.89         8.29 o
  -7   1   7          5.50          6.75         8.02 o
  -6   1   7          0.08          0.89         6.83 o
  -5   1   7         29.89         31.28         5.79 o
  -4   1   7        140.92        125.18         6.82 o
  -3   1   7         11.59         12.71         2.92 o
  -2   1   7        439.17        528.78         9.40 o
  -1   1   7         19.77         12.68         2.91 o
   0   1   7       2556.24       2600.04        16.42 o
   1   1   7         94.20         80.91         3.16 o
   2   1   7        792.05        792.58         7.59 o
   3   1   7        207.76        193.55         4.26 o
   4   1   7        274.25        260.82         5.18 o
   5   1   7          0.28          3.70         2.96 o
   6   1   7        100.44         89.48         7.65 o
   7   1   7         99.65        116.48         9.02 o
   8   1   7         43.42         41.33         5.75 o
   9   1   7         48.45         62.14         5.06 o
  10   1   7         21.34         25.08         3.57 o
  11   1   7          9.78         -2.03         5.38 o
  12   1   7         95.92         79.59        10.19 o
  13   1   7         25.06         23.96        13.03 o
  14   1   7         80.60         95.88        14.29 o
  15   1   7         24.94         42.82        13.04 o
 -12   2   7         11.42        -16.78        30.55 o
 -11   2   7          7.65         -0.36        17.76 o
 -10   2   7          2.26          0.62        11.05 o
  -9   2   7          1.08          1.77        10.81 o
  -8   2   7        218.94        239.47        15.89 o
  -7   2   7       1181.30       1316.74        26.66 o
  -6   2   7        246.84        244.77        13.17 o
  -5   2   7        107.61        109.70         9.25 o
  -4   2   7         65.77         64.90         5.94 o
  -3   2   7        599.40        590.14        10.73 o
  -2   2   7       4597.47       4575.13        29.10 o
  -1   2   7          1.25         -0.86         2.77 o
   0   2   7       2254.06       2336.99        16.26 o
   1   2   7       2801.70       2817.08        18.48 o
   2   2   7       1255.26       1192.87         9.43 o
   3   2   7        463.51        447.65         6.52 o
   4   2   7        206.53        208.96         5.29 o
   5   2   7       1007.18        886.71         9.31 o
   6   2   7        371.63        395.19        10.41 o
   7   2   7        841.10        838.43        15.49 o
   8   2   7        459.03        450.83        13.19 o
   9   2   7         36.92         30.76         5.70 o
  10   2   7         21.03         17.46         6.59 o
  11   2   7         12.50         10.20         6.28 o
  12   2   7         21.03         13.92         7.53 o
  13   2   7          7.35         15.80         8.43 o
  14   2   7          2.52          2.56        10.40 o
  15   2   7          7.47         14.71        10.37 o
 -11   3   7         12.69         -1.40        14.39 o
 -10   3   7         37.73         23.85        12.38 o
  -9   3   7          0.14         -9.16         9.16 o
  -8   3   7         25.74         15.61         8.38 o
  -7   3   7        134.55        131.77        12.43 o
  -6   3   7        334.09        360.82        15.84 o
  -5   3   7        208.33        189.39        10.76 o
  -4   3   7        986.74       1060.26        19.70 o
  -3   3   7          4.82          2.66         3.20 o
  -2   3   7         26.34         35.52         3.85 o
  -1   3   7        837.46        963.48        12.85 o
   0   3   7        573.02        614.60        10.34 o
   1   3   7        362.89        302.39         6.93 o
   2   3   7        841.58        835.08         9.47 o
   3   3   7       1115.66       1161.99        11.24 o
   4   3   7       1019.90       1036.02        12.03 o
   5   3   7          1.90         -2.02         2.02 o
   6   3   7         78.99         77.15         4.54 o
   7   3   7         13.14         16.50         3.99 o
   8   3   7        405.58        389.75        11.13 o
   9   3   7         68.49         52.86         5.36 o
  10   3   7         18.81         23.71         5.22 o
  11   3   7        235.71        288.82        15.57 o
  12   3   7         81.94         83.67         9.59 o
  13   3   7          0.54          3.83         6.76 o
  14   3   7         76.72         85.09        11.31 o
  15   3   7          9.81         18.84        12.02 o
 -11   4   7          1.51        -12.61        12.61 o
 -10   4   7          7.26         -8.01         9.81 o
  -9   4   7          5.68        -10.22        10.22 o
  -8   4   7        196.79        212.54        19.19 o
  -7   4   7         14.67         10.16         8.16 o
  -6   4   7        697.70        764.48        20.71 o
  -5   4   7        197.86        185.47        12.67 o
  -4   4   7         94.62         79.22         9.14 o
  -3   4   7          0.70          2.97         4.45 o
  -2   4   7          8.30         10.56         3.76 o
  -1   4   7       1484.26       1462.34        17.11 o
   0   4   7        489.21        487.18         9.69 o
   1   4   7        457.26        581.30        10.68 o
   2   4   7       4386.66       4426.49        25.45 o
   3   4   7          0.47          0.54         2.07 o
   4   4   7        520.09        540.30         8.62 o
   5   4   7        134.44        112.63         8.97 o
   6   4   7        447.24        432.16         8.41 o
   7   4   7        359.44        378.34        11.86 o
   8   4   7         63.14         39.61         5.28 o
   9   4   7         13.79          7.02         3.84 o
  10   4   7         94.57         90.39         7.41 o
  11   4   7       1147.87       1280.09        22.38 o
  12   4   7         12.17          9.02         7.14 o
  13   4   7        231.09        267.70        20.77 o
  14   4   7          4.72         13.05         7.58 o
  15   4   7         11.53         39.55        13.82 o
 -11   5   7         10.30         -3.62        11.82 o
 -10   5   7          1.32          2.16        11.95 o
  -9   5   7          9.63         -9.45         9.45 o
  -8   5   7         22.83         20.08         9.73 o
  -7   5   7         23.41          9.73         8.89 o
  -6   5   7        122.56         89.07         8.36 o
  -5   5   7        239.62        239.41        11.99 o
  -4   5   7        110.19        123.64        12.08 o
  -3   5   7        205.22        202.38        11.34 o
  -2   5   7          4.80         11.02         4.02 o
  -1   5   7        520.18        490.69        13.03 o
   0   5   7        280.28        294.76         9.96 o
   1   5   7         65.15         63.77         4.81 o
   2   5   7        364.99        345.04         8.43 o
   3   5   7       2801.88       2850.80        26.49 o
   4   5   7        160.01        184.68         5.61 o
   5   5   7        434.03        415.09         9.22 o
   6   5   7          4.42          5.48         2.33 o
   7   5   7         35.71         28.41         4.02 o
   8   5   7          0.11         -2.62         3.52 o
   9   5   7        230.82        233.33         8.67 o
  10   5   7         93.69         74.00         6.39 o
  11   5   7         12.79         18.63         6.74 o
  12   5   7         16.81         17.36         7.45 o
  13   5   7          5.26          3.24         8.38 o
  14   5   7         56.65         52.61         9.53 o
  15   5   7          2.95         10.08        12.69 o
 -11   6   7         12.06          7.29        14.71 o
 -10   6   7         45.64         61.81        14.00 o
  -9   6   7          0.98        -10.57        10.57 o
  -8   6   7          0.27         -8.41         8.41 o
  -7   6   7         53.49         35.36        11.44 o
  -6   6   7        135.75        112.28        12.15 o
  -5   6   7         36.55         37.27         7.18 o
  -4   6   7        110.72        108.53         9.48 o
  -3   6   7        605.14        628.86        17.37 o
  -2   6   7       1058.63       1138.37        20.70 o
  -1   6   7        330.54        333.77        12.45 o
   0   6   7         42.45         43.18         5.41 o
   1   6   7        189.02        169.59         8.42 o
   2   6   7        457.89        514.76        10.54 o
   3   6   7        541.98        478.06        12.14 o
   4   6   7        777.13        859.44        10.91 o
   5   6   7         12.42          7.14         2.75 o
   6   6   7         58.91         50.76         4.26 o
   7   6   7        470.53        497.64         7.65 o
   8   6   7         18.67         16.88         4.20 o
   9   6   7          7.76          4.24         2.56 o
  10   6   7         70.35         64.71         7.54 o
  11   6   7          8.41         -0.37         6.03 o
  12   6   7         44.97         44.97         7.73 o
  13   6   7         41.13         35.17        10.14 o
  14   6   7         10.37          7.83         9.11 o
  15   6   7         17.80         25.42        14.71 o
 -10   7   7          0.89          1.79        12.41 o
  -9   7   7          9.40          2.82        11.62 o
  -8   7   7         30.58          4.51        13.56 o
  -7   7   7         29.60         23.22        10.63 o
  -6   7   7          0.46         -6.35         6.35 o
  -5   7   7          4.70         -0.05         6.21 o
  -4   7   7        202.85        207.31        13.39 o
  -3   7   7        155.57        146.50        13.25 o
  -2   7   7        201.43        204.32        11.21 o
  -1   7   7          5.21          6.59         5.06 o
   0   7   7        527.52        524.95        14.18 o
   1   7   7        151.59        134.25        11.24 o
   2   7   7         77.92         64.52         6.89 o
   3   7   7         84.17         73.06         6.24 o
   4   7   7        185.98        177.49         7.07 o
   5   7   7         44.23         49.80         3.75 o
   6   7   7         27.42         21.97         3.49 o
   7   7   7         10.72         11.39         3.24 o
   8   7   7          0.03         -1.28         3.53 o
   9   7   7        657.71        680.33        15.67 o
  10   7   7        245.56        212.09        14.59 o
  11   7   7          4.15         -5.70         5.70 o
  12   7   7          4.99         -6.68         6.68 o
  13   7   7          0.01          0.07         7.48 o
  14   7   7          1.83         -1.90        10.80 o
  15   7   7          9.55         24.88        19.19 o
 -10   8   7         13.17          8.47        18.39 o
  -9   8   7          7.78         14.91        12.76 o
  -8   8   7          0.75         -7.32        10.62 o
  -7   8   7         68.37         67.69        14.09 o
  -6   8   7         10.80          1.71         7.68 o
  -5   8   7        158.27        199.16        15.30 o
  -4   8   7          8.12          7.37         7.32 o
  -3   8   7        262.43        282.57        16.45 o
  -2   8   7         35.66         14.08         5.75 o
  -1   8   7        809.41        816.37        17.72 o
   0   8   7        646.84        681.12        14.36 o
   1   8   7        392.55        425.51        10.97 o
   2   8   7         31.58         20.51         3.86 o
   3   8   7        272.77        297.76         9.37 o
   4   8   7          0.01         -2.58         3.28 o
   5   8   7         85.86         71.09         5.08 o
   6   8   7         12.11          4.21         3.09 o
   7   8   7          0.94         -2.93         2.93 o
   8   8   7         39.84         40.04         4.46 o
   9   8   7        369.52        437.18        13.78 o
  10   8   7          0.75         -0.30         5.74 o
  11   8   7         27.02         28.75         7.50 o
  12   8   7          0.88         -6.39         6.91 o
  13   8   7          0.61          4.24         9.19 o
  14   8   7          0.01        -13.27        13.27 o
  15   8   7         37.09         23.74        23.41 o
  -9   9   7         10.98         12.74        16.26 o
  -8   9   7         41.17         44.34        15.77 o
  -7   9   7         10.65        -10.83        10.83 o
  -6   9   7          6.05         -2.78         8.11 o
  -5   9   7          0.90         -6.91         6.91 o
  -4   9   7          0.41         -7.25         7.25 o
  -3   9   7         39.67         21.40         7.47 o
  -2   9   7         52.56         41.64         7.58 o
  -1   9   7         24.14         17.79         5.80 o
   0   9   7        573.75        595.14        14.17 o
   1   9   7         96.89         90.34         5.84 o
   2   9   7          0.00         -0.17         5.27 o
   3   9   7        300.56        344.74        12.34 o
   4   9   7        108.32        123.37        11.69 o
   5   9   7        200.90        181.90         9.93 o
   6   9   7         33.42         27.66         4.77 o
   7   9   7          2.85          4.08         3.81 o
   8   9   7        247.58        244.40        13.51 o
   9   9   7         10.45          3.98         6.68 o
  10   9   7        159.36        155.38        10.15 o
  11   9   7         44.90         31.25         8.12 o
  12   9   7          0.04         -6.93         6.93 o
  13   9   7         45.09         49.61        12.06 o
  14   9   7          0.67         -7.54        20.87 o
  -9  10   7         17.50         22.90        13.63 o
  -8  10   7         50.72         99.34        17.26 o
  -7  10   7         71.68        146.11        18.02 o
  -6  10   7          3.43         -6.14         9.37 o
  -5  10   7          9.23         -5.99         7.84 o
  -4  10   7        141.90        152.43        14.36 o
  -3  10   7         28.18         13.63         8.03 o
  -2  10   7         14.31          4.36         7.65 o
  -1  10   7        534.57        579.01        15.45 o
   0  10   7        142.07        113.05        14.41 o
   1  10   7         17.21         18.68         6.53 o
   2  10   7          3.55          3.94         6.17 o
   3  10   7        184.02        199.24        11.66 o
   4  10   7         95.82         79.09         7.65 o
   5  10   7         53.45         43.13         6.81 o
   6  10   7         56.26         52.73         6.17 o
   7  10   7       1284.54       1374.20        24.81 o
   8  10   7         12.58          9.07         6.82 o
   9  10   7          0.94         -4.95         6.69 o
  10  10   7         71.38         86.45        10.36 o
  11  10   7          0.32         -6.39         6.39 o
  12  10   7          6.04        -10.26        12.93 o
  13  10   7         24.96          6.15        17.95 o
  14  10   7          5.58          2.46        19.85 o
  -8  11   7         14.14          7.91        15.82 o
  -7  11   7          2.74          1.41        12.34 o
  -6  11   7          0.01         -8.18        10.92 o
  -5  11   7         96.72         89.50        11.85 o
  -4  11   7         68.30         79.10        10.31 o
  -3  11   7         11.00         -1.43         7.80 o
  -2  11   7         15.18         11.56         7.52 o
  -1  11   7        230.20        250.10        22.07 o
   0  11   7         30.20         14.37         7.53 o
   1  11   7        291.02        327.12        14.48 o
   2  11   7        198.55        186.59        13.15 o
   3  11   7        369.91        357.78        14.12 o
   4  11   7        102.10         86.12         8.15 o
   5  11   7         39.54         31.68         7.54 o
   6  11   7        150.16        132.52        13.49 o
   7  11   7          3.79          5.34         6.79 o
   8  11   7        302.51        349.68        16.30 o
   9  11   7         16.81          9.14         7.25 o
  10  11   7         53.72         56.50         8.93 o
  11  11   7          2.23         -7.70         8.97 o
  12  11   7          7.94         -5.02        12.39 o
  13  11   7         63.14         60.65        29.86 o
  -7  12   7          2.32        -12.95        12.95 o
  -6  12   7         39.49         58.00        14.12 o
  -5  12   7          1.83         -8.46         9.05 o
  -4  12   7          1.53         -8.42         8.42 o
  -3  12   7         65.96         61.74        10.12 o
  -2  12   7        368.44        491.81        19.86 o
  -1  12   7         14.91         24.04         8.15 o
   0  12   7          1.32         -2.55         6.50 o
   1  12   7        323.49        362.64        18.46 o
   2  12   7         49.01         36.91         7.95 o
   3  12   7         89.18         81.40         8.68 o
   4  12   7         44.32         36.42         7.72 o
   5  12   7         77.44         74.91         8.68 o
   6  12   7         48.69         31.16         7.14 o
   7  12   7         91.34         98.12         9.87 o
   8  12   7         31.80         33.59         7.88 o
   9  12   7          0.80          1.71         9.75 o
  10  12   7        109.28        125.92        25.39 o
  11  12   7          3.65         -5.42        10.02 o
  12  12   7          0.28        -11.18        11.18 o
  13  12   7          8.30          4.02        13.43 o
  -6  13   7          0.50         -5.34        16.99 o
  -5  13   7         28.53         27.42        10.22 o
  -4  13   7         56.13         46.74        13.95 o
  -3  13   7          2.51         -6.90         8.31 o
  -2  13   7          5.12         -3.17         8.18 o
  -1  13   7        197.05        215.39        19.64 o
   0  13   7        134.82        147.51        17.04 o
   1  13   7        150.29        137.19        14.39 o
   2  13   7          4.30         -1.01         6.57 o
   3  13   7          2.66          0.31         6.96 o
   4  13   7         29.93         31.91         7.49 o
   5  13   7         85.78         80.05         9.79 o
   6  13   7          0.67          3.41         6.28 o
   7  13   7          7.43         -3.11         9.22 o
   8  13   7          0.67         -6.85         7.95 o
   9  13   7          2.01         -0.75         9.56 o
  10  13   7         23.14         14.06        10.38 o
  11  13   7          0.73          1.11        11.20 o
  12  13   7         26.42         17.97        12.59 o
  -5  14   7         33.72         -7.32        11.45 o
  -4  14   7         56.97         46.43        12.85 o
  -3  14   7         59.39         77.88        11.74 o
  -2  14   7          8.33         -2.13         8.62 o
  -1  14   7         19.37         15.83         9.08 o
   0  14   7          2.33         17.09         8.60 o
   1  14   7          0.17          3.32         8.35 o
   2  14   7          8.02         10.38         7.85 o
   3  14   7         25.64         18.28         7.80 o
   4  14   7          2.40         -4.87         6.91 o
   5  14   7         26.66         25.24        11.03 o
   6  14   7        136.31        141.46        21.70 o
   7  14   7          1.38          6.16         9.76 o
   8  14   7          0.94         -1.02         9.52 o
   9  14   7          8.58          4.50        10.43 o
  10  14   7         18.07         10.47        12.84 o
  11  14   7          8.68         -4.47        13.80 o
  12  14   7          0.05        -13.51        13.51 o
  -4  15   7          0.02        -12.24        12.24 o
  -3  15   7         21.09          0.14        12.27 o
  -2  15   7         18.66          9.40        12.02 o
  -1  15   7          2.76         -9.72        10.47 o
   0  15   7        111.88        126.18        20.18 o
   1  15   7         86.35         83.04        28.22 o
   2  15   7         97.84        107.04        20.08 o
   3  15   7          0.02         -8.74         8.74 o
   4  15   7          0.01         -9.11         9.11 o
   5  15   7          3.21         -8.37         9.63 o
   6  15   7          1.49          9.64        10.16 o
   7  15   7          1.64          9.16        10.15 o
   8  15   7         21.02         14.60        10.89 o
   9  15   7         26.62         31.64        11.89 o
  10  15   7         25.20          8.02        13.60 o
  11  15   7          9.47         14.04        18.09 o
  -3  16   7          2.86        -18.76        23.02 o
  -2  16   7         10.51          7.98        15.06 o
  -1  16   7         42.63         37.39        19.60 o
   0  16   7         26.26         25.91        14.02 o
   1  16   7          6.91         -1.65        10.40 o
   2  16   7          1.50          4.07        10.81 o
   3  16   7         39.68         44.33        11.61 o
   4  16   7          1.77         -8.78        10.63 o
   5  16   7          3.31          3.21        11.95 o
   6  16   7         44.26         43.00        12.47 o
   7  16   7          0.01          9.11        10.06 o
   8  16   7         17.69         10.11        10.99 o
   9  16   7         45.58         54.11        13.48 o
  -1  17   7          0.15         -2.27        26.43 o
   0  17   7         57.49         68.70        22.03 o
   1  17   7          1.25        -10.68        10.68 o
   2  17   7          5.37          1.89        10.35 o
   3  17   7          0.03         -9.49        10.73 o
   4  17   7         17.90         14.78        11.41 o
   5  17   7          0.50        -11.44        11.84 o
   6  17   7         13.42         19.46        16.73 o
   7  17   7          0.35          1.34        10.73 o
  -3 -15   8          0.59         10.61        12.53 o
  -2 -15   8          0.84         19.95        18.30 o
  -1 -15   8          1.57         15.93        13.95 o
   0 -15   8         14.24         18.17        14.83 o
   1 -15   8          4.42         10.53        13.55 o
   2 -15   8         55.04         93.21        39.50 o
   3 -15   8          0.07         -6.22        13.38 o
  -5 -14   8         95.98        109.97        15.46 o
  -4 -14   8          0.22          5.15         8.23 o
  -3 -14   8         48.05         36.96         9.93 o
  -2 -14   8          0.36          0.97        10.52 o
  -1 -14   8         74.20         65.96        14.52 o
   0 -14   8         33.41         26.47        11.77 o
   1 -14   8         19.37         11.57        13.74 o
   2 -14   8          0.03         -6.32        19.84 o
   3 -14   8          0.06         -3.69         8.74 o
   4 -14   8         77.07         84.12        14.77 o
   5 -14   8          2.03         -4.18        11.15 o
   6 -14   8         21.72         25.27        18.63 o
  -7 -13   8          8.96         44.06        34.10 o
  -6 -13   8         64.13         97.71        27.71 o
  -5 -13   8         53.90         67.42        12.16 o
  -4 -13   8        242.34        410.47        35.46 o
  -3 -13   8         90.52         89.80        12.09 o
  -2 -13   8         21.18         21.53         9.67 o
  -1 -13   8         28.26         27.34         9.51 o
   0 -13   8         20.24         20.64        14.27 o
   1 -13   8          6.07          1.78        12.65 o
   2 -13   8          4.29         -7.74         7.74 o
   3 -13   8         10.20          6.58         7.59 o
   4 -13   8        158.67        148.56        19.40 o
   5 -13   8          4.27         -1.31         8.93 o
   6 -13   8         40.00         47.53        14.94 o
   7 -13   8          0.26         -9.17        11.12 o
  -8 -12   8         13.97         20.62        24.02 o
  -7 -12   8          1.88          7.46        25.43 o
  -6 -12   8         43.07         46.53        14.25 o
  -5 -12   8         85.58         92.42        13.65 o
  -4 -12   8         60.68         71.02        11.07 o
  -3 -12   8          5.60         10.68         7.52 o
  -2 -12   8          6.65         13.02         8.38 o
  -1 -12   8        273.47        219.07        46.81 o
   0 -12   8         96.46         95.44        21.62 o
   1 -12   8          0.62          3.77         7.31 o
   2 -12   8         64.75         59.63         9.07 o
   3 -12   8          0.35         -1.27         6.56 o
   4 -12   8         58.11         55.64        18.44 o
   5 -12   8         16.21         -6.70         8.15 o
   6 -12   8         50.06         50.51        11.44 o
   7 -12   8          5.16         -4.42        10.01 o
   8 -12   8         25.54          5.40        11.17 o
  -8 -11   8          1.91          7.43        13.08 o
  -7 -11   8          0.02          3.73         8.95 o
  -6 -11   8         32.56         29.68         8.47 o
  -5 -11   8         30.12         32.37        10.26 o
  -4 -11   8         39.20         32.50        10.16 o
  -3 -11   8         66.35         62.38         9.82 o
  -2 -11   8         41.44         23.80        12.37 o
  -1 -11   8          4.50          6.28         8.40 o
   0 -11   8          0.28          4.05         7.99 o
   1 -11   8         19.22         14.98         5.70 o
   2 -11   8         42.00         50.31         6.67 o
   3 -11   8          0.64         -2.16         6.01 o
   4 -11   8          2.06         -0.61         6.91 o
   5 -11   8        222.20        279.75        19.43 o
   6 -11   8         26.62         14.91         9.84 o
   7 -11   8         37.66         29.58        11.31 o
   8 -11   8          0.63        -11.78        12.97 o
   9 -11   8          2.21        -10.97        10.97 o
  10 -11   8         15.33         11.08        23.30 o
  -9 -10   8          7.37          5.03        12.10 o
  -8 -10   8          0.05         -9.18         9.18 o
  -7 -10   8         20.30         12.18        10.89 o
  -6 -10   8          1.68          4.70         7.62 o
  -5 -10   8          0.33         -3.15         7.10 o
  -4 -10   8         26.06         21.54         8.95 o
  -3 -10   8         61.81         55.33        12.49 o
  -2 -10   8        555.28        626.21        35.58 o
  -1 -10   8         41.09         23.92         8.68 o
   0 -10   8         28.48         21.88         5.77 o
   1 -10   8          1.15          0.29         2.68 o
   2 -10   8          5.72         -0.83         4.63 o
   3 -10   8         59.86         66.60         7.50 o
   4 -10   8        204.35        253.41        16.44 o
   5 -10   8          0.25         -4.15         7.13 o
   6 -10   8          5.20          2.28         7.10 o
   7 -10   8          7.51         -1.20         8.94 o
   8 -10   8         69.34         77.19        13.37 o
   9 -10   8          0.04        -10.25        10.25 o
  10 -10   8          3.88         -8.94        12.18 o
 -10  -9   8         50.23         61.44        15.96 o
  -9  -9   8         35.95         50.37        14.27 o
  -8  -9   8          3.52         11.77        10.99 o
  -7  -9   8         10.89         17.93         7.20 o
  -6  -9   8          8.53          9.69         8.09 o
  -5  -9   8         24.83         13.90         8.05 o
  -4  -9   8        116.27         97.96        11.23 o
  -3  -9   8         65.56         71.64        12.50 o
  -2  -9   8          6.60          3.78         8.39 o
  -1  -9   8          9.67          9.40         8.64 o
   0  -9   8         41.23         24.27         3.31 o
   1  -9   8        317.95        357.80         7.42 o
   2  -9   8          0.14         -1.92         3.66 o
   3  -9   8          0.89         -4.10         4.83 o
   4  -9   8        392.06        402.94        16.80 o
   5  -9   8         31.32         27.70         8.00 o
   6  -9   8         96.92         73.96        10.51 o
   7  -9   8          1.76          2.20         8.52 o
   8  -9   8         11.20         -1.81         9.39 o
   9  -9   8          5.81         -1.40         9.94 o
  10  -9   8          2.06         -0.53        11.69 o
  11  -9   8          1.87        -12.64        12.80 o
 -10  -8   8         23.99         15.37         9.51 o
  -9  -8   8         19.36         27.96         7.71 o
  -8  -8   8          1.41          7.20         6.28 o
  -7  -8   8         11.88         11.75         6.93 o
  -6  -8   8        129.99        123.63         7.41 o
  -5  -8   8         10.84         12.12         4.92 o
  -4  -8   8        584.52        574.92        10.28 o
  -3  -8   8          8.31         16.34         8.53 o
  -2  -8   8        110.29         91.85        13.02 o
  -1  -8   8        990.56        989.27        34.77 o
   0  -8   8         29.63         30.27         3.95 o
   1  -8   8        152.06        146.17         4.79 o
   2  -8   8        474.10        462.35         8.45 o
   3  -8   8          9.35         -0.01         3.24 o
   4  -8   8        263.83        272.71         9.52 o
   5  -8   8        323.28        361.19        12.51 o
   6  -8   8         45.90         23.01         8.75 o
   7  -8   8          5.05         -4.80         7.88 o
   8  -8   8         84.37         82.39        16.99 o
   9  -8   8          0.01         -9.68         9.68 o
  10  -8   8         35.87         29.79        13.09 o
  11  -8   8        131.56        147.25        28.63 o
  12  -8   8         27.70         22.98        14.07 o
 -10  -7   8          6.19         -7.04         8.11 o
  -9  -7   8        264.97        297.95        19.70 o
  -8  -7   8        224.89        263.13        16.16 o
  -7  -7   8        284.43        299.20        19.59 o
  -6  -7   8        417.56        411.73        14.55 o
  -5  -7   8         25.82         17.70         3.47 o
  -4  -7   8        287.10        278.49         8.78 o
  -3  -7   8        132.52        126.07         7.57 o
  -2  -7   8         33.32         22.37         2.60 o
  -1  -7   8        101.04        100.46         8.25 o
   0  -7   8         42.82         41.87         2.53 o
   1  -7   8       1695.97       1735.98        12.86 o
   2  -7   8        171.69        167.80         4.89 o
   3  -7   8        414.86        445.08         9.28 o
   4  -7   8         37.01         37.33         4.27 o
   5  -7   8        509.70        530.54        12.46 o
   6  -7   8         62.41         63.94         7.45 o
   7  -7   8          9.07          5.79         6.22 o
   8  -7   8          2.89         -5.97         6.19 o
   9  -7   8         61.53         56.89         9.49 o
  10  -7   8          1.39         -7.76         7.76 o
  11  -7   8          0.03         -8.90        10.19 o
  12  -7   8         37.72         39.90        18.50 o
 -11  -6   8         77.21         99.67        12.82 o
 -10  -6   8          3.63         -1.77         8.30 o
  -9  -6   8          4.27          4.28         7.52 o
  -8  -6   8         27.15         29.56         7.57 o
  -7  -6   8         13.33         26.86         6.63 o
  -6  -6   8        193.87        188.40         9.76 o
  -5  -6   8         42.96         37.02         5.10 o
  -4  -6   8        238.73        230.31         6.35 o
  -3  -6   8        103.26        107.83         5.83 o
  -2  -6   8        939.38        913.44         7.86 o
  -1  -6   8        147.78        147.47         5.67 o
   0  -6   8        287.71        290.84         4.41 o
   1  -6   8          5.68          1.83         2.25 o
   2  -6   8        423.28        425.71         7.01 o
   3  -6   8        449.78        465.28         9.26 o
   4  -6   8          0.46         -3.10         3.10 o
   5  -6   8       1132.04       1151.89        15.56 o
   6  -6   8        407.27        476.74        11.93 o
   7  -6   8        613.48        656.96        18.08 o
   8  -6   8         95.08         97.64         9.54 o
   9  -6   8         20.17          6.80         7.96 o
  10  -6   8          5.57          4.87         8.25 o
  11  -6   8          0.27         -8.69         8.69 o
  12  -6   8          3.65         -6.45         9.80 o
  13  -6   8         48.16         51.85        14.27 o
 -11  -5   8          0.77          0.97         9.64 o
 -10  -5   8          1.13         -3.65         8.84 o
  -9  -5   8         33.04         29.89         8.91 o
  -8  -5   8         19.92         10.94         8.09 o
  -7  -5   8          9.11         16.17         6.49 o
  -6  -5   8          2.73          3.75         4.65 o
  -5  -5   8         71.28         56.70         6.11 o
  -4  -5   8        162.63        159.32         4.91 o
  -3  -5   8        125.47        123.63         4.40 o
  -2  -5   8          5.63          4.50         1.96 o
  -1  -5   8        221.13        223.57         4.38 o
   0  -5   8       1061.04       1057.78        10.01 o
   1  -5   8        374.12        427.66         5.73 o
   2  -5   8        163.73        181.41         5.58 o
   3  -5   8        204.66        227.38         6.23 o
   4  -5   8          5.03         -0.26         3.02 o
   5  -5   8        479.77        508.04        10.77 o
   6  -5   8       1097.64       1164.37        17.19 o
   7  -5   8        691.10        771.38        18.91 o
   8  -5   8         89.50        120.00        11.67 o
   9  -5   8        111.33        107.27        11.06 o
  10  -5   8        114.80        102.64        11.95 o
  11  -5   8         13.71         -2.38         8.55 o
  12  -5   8          8.33         -0.29         9.53 o
  13  -5   8          1.47         -7.54         9.72 o
 -11  -4   8         18.11         29.65        10.38 o
 -10  -4   8         16.01         13.84         8.80 o
  -9  -4   8         75.83         92.09        11.13 o
  -8  -4   8         25.61         21.97         9.15 o
  -7  -4   8         58.14         60.38         8.26 o
  -6  -4   8        157.26        159.40        10.23 o
  -5  -4   8         45.18         32.02         4.18 o
  -4  -4   8        130.79        119.98         5.34 o
  -3  -4   8        275.57        278.05         5.76 o
  -2  -4   8         60.20         61.78         2.98 o
  -1  -4   8        713.46        717.70         6.94 o
   0  -4   8        502.79        555.30         6.37 o
   1  -4   8        205.18        180.04         4.35 o
   2  -4   8        364.26        328.94         5.79 o
   3  -4   8        163.99        169.23         5.25 o
   4  -4   8        353.18        340.92         7.50 o
   5  -4   8         69.90         72.03         5.38 o
   6  -4   8          1.43         -2.40         3.89 o
   7  -4   8          0.57         -3.30         5.51 o
   8  -4   8         57.02         66.75         8.58 o
   9  -4   8        445.24        468.99        18.24 o
  10  -4   8          5.62         -0.62         7.73 o
  11  -4   8        183.79        183.46        18.64 o
  12  -4   8          3.19         -8.40         8.40 o
  13  -4   8         20.05         11.87        10.18 o
  14  -4   8          0.77         -9.28        12.33 o
 -11  -3   8         12.50         29.92        10.32 o
 -10  -3   8          0.75         12.47         9.48 o
  -9  -3   8         45.58         62.73        10.53 o
  -8  -3   8        182.27        188.09        13.48 o
  -7  -3   8         33.45         23.89         7.68 o
  -6  -3   8        686.81        725.11        14.47 o
  -5  -3   8         52.00         40.84         3.69 o
  -4  -3   8        414.05        382.87         8.31 o
  -3  -3   8        337.34        330.98         7.85 o
  -2  -3   8         30.75         38.27         3.27 o
  -1  -3   8        298.12        323.60         5.66 o
   0  -3   8       1070.30       1098.29         9.13 o
   1  -3   8        115.96        118.23         3.66 o
   2  -3   8        463.93        465.36         6.93 o
   3  -3   8        210.24        215.03         5.57 o
   4  -3   8        104.63        100.97         4.34 o
   5  -3   8          6.16          8.18         3.33 o
   6  -3   8          0.07          3.28         3.68 o
   7  -3   8        200.80        223.76        10.19 o
   8  -3   8          2.17          3.39         4.96 o
   9  -3   8        124.45        121.62        11.44 o
  10  -3   8          4.27         -6.84         6.84 o
  11  -3   8         32.64         28.49         8.73 o
  12  -3   8         30.09         30.33        10.14 o
  13  -3   8         32.64         33.02        10.61 o
  14  -3   8          2.39         -5.40        11.50 o
 -11  -2   8          0.27          9.67        10.51 o
 -10  -2   8         71.01         72.28        11.89 o
  -9  -2   8          0.24         -6.68         8.85 o
  -8  -2   8          0.04         -6.87         8.27 o
  -7  -2   8        242.93        244.92        11.51 o
  -6  -2   8         33.32         28.82         5.71 o
  -5  -2   8         84.02         85.90         6.64 o
  -4  -2   8         12.45          6.32         3.11 o
  -3  -2   8         23.58         18.49         3.73 o
  -2  -2   8       1038.27       1042.55        11.10 o
  -1  -2   8        275.23        266.30         5.39 o
   0  -2   8          4.40          0.24         1.88 o
   1  -2   8        706.37        714.20         7.14 o
   2  -2   8        917.15        904.06         8.66 o
   3  -2   8       1780.92       1776.86        12.58 o
   4  -2   8         48.62         55.41         3.27 o
   5  -2   8         51.52         49.34         3.66 o
   6  -2   8        131.24        133.79         6.78 o
   7  -2   8        386.75        371.05        10.77 o
   8  -2   8        228.70        256.82        15.38 o
   9  -2   8         28.63         16.46         5.63 o
  10  -2   8         93.56         67.75         8.82 o
  11  -2   8          1.22         -6.90         6.90 o
  12  -2   8        149.45        194.67        17.18 o
  13  -2   8         53.60         56.00        10.90 o
  14  -2   8         10.11          3.79        11.27 o
 -11  -1   8         53.04         64.43        12.60 o
 -10  -1   8          0.80         -8.02         9.54 o
  -9  -1   8         12.83          2.72         9.41 o
  -8  -1   8         17.68         14.75        10.79 o
  -7  -1   8        341.63        365.59        13.40 o
  -6  -1   8          0.00         -4.85         4.85 o
  -5  -1   8        211.78        204.62         7.93 o
  -4  -1   8         14.45          6.66         2.70 o
  -3  -1   8        121.59        118.41         5.37 o
  -2  -1   8        536.01        534.25         9.00 o
  -1  -1   8        184.97        215.45         5.58 o
   0  -1   8        115.54         98.84         3.82 o
   1  -1   8        172.45        215.69         4.51 o
   2  -1   8         29.85         29.34         2.55 o
   3  -1   8        448.23        500.53         6.49 o
   4  -1   8          1.22          1.35         2.02 o
   5  -1   8        146.18        144.35         7.74 o
   6  -1   8         27.59         18.59         3.27 o
   7  -1   8        101.14         93.03         7.47 o
   8  -1   8         24.05         23.87         3.48 o
   9  -1   8          0.11         -1.23         3.14 o
  10  -1   8         19.59          4.10         5.03 o
  11  -1   8          0.02         -7.03         7.03 o
  12  -1   8          0.05         -7.40         7.40 o
  13  -1   8         56.43         73.75        14.51 o
  14  -1   8         23.73         36.65        13.06 o
  15  -1   8         87.30        142.21        17.44 o
 -11   0   8         12.87          5.45        13.42 o
 -10   0   8         20.32         19.62        11.03 o
  -9   0   8          1.89        -11.53        11.77 o
  -8   0   8         47.71         30.35         8.48 o
  -7   0   8         64.25         56.69         8.94 o
  -6   0   8         75.47         64.31         7.39 o
  -5   0   8          5.91         -0.75         4.75 o
  -4   0   8          4.71         -2.89         3.56 o
  -3   0   8          0.26         -1.76         2.75 o
  -2   0   8        655.12        664.57         9.36 o
  -1   0   8       1520.77       1661.58        14.35 o
   0   0   8         32.78         35.62         2.63 o
   1   0   8       1166.34       1249.91        10.88 o
   2   0   8       1026.53       1114.84        11.82 o
   3   0   8        319.36        254.14         4.97 o
   4   0   8        438.19        393.53         5.92 o
   5   0   8          0.41         -1.17         2.62 o
   6   0   8          3.97          0.30         3.21 o
   7   0   8        427.92        440.13        10.00 o
   8   0   8        256.45        253.44        11.59 o
   9   0   8         41.53         39.13         4.62 o
  10   0   8          2.56          4.45         4.77 o
  11   0   8          5.22         -0.99         5.64 o
  12   0   8          0.00          2.55         7.39 o
  13   0   8          3.02         -3.04         9.95 o
  14   0   8          2.49         12.77        10.73 o
  15   0   8         16.23         18.14        12.21 o
 -11   1   8          0.43        -12.70        12.70 o
 -10   1   8          0.75         -4.16        13.02 o
  -9   1   8         30.29         32.33        11.40 o
  -8   1   8        132.14        164.66        16.75 o
  -7   1   8        164.18        152.63        14.95 o
  -6   1   8         27.72         30.02         8.14 o
  -5   1   8        138.47        132.43         9.50 o
  -4   1   8         10.79          8.55         4.52 o
  -3   1   8          2.45         -0.28         3.06 o
  -2   1   8        241.04        255.13         8.06 o
  -1   1   8         60.42         69.98         4.53 o
   0   1   8         72.40         87.23         5.02 o
   1   1   8       3492.15       3721.22        21.52 o
   2   1   8          3.83         -1.01         2.24 o
   3   1   8        326.79        355.89         5.93 o
   4   1   8         74.16         49.44         3.08 o
   5   1   8        862.87        942.69        12.76 o
   6   1   8        364.48        359.35        10.56 o
   7   1   8          1.12          2.65         4.90 o
   8   1   8         96.12         96.74         7.69 o
   9   1   8         12.76         14.79         5.07 o
  10   1   8         88.28         69.59         8.39 o
  11   1   8         32.66         28.30         7.91 o
  12   1   8         83.34         45.27        15.41 o
  13   1   8         17.61          3.38        10.18 o
  14   1   8          2.71          2.87        10.45 o
  15   1   8          0.54         -1.69        10.66 o
 -11   2   8          0.02         -8.87        18.03 o
 -10   2   8         25.40         -2.34        25.33 o
  -9   2   8         22.88         17.21        15.36 o
  -8   2   8          0.35         -8.70         8.70 o
  -7   2   8         53.53         63.68        10.63 o
  -6   2   8        597.36        605.91        19.39 o
  -5   2   8        206.23        195.59        11.80 o
  -4   2   8         37.06         29.35         6.40 o
  -3   2   8       1309.54       1339.31        16.86 o
  -2   2   8          9.76          8.60         3.28 o
  -1   2   8          1.16         -2.74         2.91 o
   0   2   8        570.56        564.69         9.48 o
   1   2   8        220.71        268.46         6.46 o
   2   2   8       1123.49       1160.95        11.84 o
   3   2   8        207.28        227.03         6.18 o
   4   2   8        669.44        714.02         9.04 o
   5   2   8         13.26          9.43         2.89 o
   6   2   8        328.46        363.62         7.56 o
   7   2   8        416.78        414.52        11.98 o
   8   2   8         20.97         14.14         5.40 o
   9   2   8        733.51        806.51        18.54 o
  10   2   8         68.16         55.26         7.40 o
  11   2   8        488.16        530.43        18.26 o
  12   2   8          0.03         -4.31         6.62 o
  13   2   8          0.04         -9.61         9.61 o
  14   2   8         23.60         26.77        11.32 o
  15   2   8         31.49         37.91        12.94 o
 -11   3   8          1.05        -11.91        17.74 o
 -10   3   8         29.57         12.83        20.54 o
  -9   3   8          0.43         -9.66        10.68 o
  -8   3   8          6.30         -0.59        10.17 o
  -7   3   8         54.36         59.77        11.22 o
  -6   3   8          0.18          1.19         8.68 o
  -5   3   8         48.55         38.96         8.78 o
  -4   3   8        638.27        666.37        18.09 o
  -3   3   8        804.51        810.47        14.98 o
  -2   3   8          0.03         -0.11         3.45 o
  -1   3   8         26.41         24.84         3.78 o
   0   3   8        291.66        320.55         8.90 o
   1   3   8        601.73        570.90        10.04 o
   2   3   8          0.06          0.13         2.40 o
   3   3   8        314.51        291.42         7.34 o
   4   3   8       3313.82       3370.69        23.61 o
   5   3   8        854.95        855.44        11.00 o
   6   3   8        326.54        328.25         7.74 o
   7   3   8        273.70        285.42         8.51 o
   8   3   8          5.25          0.31         4.19 o
   9   3   8         45.52         33.89         5.09 o
  10   3   8          1.91         -4.47         4.47 o
  11   3   8          0.76          2.56         5.13 o
  12   3   8         57.56         45.62         8.94 o
  13   3   8         46.68         51.35         8.49 o
  14   3   8         91.39        115.25        14.36 o
  15   3   8          5.22          4.45        13.54 o
 -11   4   8          0.42         -3.09        19.70 o
 -10   4   8          2.26         -1.70        12.77 o
  -9   4   8          2.06        -10.35        10.35 o
  -8   4   8        121.17        124.64        18.36 o
  -7   4   8        183.58        182.38        14.45 o
  -6   4   8          9.96          1.59         8.11 o
  -5   4   8        291.59        269.46        14.85 o
  -4   4   8        193.34        199.96        11.89 o
  -3   4   8         66.65         77.29         7.86 o
  -2   4   8          1.37          3.38         3.69 o
  -1   4   8        814.08        823.44        14.96 o
   0   4   8        480.70        509.77        12.08 o
   1   4   8         63.53         71.00         5.52 o
   2   4   8        270.64        200.27         8.29 o
   3   4   8        357.30        355.34         9.88 o
   4   4   8         30.73         28.26         3.92 o
   5   4   8         15.54         16.03         3.22 o
   6   4   8         50.46         47.75         5.10 o
   7   4   8          1.31          1.79         3.45 o
   8   4   8        186.87        164.86        11.45 o
   9   4   8          7.54          4.69         5.03 o
  10   4   8         25.13         16.16         4.90 o
  11   4   8         10.40          3.28         5.99 o
  12   4   8         50.47         55.91        11.16 o
  13   4   8          0.26         -6.00         7.35 o
  14   4   8          0.75          2.90         9.50 o
  15   4   8          0.03         13.74        11.78 o
 -10   5   8          9.15          3.00        13.09 o
  -9   5   8         53.17         41.10        13.55 o
  -8   5   8         56.69         56.04        11.59 o
  -7   5   8          0.69          0.13         9.07 o
  -6   5   8         41.73         32.09         9.72 o
  -5   5   8         19.65          9.49         6.35 o
  -4   5   8        175.57        168.65        10.96 o
  -3   5   8        566.18        592.12        16.58 o
  -2   5   8        398.43        379.81        12.14 o
  -1   5   8          2.67          0.11         4.07 o
   0   5   8         49.62         31.11         4.86 o
   1   5   8          0.18         -0.88         5.24 o
   2   5   8         10.17          7.92         3.45 o
   3   5   8        116.99         67.62         5.24 o
   4   5   8        700.85        681.86        10.20 o
   5   5   8        228.78        259.39         7.85 o
   6   5   8         40.19         27.86         3.97 o
   7   5   8          5.19          1.72         4.44 o
   8   5   8         33.29         23.45         4.28 o
   9   5   8         87.59         81.37         6.02 o
  10   5   8         37.14         18.29         4.81 o
  11   5   8         33.23         24.40         7.02 o
  12   5   8          2.03         -2.45         6.61 o
  13   5   8        145.72        161.95        14.75 o
  14   5   8         10.06         20.69        10.97 o
  15   5   8          3.18          3.45        11.80 o
 -10   6   8          1.07         -0.82        12.31 o
  -9   6   8         33.27         31.61        12.45 o
  -8   6   8         37.71         27.29        13.53 o
  -7   6   8        108.79        115.55        13.96 o
  -6   6   8          4.86         -6.16         9.68 o
  -5   6   8        756.40        828.74        21.32 o
  -4   6   8        138.23        114.49        10.08 o
  -3   6   8        375.46        401.88        15.56 o
  -2   6   8        384.88        379.34        13.25 o
  -1   6   8        409.51        416.22        13.17 o
   0   6   8          0.15          0.22         4.73 o
   1   6   8         61.58         60.93         6.01 o
   2   6   8        266.57        268.21         9.01 o
   3   6   8          6.96          9.51         4.82 o
   4   6   8        911.98        968.50        13.45 o
   5   6   8        210.09        196.51         6.64 o
   6   6   8        510.12        552.63        11.34 o
   7   6   8        438.94        469.68         8.66 o
   8   6   8        709.72        730.77        13.73 o
   9   6   8        338.73        338.14        11.45 o
  10   6   8         35.10         16.11         6.14 o
  11   6   8          0.58         -0.24         6.03 o
  12   6   8        107.84        120.19        12.37 o
  13   6   8          0.17         -6.84         8.32 o
  14   6   8          4.55         -1.97        11.02 o
  15   6   8          9.90          2.73        12.19 o
 -10   7   8          0.06        -12.34        12.34 o
  -9   7   8          0.02         -8.93        11.88 o
  -8   7   8          0.27        -10.31        10.31 o
  -7   7   8         73.82         78.33        12.91 o
  -6   7   8         15.32         10.60        10.30 o
  -5   7   8         68.39         46.40         8.00 o
  -4   7   8        154.27        159.54        17.31 o
  -3   7   8         61.06         46.10         7.98 o
  -2   7   8       1074.02       1126.23        24.37 o
  -1   7   8        177.81        166.05        13.08 o
   0   7   8        149.38        145.57         9.59 o
   1   7   8         18.04         14.88         4.54 o
   2   7   8        594.30        659.37        12.91 o
   3   7   8        196.12        149.47         8.07 o
   4   7   8          4.51          4.20         3.61 o
   5   7   8         91.94         72.94         4.41 o
   6   7   8        500.15        547.92        10.29 o
   7   7   8        125.25         97.84         8.50 o
   8   7   8         31.31         19.55         5.48 o
   9   7   8        178.92        193.29        14.42 o
  10   7   8        314.68        365.34        14.51 o
  11   7   8          7.94          2.59         6.15 o
  12   7   8          0.28         -1.07         6.45 o
  13   7   8          0.35         -7.88         9.12 o
  14   7   8          1.39         -8.69        10.56 o
  15   7   8          4.57          4.71        20.32 o
  -9   8   8         23.04         30.20        14.03 o
  -8   8   8          1.09         -6.21        10.21 o
  -7   8   8          1.83         -9.20        10.88 o
  -6   8   8         80.39         63.03        13.63 o
  -5   8   8         44.84         44.83        11.40 o
  -4   8   8        323.36        305.54        16.35 o
  -3   8   8         34.67         24.29         7.82 o
  -2   8   8        826.25        923.00        24.12 o
  -1   8   8         10.60         20.03         5.85 o
   0   8   8        803.46        879.38        17.95 o
   1   8   8          0.60          4.72         4.11 o
   2   8   8          7.20         -0.06         3.71 o
   3   8   8         40.43         21.04         4.58 o
   4   8   8         85.21         80.12         5.93 o
   5   8   8          4.51         -3.58         3.58 o
   6   8   8         14.22          6.98         3.41 o
   7   8   8         77.47         70.77         5.99 o
   8   8   8         25.42         17.86         5.23 o
   9   8   8        751.85        788.90        19.83 o
  10   8   8          6.60         -1.22         5.79 o
  11   8   8         30.91         20.50         6.79 o
  12   8   8          7.46          1.21         6.72 o
  13   8   8          1.77         -2.26        13.24 o
  14   8   8         10.92          8.25        21.16 o
  15   8   8         16.13        -30.41        30.41 o
  -9   9   8         31.61         39.04        14.74 o
  -8   9   8         40.91         23.43        16.59 o
  -7   9   8         25.66         34.00        12.61 o
  -6   9   8          2.27        -10.30        10.30 o
  -5   9   8         19.09          6.73         8.48 o
  -4   9   8         53.13         51.92         9.40 o
  -3   9   8        112.41         91.81         9.71 o
  -2   9   8        284.15        325.06        21.56 o
  -1   9   8        290.55        330.92        14.84 o
   0   9   8        204.18        186.56        10.28 o
   1   9   8       1653.69       1695.39        21.35 o
   2   9   8        503.53        494.63        12.59 o
   3   9   8        430.40        438.12        11.53 o
   4   9   8         13.81          8.31         3.91 o
   5   9   8         57.79         43.51         4.93 o
   6   9   8          6.99         -0.51         3.27 o
   7   9   8        601.81        617.37        15.69 o
   8   9   8          0.19          0.12         5.96 o
   9   9   8         55.78         61.23         7.72 o
  10   9   8          6.84         -1.01         7.49 o
  11   9   8         35.37         37.42         7.92 o
  12   9   8          0.16         -7.97         7.97 o
  13   9   8         10.72          5.72        10.98 o
  14   9   8          3.87         -5.35        17.00 o
  -8  10   8         10.72         -1.82        13.23 o
  -7  10   8        125.59        199.43        20.14 o
  -6  10   8        236.83        265.06        19.22 o
  -5  10   8          4.61          4.02         8.04 o
  -4  10   8          9.69         -3.97         8.23 o
  -3  10   8         55.70         40.42         9.68 o
  -2  10   8         18.84          4.93         7.59 o
  -1  10   8        209.45        157.80        10.38 o
   0  10   8         12.23          6.35         6.90 o
   1  10   8         24.30         14.79         3.08 o
   2  10   8         96.44         87.15         8.43 o
   3  10   8        517.12        591.79        16.39 o
   4  10   8        669.89        769.92        19.80 o
   5  10   8         69.12         35.34         6.79 o
   6  10   8         63.19         63.14         8.36 o
   7  10   8         45.03         30.40         7.63 o
   8  10   8          6.30          7.56         6.92 o
   9  10   8         24.84         39.15         8.34 o
  10  10   8         23.76          6.80         7.85 o
  11  10   8         10.41          0.73         8.96 o
  12  10   8         19.42          6.06        19.81 o
  13  10   8          0.61          9.62        13.80 o
  14  10   8         49.90         31.00        26.83 o
  -7  11   8         10.48         -4.34        11.99 o
  -6  11   8          0.72          8.18        11.43 o
  -5  11   8         65.50         73.49        11.93 o
  -4  11   8         45.17         45.90        10.15 o
  -3  11   8        115.05         99.91        12.21 o
  -2  11   8        100.90         90.01         9.51 o
  -1  11   8         21.81         17.54         7.44 o
   0  11   8          6.25         -1.77         7.27 o
   1  11   8        120.70        107.15        11.25 o
   2  11   8        109.96        117.99        10.46 o
   3  11   8          7.58          6.12         6.58 o
   4  11   8        308.97        351.16        14.29 o
   5  11   8        106.76         89.28         9.50 o
   6  11   8         30.20         32.48         7.92 o
   7  11   8         65.54         62.00         8.77 o
   8  11   8         20.59         18.58         7.93 o
   9  11   8         84.50         92.06        10.48 o
  10  11   8         23.10         21.79         8.63 o
  11  11   8          8.24         -6.24        10.87 o
  12  11   8          3.65        -12.10        12.10 o
  13  11   8          6.19          5.99        12.69 o
  -7  12   8          1.38        -12.05        12.47 o
  -6  12   8          2.00        -11.55        11.55 o
  -5  12   8        113.78        166.57        17.63 o
  -4  12   8         24.42         19.21         9.42 o
  -3  12   8          0.20          3.99         8.71 o
  -2  12   8          0.31         -3.07         7.66 o
  -1  12   8        213.23        231.71        17.01 o
   0  12   8         97.98        104.71        10.42 o
   1  12   8         25.38         13.53         8.12 o
   2  12   8        109.09        107.33        10.43 o
   3  12   8          1.07         -1.60         6.87 o
   4  12   8        179.31        172.85        14.25 o
   5  12   8          0.10          3.80         7.14 o
   6  12   8          5.23          1.39         6.31 o
   7  12   8         78.25         79.62         9.67 o
   8  12   8         87.17         81.58         9.94 o
   9  12   8        149.58        161.37        13.62 o
  10  12   8          3.30         -8.17         9.30 o
  11  12   8          4.38         13.44        10.89 o
  12  12   8         13.36          5.88        13.33 o
  13  12   8         42.13         15.43        31.58 o
  -6  13   8          0.03        -11.38        11.38 o
  -5  13   8         15.19         23.31        14.12 o
  -4  13   8        120.79        164.86        17.69 o
  -3  13   8          2.05         -8.71         8.71 o
  -2  13   8         46.97         60.95        11.68 o
  -1  13   8          2.44         11.27         8.05 o
   0  13   8        190.85        220.31        14.22 o
   1  13   8          1.52         -5.73         8.31 o
   2  13   8        105.08        109.30        10.27 o
   3  13   8         12.73         11.76         7.55 o
   4  13   8        130.64        133.31        11.37 o
   5  13   8        125.44        174.74        15.26 o
   6  13   8        165.59        154.54        12.12 o
   7  13   8          2.97          1.02         7.38 o
   8  13   8         16.06          6.37         9.99 o
   9  13   8          0.22         -4.80         9.69 o
  10  13   8          0.42         -9.16        10.62 o
  11  13   8         46.96         37.62        13.29 o
  12  13   8          0.49        -14.68        14.68 o
  -5  14   8         10.38         11.14        16.61 o
  -4  14   8          2.24         -6.18        10.33 o
  -3  14   8         81.68         87.49        12.52 o
  -2  14   8         59.59         65.56        10.69 o
  -1  14   8          2.81          1.52         8.88 o
   0  14   8          9.76         16.50         8.44 o
   1  14   8          5.32          9.07         8.83 o
   2  14   8         37.29         41.01         8.68 o
   3  14   8         11.51         13.51         7.98 o
   4  14   8          0.54         -6.82         6.82 o
   5  14   8          3.81         -4.04         7.76 o
   6  14   8          1.28          2.43         8.70 o
   7  14   8          1.43         -3.16         9.94 o
   8  14   8          9.81          8.03        10.73 o
   9  14   8         11.75         13.41        11.41 o
  10  14   8          0.87         -5.19        11.08 o
  11  14   8          4.42          7.98        15.17 o
  -3  15   8         22.93         19.92        12.88 o
  -2  15   8          1.28         -4.20        12.10 o
  -1  15   8         20.75         19.08        12.21 o
   0  15   8         41.17         25.96        13.89 o
   1  15   8         25.13         26.92        11.55 o
   2  15   8         36.68         34.64        11.38 o
   3  15   8          9.39          4.89         9.24 o
   4  15   8          1.04         -9.26         9.26 o
   5  15   8          0.01         -5.76        16.50 o
   6  15   8          9.86          7.16        11.20 o
   7  15   8          5.56          6.40        10.95 o
   8  15   8          0.59          6.21        11.63 o
   9  15   8         82.24         90.44        15.06 o
  10  15   8         15.48          6.27        11.35 o
  -2  16   8         39.24         35.49        14.26 o
  -1  16   8         36.74         45.37        18.21 o
   0  16   8         18.73          7.17        13.74 o
   1  16   8          7.12          9.00        14.17 o
   2  16   8         12.47          6.21        11.04 o
   3  16   8          0.36         -9.30         9.30 o
   4  16   8          3.16          2.23         9.76 o
   5  16   8          0.09        -10.55        10.55 o
   6  16   8         11.02         16.42        11.49 o
   7  16   8         46.53         66.48        14.17 o
   8  16   8          2.86         -0.48        13.58 o
   9  16   8          1.33          4.93        11.24 o
   0  17   8          2.74         11.22        19.49 o
   1  17   8         11.55         -2.24        12.01 o
   2  17   8          0.08          0.96        10.66 o
   3  17   8          2.35         -2.95        10.34 o
   4  17   8          7.57         -7.28        11.23 o
   5  17   8         10.13          8.30        13.41 o
   6  17   8          2.80          5.17        15.79 o
   7  17   8          0.14          6.99        11.73 o
  -1 -15   9          0.12          9.18        15.58 o
   0 -15   9         73.98         67.33        24.44 o
   1 -15   9         31.86         49.84        22.39 o
   2 -15   9         34.47         18.19        26.14 o
  -4 -14   9         27.22         41.26        10.35 o
  -3 -14   9         43.20         34.47         9.87 o
  -2 -14   9         32.95         36.43        11.80 o
  -1 -14   9          8.58          9.50        12.54 o
   0 -14   9         84.92         79.60        27.05 o
   1 -14   9         19.68          7.25        13.31 o
   2 -14   9          3.62         -3.07        15.46 o
   3 -14   9         11.43         -5.18        24.53 o
   4 -14   9          3.09         -7.04        10.17 o
   5 -14   9         28.47         24.70        23.99 o
  -5 -13   9         93.26         87.91        12.34 o
  -4 -13   9         40.89         53.40        10.78 o
  -3 -13   9         33.76         41.04         9.77 o
  -2 -13   9         16.56         23.94         9.04 o
  -1 -13   9         31.40         21.04        10.55 o
   0 -13   9          1.37         -1.85        10.00 o
   1 -13   9         20.49         18.98        14.45 o
   2 -13   9         16.52          9.07        13.78 o
   3 -13   9         18.27         16.26        10.17 o
   4 -13   9          3.46         -4.08         8.82 o
   5 -13   9         88.36         96.52        16.72 o
   6 -13   9         26.41         24.78        10.80 o
   7 -13   9         56.45         35.23        35.90 o
  -7 -12   9          0.02         19.05        23.73 o
  -6 -12   9          5.44         13.32        33.39 o
  -5 -12   9         47.25         41.71        13.68 o
  -4 -12   9        134.44        122.89        13.14 o
  -3 -12   9          5.38         15.29         7.97 o
  -2 -12   9         18.80         24.08         8.73 o
  -1 -12   9         24.05         36.27        11.75 o
   0 -12   9         88.74         80.25        12.74 o
   1 -12   9         64.38         41.55        17.29 o
   2 -12   9          1.41         -3.33         7.28 o
   3 -12   9         81.96         81.12        12.32 o
   4 -12   9          1.64         -4.27         8.07 o
   5 -12   9         14.24         16.94         8.86 o
   6 -12   9          2.05          1.75         9.70 o
   7 -12   9         44.12         36.96        13.67 o
   8 -12   9          2.89        -11.02        11.76 o
  -8 -11   9          6.70         15.78        10.65 o
  -7 -11   9          6.12        -10.52        13.70 o
  -6 -11   9         35.70         45.38        13.37 o
  -5 -11   9         35.87         38.26        12.88 o
  -4 -11   9         79.84         64.89        12.25 o
  -3 -11   9        131.60         93.29        11.53 o
  -2 -11   9         48.44         54.12        11.15 o
  -1 -11   9         17.46         24.22        10.21 o
   0 -11   9         43.81         43.69        10.53 o
   1 -11   9        158.46        168.00        21.93 o
   2 -11   9          7.38         17.57         5.25 o
   3 -11   9         65.97         71.05        10.29 o
   4 -11   9         20.49          9.10         7.81 o
   5 -11   9         31.23          7.46         8.22 o
   6 -11   9        256.43        318.60        21.78 o
   7 -11   9          0.83         -8.77         8.77 o
   8 -11   9         11.20          4.63        10.40 o
   9 -11   9          0.03        -11.12        11.12 o
  -8 -10   9         45.61         54.62        16.18 o
  -7 -10   9         57.82         56.99        14.00 o
  -6 -10   9          3.88          1.73        10.87 o
  -5 -10   9        144.27        114.11        12.41 o
  -4 -10   9          1.42          5.02         8.63 o
  -3 -10   9         19.09         12.42         8.06 o
  -2 -10   9          0.00         13.58        10.22 o
  -1 -10   9        217.73        138.15        20.67 o
   0 -10   9         50.14         52.25        12.06 o
   1 -10   9         37.66         21.11         6.17 o
   2 -10   9          0.66         -0.24         4.58 o
   3 -10   9          2.65          0.20         5.97 o
   4 -10   9         12.80          7.55         7.21 o
   5 -10   9          6.13         -2.43         7.77 o
   6 -10   9          2.27         -2.55         8.22 o
   7 -10   9          0.14         -5.35         9.50 o
   8 -10   9          1.13         -9.70         9.70 o
   9 -10   9         51.62         45.16        11.95 o
  10 -10   9         11.45        -10.98        10.98 o
  -9  -9   9         32.53         14.81        12.97 o
  -8  -9   9         41.47         33.88        11.94 o
  -7  -9   9         19.93          5.17        10.56 o
  -6  -9   9         45.46         54.37        11.82 o
  -5  -9   9          4.34          8.31         8.01 o
  -4  -9   9         11.77         14.03         7.78 o
  -3  -9   9          0.71         -0.42         9.14 o
  -2  -9   9          0.81          2.65         7.28 o
  -1  -9   9          1.14         -0.73         8.87 o
   0  -9   9         12.77         12.52         5.16 o
   1  -9   9        154.54        153.55         9.55 o
   2  -9   9        715.28        801.05        16.22 o
   3  -9   9         71.64         59.32         6.89 o
   4  -9   9         14.81         13.26         7.17 o
   5  -9   9        174.40        187.92        19.67 o
   6  -9   9         44.60         49.15        10.10 o
   7  -9   9         37.54         29.27        11.17 o
   8  -9   9          0.10         -7.68         7.68 o
   9  -9   9          4.69         -9.29        11.36 o
  10  -9   9         22.12         -9.38        12.22 o
  11  -9   9          1.64        -12.11        12.11 o
  -9  -8   9          0.35         12.28         8.66 o
  -8  -8   9          0.39         -3.60         7.93 o
  -7  -8   9          0.70         -3.27         6.24 o
  -6  -8   9         29.44         19.37         7.01 o
  -5  -8   9        178.83        196.99        19.59 o
  -4  -8   9         32.77         33.88         4.44 o
  -3  -8   9         73.23         80.22        11.43 o
  -2  -8   9         31.97         27.15        10.36 o
  -1  -8   9         13.97          1.31         9.27 o
   0  -8   9         19.74         17.90         3.82 o
   1  -8   9        249.82        306.42         6.89 o
   2  -8   9        155.60        169.91         7.97 o
   3  -8   9          1.12         -1.35         5.30 o
   4  -8   9          9.75          4.15         6.47 o
   5  -8   9        360.70        393.34        18.22 o
   6  -8   9         57.66         55.63        10.48 o
   7  -8   9         36.27         40.00         9.15 o
   8  -8   9         50.95         46.99        11.21 o
   9  -8   9         11.39         -2.09        10.39 o
  10  -8   9          1.44        -10.54        10.54 o
  11  -8   9         44.55         31.73        14.33 o
  12  -8   9         15.10         -7.87        20.08 o
 -10  -7   9         61.63         59.22        11.48 o
  -9  -7   9         54.88         38.18        10.95 o
  -8  -7   9        119.18        133.43        11.92 o
  -7  -7   9         72.18         52.77         8.99 o
  -6  -7   9         97.04        106.35         7.94 o
  -5  -7   9         26.07         30.35         4.59 o
  -4  -7   9        190.81        142.44        12.58 o
  -3  -7   9         48.92         48.32         4.51 o
  -2  -7   9        260.02        272.03         7.31 o
  -1  -7   9        212.88        212.13        12.38 o
   0  -7   9         57.34         58.01         5.12 o
   1  -7   9        205.06        199.17         5.58 o
   2  -7   9        106.48        103.56         4.65 o
   3  -7   9        737.92        821.84        11.04 o
   4  -7   9         26.63         13.17         4.08 o
   5  -7   9          7.10          0.24         4.92 o
   6  -7   9         12.27         13.19         6.12 o
   7  -7   9          4.80          5.38         6.21 o
   8  -7   9         15.51         11.43         6.72 o
   9  -7   9          0.97          4.51         9.76 o
  10  -7   9         49.70         44.75        13.63 o
  11  -7   9          2.69         -3.37        11.49 o
  12  -7   9          9.27         10.06        13.15 o
 -10  -6   9         43.16         48.38        10.67 o
  -9  -6   9          0.69         -6.73         7.47 o
  -8  -6   9          2.20         -0.85         6.48 o
  -7  -6   9        102.49        117.31         9.54 o
  -6  -6   9        127.06        132.08        10.85 o
  -5  -6   9        159.84        174.52         9.21 o
  -4  -6   9        938.30        956.99        13.32 o
  -3  -6   9         25.48         31.29         3.23 o
  -2  -6   9         28.46         30.84         2.87 o
  -1  -6   9        699.19        671.39         8.38 o
   0  -6   9        700.35        671.03         7.13 o
   1  -6   9          9.51          8.89         2.87 o
   2  -6   9        208.91        187.03         7.71 o
   3  -6   9         30.46         24.37         4.09 o
   4  -6   9          0.98          0.88         3.55 o
   5  -6   9         29.18         38.28         4.97 o
   6  -6   9        230.61        246.56        11.02 o
   7  -6   9         70.63         72.80         8.12 o
   8  -6   9         68.29         82.47        10.24 o
   9  -6   9         23.36         16.30         7.99 o
  10  -6   9         85.05         96.25        12.53 o
  11  -6   9          3.93         -4.35         8.76 o
  12  -6   9          1.05         -7.96        12.57 o
  13  -6   9          6.65        -11.13        13.28 o
 -10  -5   9         62.93         66.57        11.82 o
  -9  -5   9          0.93          8.73        10.55 o
  -8  -5   9          7.95         11.78         8.13 o
  -7  -5   9         75.62         71.26         9.92 o
  -6  -5   9          3.84         -1.44         5.29 o
  -5  -5   9        192.50        187.09        12.66 o
  -4  -5   9         23.21         19.55         4.59 o
  -3  -5   9        322.88        316.07         7.04 o
  -2  -5   9         33.98         26.58         3.03 o
  -1  -5   9        319.81        305.39         5.60 o
   0  -5   9        112.00        106.16         2.99 o
   1  -5   9        123.90        110.90         4.80 o
   2  -5   9        244.16        241.53         6.73 o
   3  -5   9         46.78         41.62         3.89 o
   4  -5   9        702.60        732.09        11.17 o
   5  -5   9        727.39        698.61        12.87 o
   6  -5   9       1463.50       1563.59        19.30 o
   7  -5   9          0.39         -2.60         5.87 o
   8  -5   9        332.02        345.85        16.01 o
   9  -5   9         66.59         62.34         9.34 o
  10  -5   9          6.56          7.06         7.95 o
  11  -5   9         31.23         23.98         9.65 o
  12  -5   9          6.33          3.46         9.58 o
  13  -5   9         15.09          0.77        10.61 o
 -11  -4   9          5.90          9.85         9.58 o
 -10  -4   9          0.80          6.03         8.73 o
  -9  -4   9          3.38          2.08         8.16 o
  -8  -4   9          2.58         -2.99         8.96 o
  -7  -4   9          1.32         -2.99         6.69 o
  -6  -4   9        107.98         82.29         8.70 o
  -5  -4   9        332.34        342.68        14.29 o
  -4  -4   9        284.96        275.19         7.31 o
  -3  -4   9        219.32        224.08         6.58 o
  -2  -4   9        143.83        157.14         4.91 o
  -1  -4   9        110.39         97.33         3.78 o
   0  -4   9        757.16        758.67         8.39 o
   1  -4   9         41.35         34.92         3.05 o
   2  -4   9         88.24         98.72         4.46 o
   3  -4   9        244.83        257.82         7.02 o
   4  -4   9       1021.48       1012.61        12.57 o
   5  -4   9        912.59        926.19        14.07 o
   6  -4   9          0.84          4.36         4.26 o
   7  -4   9         54.21         38.74         7.16 o
   8  -4   9        459.14        488.00        17.10 o
   9  -4   9        179.35        205.93        13.67 o
  10  -4   9         31.74         25.36         8.60 o
  11  -4   9         18.79          5.03         9.47 o
  12  -4   9         37.99         33.42        12.24 o
  13  -4   9          6.05         -9.59         9.59 o
  14  -4   9          5.39          6.73        13.11 o
 -11  -3   9         27.24         45.75        12.40 o
 -10  -3   9          9.07         12.85        13.89 o
  -9  -3   9         12.36         -7.66         8.94 o
  -8  -3   9          7.05          2.31         8.51 o
  -7  -3   9          6.41         -6.62         6.62 o
  -6  -3   9        301.70        294.02        16.63 o
  -5  -3   9        191.17        192.20        10.48 o
  -4  -3   9         26.92         17.99         4.33 o
  -3  -3   9        101.28         98.72         5.71 o
  -2  -3   9        108.81        124.26         5.44 o
  -1  -3   9         12.87          8.56         3.05 o
   0  -3   9        200.91        207.87         5.92 o
   1  -3   9       1089.93       1141.11        11.08 o
   2  -3   9        276.90        301.71         6.23 o
   3  -3   9         14.17         12.65         2.85 o
   4  -3   9        353.42        355.19         7.57 o
   5  -3   9         71.28         62.53         5.07 o
   6  -3   9        891.54        947.62        15.94 o
   7  -3   9          1.26         -1.38         4.51 o
   8  -3   9         54.29         41.24         7.61 o
   9  -3   9         61.31         55.04         9.23 o
  10  -3   9         61.33         45.22         8.86 o
  11  -3   9          6.06         -0.59         7.65 o
  12  -3   9          0.88         -8.37         8.37 o
  13  -3   9          8.10         -2.18         9.56 o
  14  -3   9          2.93         -3.68        11.53 o
 -11  -2   9          4.67         -7.94        11.08 o
 -10  -2   9         19.17         23.16        11.44 o
  -9  -2   9         47.99         61.72        11.16 o
  -8  -2   9        135.81        145.42        12.92 o
  -7  -2   9          1.23         -7.26         7.26 o
  -6  -2   9        436.99        447.73        12.90 o
  -5  -2   9         79.46         84.67         6.55 o
  -4  -2   9        239.87        224.10         7.67 o
  -3  -2   9         55.92         47.03         4.09 o
  -2  -2   9         26.00         22.79         3.43 o
  -1  -2   9       1640.48       1579.12        13.42 o
   0  -2   9        194.65        192.33         5.42 o
   1  -2   9        503.28        480.30         7.03 o
   2  -2   9          0.18         -2.24         2.24 o
   3  -2   9        325.89        295.79         6.10 o
   4  -2   9        411.86        396.98         6.84 o
   5  -2   9         26.25         22.43         2.95 o
   6  -2   9         56.28         59.43         4.97 o
   7  -2   9          5.79          5.91         4.93 o
   8  -2   9         96.16         93.25         7.46 o
   9  -2   9          0.02         -5.99         5.99 o
  10  -2   9          3.59         -3.73         6.50 o
  11  -2   9         21.83         10.04         7.81 o
  12  -2   9         43.70         28.45         9.86 o
  13  -2   9         20.12         39.36        10.52 o
  14  -2   9          0.51         -8.33        10.59 o
 -11  -1   9          4.34          4.14        14.59 o
 -10  -1   9          0.21         -9.83         9.83 o
  -9  -1   9         35.33         51.06        11.89 o
  -8  -1   9         32.03         16.82         9.28 o
  -7  -1   9         24.46         14.48        13.51 o
  -6  -1   9          2.29         -2.95         6.04 o
  -5  -1   9        463.85        527.07        11.78 o
  -4  -1   9        204.62        198.17         7.04 o
  -3  -1   9          9.11          4.81         3.21 o
  -2  -1   9         27.13         26.14         3.66 o
  -1  -1   9        103.96        117.57         4.89 o
   0  -1   9         80.09         64.00         3.46 o
   1  -1   9         24.85         22.23         2.95 o
   2  -1   9        570.22        590.47         7.75 o
   3  -1   9        116.89        117.46         4.22 o
   4  -1   9          2.62          0.25         2.22 o
   5  -1   9        299.33        306.82         6.50 o
   6  -1   9        286.21        275.31         7.76 o
   7  -1   9         78.23         56.43         4.91 o
   8  -1   9         62.72         57.08         5.65 o
   9  -1   9         13.69         14.03         3.97 o
  10  -1   9          7.34         -3.53         6.75 o
  11  -1   9         15.65         -6.80         6.80 o
  12  -1   9         15.76          0.61         7.99 o
  13  -1   9          9.05         15.92        10.69 o
  14  -1   9         80.60         98.54        15.12 o
  15  -1   9          2.39         14.55        13.70 o
 -11   0   9          0.88         -3.17        13.13 o
 -10   0   9         35.70         35.28        13.04 o
  -9   0   9         55.53         59.06        11.49 o
  -8   0   9         92.63        101.19        12.89 o
  -7   0   9        201.05        194.96        11.49 o
  -6   0   9        220.89        236.61        11.79 o
  -5   0   9       1273.97       1376.12        17.88 o
  -4   0   9          3.67          1.44         2.46 o
  -3   0   9        151.79        144.38         6.24 o
  -2   0   9        242.11        246.67         7.40 o
  -1   0   9       1406.24       1389.24        13.07 o
   0   0   9        676.72        639.22         9.10 o
   1   0   9        221.44        211.09         5.71 o
   2   0   9        165.95        178.03         5.48 o
   3   0   9        746.76        789.63         9.16 o
   4   0   9         80.55         82.28         3.62 o
   5   0   9        186.50        184.14         5.57 o
   6   0   9         30.92         31.64         4.87 o
   7   0   9         70.61         76.35         6.13 o
   8   0   9         34.98         22.94         5.04 o
   9   0   9        824.72        818.22        14.88 o
  10   0   9        424.08        440.03        14.23 o
  11   0   9         45.18         30.30        10.68 o
  12   0   9          1.38         -7.30         7.30 o
  13   0   9          3.15        -10.62        10.62 o
  14   0   9         24.02         40.51        12.90 o
  15   0   9          4.70         11.79        12.70 o
 -11   1   9         28.51         29.29        20.80 o
 -10   1   9          2.56        -14.02        14.02 o
  -9   1   9          0.09        -10.94        10.94 o
  -8   1   9         74.48         65.14        11.89 o
  -7   1   9         63.35         59.91        10.90 o
  -6   1   9          0.52         -3.86         7.94 o
  -5   1   9        561.54        630.45        18.76 o
  -4   1   9        174.54        163.28         8.73 o
  -3   1   9          2.09          3.29         3.39 o
  -2   1   9         36.49         36.64         4.09 o
  -1   1   9       1209.63       1211.55        13.71 o
   0   1   9          6.26          4.93         2.82 o
   1   1   9        118.45        130.93         4.97 o
   2   1   9         74.82         76.67         4.27 o
   3   1   9        508.82        503.49         9.11 o
   4   1   9         89.04         96.97         4.08 o
   5   1   9        334.86        393.29         8.01 o
   6   1   9          6.31          0.04         4.09 o
   7   1   9         40.33         34.06         5.72 o
   8   1   9         41.15         34.18         7.41 o
   9   1   9         17.48         12.36         5.65 o
  10   1   9         62.41         53.50         8.03 o
[truncated: 233,682 more chars]
